# Supplementary material for: Spared perilesional V1 activity underlies training-induced recovery of luminance detection sensitivity in cortically-blind patients
Source: Nat Commun. 2021 Oct 20;12:6102. doi: 10.1038/s41467-021-26345-1 (PMC8528839; doi:10.1038/s41467-021-26345-1)
Supplement: Supplementary file 4 — Source Data [file 41467_2021_26345_MOESM4_ESM.zip]

Archive with 29 entries (24 files):
- FIGURE_SOURCEFILES/
- FIGURE_SOURCEFILES/Figure8_sourceData.xlsx
- __MACOSX/
- __MACOSX/FIGURE_SOURCEFILES/
- __MACOSX/FIGURE_SOURCEFILES/._Figure8_sourceData.xlsx
- FIGURE_SOURCEFILES/Figure7_sourceData.xlsx
- __MACOSX/FIGURE_SOURCEFILES/._Figure7_sourceData.xlsx
- FIGURE_SOURCEFILES/Figure1_sourceData.xlsx
- __MACOSX/FIGURE_SOURCEFILES/._Figure1_sourceData.xlsx
- FIGURE_SOURCEFILES/Figure4_sourceData.xlsx
- __MACOSX/FIGURE_SOURCEFILES/._Figure4_sourceData.xlsx
- FIGURE_SOURCEFILES/SI_sourceData/
- FIGURE_SOURCEFILES/SI_sourceData/FigureS3_sourceData.xlsx
- __MACOSX/FIGURE_SOURCEFILES/SI_sourceData/
- __MACOSX/FIGURE_SOURCEFILES/SI_sourceData/._FigureS3_sourceData.xlsx
- FIGURE_SOURCEFILES/SI_sourceData/FigureS5_sourceData.xlsx
- __MACOSX/FIGURE_SOURCEFILES/SI_sourceData/._FigureS5_sourceData.xlsx
- FIGURE_SOURCEFILES/SI_sourceData/FigureS8_sourceData.xlsx
- __MACOSX/FIGURE_SOURCEFILES/SI_sourceData/._FigureS8_sourceData.xlsx
- FIGURE_SOURCEFILES/SI_sourceData/FigureS7_sourceData.xlsx
- __MACOSX/FIGURE_SOURCEFILES/SI_sourceData/._FigureS7_sourceData.xlsx
- FIGURE_SOURCEFILES/SI_sourceData/FigureS6_sourceData.xlsx
- __MACOSX/FIGURE_SOURCEFILES/SI_sourceData/._FigureS6_sourceData.xlsx
- FIGURE_SOURCEFILES/SI_sourceData/FigureS1_sourceData.xlsx
- __MACOSX/FIGURE_SOURCEFILES/SI_sourceData/._FigureS1_sourceData.xlsx
- FIGURE_SOURCEFILES/Figure5_sourceData.xlsx
- __MACOSX/FIGURE_SOURCEFILES/._Figure5_sourceData.xlsx
- FIGURE_SOURCEFILES/Figure2_sourceData.xlsx
- __MACOSX/FIGURE_SOURCEFILES/._Figure2_sourceData.xlsx
