# Supplementary material for: Spared perilesional V1 activity underlies training-induced recovery of luminance detection sensitivity in cortically-blind patients
Source: Nat Commun. 2021 Oct 20;12:6102. doi: 10.1038/s41467-021-26345-1 (PMC8528839; doi:10.1038/s41467-021-26345-1)
Supplement: Supplementary file 4 — Source Data [file 41467_2021_26345_MOESM4_ESM.zip › FIGURE_SOURCEFILES/Figure8_sourceData.xlsx]

## Sheet: Figure 8a,b,c
Figure 8a
V1-V4 pRF size as a function of training for pRF covering the blind field
	V1		V2		V3		V4
SUBJECT ID	pre-training blind field	post-training blind field	pre-training intact field	post-training intact field	pre-training blind field	post-training blind field	pre-training intact field	post-training intact field
CB1	2.15089	3.42223	2.51752	2.62642	2.95675	3.52426	3.12466	2.97998
CB2	2.53833	2.82082	2.91407	3.42466	2.51445	2.97759	3.24898	2.95239
CB3	4.10747	4.68842	3.8069	4.18663	3.93951	4.26788	3.23292	4.3356
CB4	1.32866	2.32746	1.43869	2.74061	2.29312	3.06923	2.29676	2.73161
CB5	1.91681	2.97917	1.93827	1.81983	1.46252	1.54528	4.13064	1.96083
CB6	3.46196	4.73808	4.98168	5.21296	4.33652	4.61658	4.5676	5.53819
CB7	2.42721	3.04511	2.21474	2.4186	1.21622	1.04466	1.1236	1.32604
CB8	2.18842	2.16717	3.29257	3.39642	2.63075	2.55567	3.76315	3.99729
AVERAGE	2.51497	3.27356	2.88805	3.22827	2.66873	2.95014	3.18604	3.22774
SEM	0.311833	0.344129	0.400563	0.38181	0.382903	0.435441	0.38239	0.477393
Figure 8b
V1-V4 pRF size as a function of training for pRF covering the intact field
	V1		V2		V3		V4
SUBJECT ID	pre-training blind field	post-training blind field	pre-training intact field	post-training intact field	pre-training blind field	post-training blind field	pre-training intact field	post-training intact field
CB1	1.40482	1.4127	1.30156	1.31795	1.27677	1.36326	1.73698	1.77395
CB2	1.47916	1.44058	1.73402	1.49203	1.41196	1.35595	1.86799	1.56487
CB3	1.54995	1.66364	1.50578	1.88668	1.27747	1.44457	1.46427	1.60744
CB4	1.13232	1.36602	1.32745	1.33586	1.16469	1.13911	1.38618	1.22474
CB5	0.730692	0.750953	0.918136	0.808841	0.953348	0.821881	1.54847	1.44537
CB6	1.4153	1.34857	1.57825	1.5347	1.85604	1.86591	2.60854	2.22249
CB7	1.6546	1.65068	1.51952	1.49578	1.26404	1.55411	1.50013	1.41851
CB8	0.972047	0.956511	1.16958	1.13052	1.17042	1.08166	1.2687	1.21182
AVERAGE	1.29236	1.32371	1.38179	1.37529	1.29684	1.32831	1.67266	1.55865
SEM	0.112115	0.112547	0.0912611	0.111859	0.0925086	0.112488	0.149525	0.116014
Figure 8c
Training-induced changes in pRF size for V1-V4
	V1		V2		V3		V4
SUBJECT ID	pRFs covering the blind field	pRFs covering the intact field	pRFs covering the blind field	pRFs covering the intact field	pRFs covering the blind field	pRFs covering the intact field	pRFs covering the blind field	pRFs covering the intact field
CB1	0.152714	0.00529203	-0.018619	-0.0122585	0.000950451	-0.00226943	-0.113644	-0.0206769
CB2	-0.00771105	-0.0064384	-0.0877411	0.0155887	-0.0628344	0.020716	-0.0502098	0.0284711
CB3	0.13427	-0.00317763	0.02927	-0.0040704	-0.0484171	0.011851	0.124776	0.0168301
CB4	0.382158	0.0215321	0.194407	0.0072024	-0.20755	-0.000727658	0.0267339	0.0196145
CB5	0.0233741	0.0166898	0.0361689	0.0361168	0.0496028	0.00110782	-0.0174082	0.0398623
CB6	0.102469	0.0269891	0.0850581	0.0388467	0.346302	0.013059	0.192978	0.0423192
CB7	0.0475109	-0.0295165	-0.00434899	-0.0268391	-0.19358	-0.0125202	0.0506157	-0.0205877
CB8	0.110407	0.0339855	0.117303	0.0477736	0.0411362	-0.00209618	-0.20305	-0.114464
AVERAGE	0.118149	0.00816952	0.0439373	0.012795	-0.00929881	0.00364004	0.00134887	-0.00107892
SEM	0.042526	0.00737087	0.0309303	0.00941898	0.0612707	0.00378483	0.0449285	0.0183238

## Sheet: Figure 8d,e,f
Figure 8e
V1-V4 pRF coverage as a function of training for pRF covering the blind field
	V1		V2		V3		V4
SUBJECT ID	pre-training blind field	post-training blind field	pre-training intact field	post-training intact field	pre-training blind field	post-training blind field	pre-training intact field	post-training intact field
CB1	0.551118	0.703832	0.63472	0.616101	0.868739	0.86969	0.669821	0.556177
CB2	0.913366	0.905655	0.87835	0.790609	0.701805	0.638971	0.653377	0.603167
CB3	0.737761	0.872031	0.849125	0.878395	0.67768	0.629263	0.354551	0.479327
CB4	0.516362	0.89852	0.359806	0.554213	0.796689	0.589139	0.471708	0.498442
CB5	0.452324	0.475698	0.621169	0.657338	0.418623	0.468225	0.271377	0.253969
CB6	0.73914	0.841609	0.800975	0.886033	0.515511	0.861813	0.495539	0.688517
CB7	0.525316	0.572827	0.523774	0.519425	0.502996	0.309416	0.145209	0.195824
CB8	0.611641	0.722048	0.51305	0.630353	0.565376	0.606512	0.34105	0.138
AVERAGE	0.630879	0.749027	0.647621	0.691559	0.630927	0.621629	0.425329	0.426678
SEM	0.0544148	0.0565539	0.064712	0.0502927	0.0551457	0.0657206	0.0645235	0.0720685
Figure 8f
V1-V4 pRF coverage as a function of training for pRF covering the intact field
	V1		V2		V3		V4
SUBJECT ID	pre-training blind field	post-training blind field	pre-training intact field	post-training intact field	pre-training blind field	post-training blind field	pre-training intact field	post-training intact field
CB1	0.916936	0.922228	0.926655	0.914397	0.912938	0.910669	0.840908	0.820231
CB2	0.911184	0.904746	0.917595	0.933183	0.889623	0.910339	0.862295	0.890766
CB3	0.924873	0.921696	0.933706	0.929636	0.902538	0.914389	0.837157	0.853987
CB4	0.883593	0.905125	0.912703	0.919905	0.884906	0.884179	0.86885	0.888465
CB5	0.910795	0.927485	0.896192	0.932309	0.860145	0.861253	0.782968	0.82283
CB6	0.892318	0.919307	0.894341	0.933187	0.915649	0.928708	0.843126	0.885445
CB7	0.911459	0.881942	0.89694	0.870101	0.915265	0.902745	0.808499	0.787911
CB8	0.796759	0.830745	0.832321	0.880094	0.896959	0.894863	0.813765	0.699301
AVERAGE	0.89349	0.901659	0.901307	0.914102	0.897253	0.900893	0.832196	0.831117
SEM	0.0145934	0.0113721	0.0111326	0.00889177	0.00671424	0.0073571	0.0101718	0.0230491
Figure 8g
Training-induced changes in pRF coverage for V1-V4
	V1		V2		V3		V4
SUBJECT ID	pRFs covering the blind field	pRFs covering the intact field	pRFs covering the blind field	pRFs covering the intact field	pRFs covering the blind field	pRFs covering the intact field	pRFs covering the blind field	pRFs covering the intact field
CB1	0.152714	0.00529203	-0.018619	-0.0122585	0.000950451	-0.00226943	-0.113644	-0.0206769
CB2	-0.00771105	-0.0064384	-0.0877411	0.0155887	-0.0628344	0.020716	-0.0502098	0.0284711
CB3	0.13427	-0.00317763	0.02927	-0.0040704	-0.0484171	0.011851	0.124776	0.0168301
CB4	0.382158	0.0215321	0.194407	0.0072024	-0.20755	-0.000727658	0.0267339	0.0196145
CB5	0.0233741	0.0166898	0.0361689	0.0361168	0.0496028	0.00110782	-0.0174082	0.0398623
CB6	0.102469	0.0269891	0.0850581	0.0388467	0.346302	0.013059	0.192978	0.0423192
CB7	0.0475109	-0.0295165	-0.00434899	-0.0268391	-0.19358	-0.0125202	0.0506157	-0.0205877
CB8	0.110407	0.0339855	0.117303	0.0477736	0.0411362	-0.00209618	-0.20305	-0.114464
AVERAGE	0.118149	0.00816952	0.0439373	0.012795	-0.00929881	0.00364004	0.00134887	-0.00107892
SEM	0.042526	0.00737087	0.0309303	0.00941898	0.0612707	0.00378483	0.0449285	0.0183238

## Sheet: Figure 8g,h,I,j
Figure 8g-j
V1
SUBJECT ID	pre-training V1 coverage of the blind field	Training-induced HVF improvement area (deg2)
CB1	0.551118	40.18
CB2	0.913366	85.28
CB3	0.737761	51
CB4	0.516362	44.08
CB5	0.452324	7.39
CB6	0.73914	49.99
CB7	0.525316	56.05
CB8	0.611641	17.64
CB9	0.56317	11.77
CB10	0.639121	86.45
CB11	0.367792	25.41
V2
SUBJECT ID	pre-training V1 coverage of the blind field	Training-induced HVF improvement area (deg2)
CB1	0.63472	40.18
CB2	0.87835	85.28
CB3	0.849125	51
CB4	0.359806	44.08
CB5	0.621169	7.39
CB6	0.800975	49.99
CB7	0.523774	56.05
CB8	0.51305	17.64
CB10	0.717536	86.45
V3
SUBJECT ID	pre-training V1 coverage of the blind field	Training-induced HVF improvement area (deg2)
CB1	0.868739	40.18
CB2	0.701805	85.28
CB3	0.67768	51
CB4	0.796689	44.08
CB5	0.418623	7.39
CB6	0.515511	49.99
CB7	0.502996	56.05
CB8	0.565376	17.64
CB10	0.717806	86.45
V4
SUBJECT ID	pre-training V1 coverage of the blind field	Training-induced HVF improvement area (deg2)
CB1	0.669821	40.18
CB2	0.653377	85.28
CB3	0.354551	51
CB4	0.471708	44.08
CB5	0.271377	7.39
CB6	0.495539	49.99
CB7	0.145209	56.05
CB8	0.34105	17.64
CB10	0.559323	86.45
