# Supplementary material for: Spared perilesional V1 activity underlies training-induced recovery of luminance detection sensitivity in cortically-blind patients
Source: Nat Commun. 2021 Oct 20;12:6102. doi: 10.1038/s41467-021-26345-1 (PMC8528839; doi:10.1038/s41467-021-26345-1)
Supplement: Supplementary file 4 — Source Data [file 41467_2021_26345_MOESM4_ESM.zip › FIGURE_SOURCEFILES/Figure7_sourceData.xlsx]

## Sheet: Figure 7a,b,d
Figure 7a
V1 pRF size as a function of training and blind-field coverage
SUBJECT ID	pre-training blind field	post-training blind field	pre-training intact field	post-training intact field
CB1	2.15089	3.42223	1.40482	1.4127
CB2	2.53833	2.82082	1.47916	1.44058
CB3	4.10747	4.68842	1.54995	1.66364
CB4	1.32866	2.32746	1.13232	1.36602
CB5	1.91681	2.97917	0.730692	0.750953
CB6	3.46196	4.73808	1.4153	1.34857
CB7	2.42721	3.04511	1.6546	1.65068
CB8	2.18842	2.16717	0.972047	0.956511
AVERAGE	2.51497	3.27356	1.29236	1.32371
SEM	0.311833	0.344129	0.112115	0.112547
Figure 7b
V1 pRF position relative to the blind-field border as a function of training and blind-field coverage
SUBJECT ID	pre-training blind field	post-training blind field	pre-training intact field	post-training intact field
CB1	-0.282843	-1.10902	-5.45665	-5.43599
CB2	0	-0.170711	-3.21941	-3.28938
CB3	-1.3635	-0.986217	-5.52268	-5.80172
CB4	-0.141421	-0.223607	-3.32415	-3.96232
CB5	-0.781025	-0.908191	-2.70185	-2.54951
CB6	-1.00519	-1.9105	-7.03917	-6.7624
CB7	-0.632456	-0.6	-2.52982	-2.54951
CB8	-0.707107	0	-4.74342	-4.42436
AVERAGE	-0.614193	-0.73853	-4.31714	-4.3469
SEM	-0.16156	-0.221726	-0.57224	-0.548874
Figure 7d
V1 pRF coverage as a function of training and blind-field coverage
SUBJECT ID	pre-training blind field	post-training blind field	pre-training intact field	post-training intact field
CB1	0.551118	0.703832	0.916936	0.922228
CB2	0.913366	0.905655	0.911184	0.904746
CB3	0.737761	0.872031	0.924873	0.921696
CB4	0.516362	0.89852	0.883593	0.905125
CB5	0.452324	0.475698	0.910795	0.927485
CB6	0.73914	0.841609	0.892318	0.919307
CB7	0.525316	0.572827	0.911459	0.881942
CB8	0.611641	0.722048	0.796759	0.830745
AVERAGE	0.630879	0.749027	0.89349	0.901659
SEM	0.0544148	0.0565539	0.0145934	0.0113721

## Sheet: Figure 7c
Figure 7c
V1
SUBJECT ID	SESSION	PRF COVERAGE	pRF r2	pRF eccentricity	pRF size
CB1	pre	intact	0.847403	5.695	1.16789
CB1	pre	intact	0.857772	4.63674	1.36947
CB1	pre	intact	0.402759	1.79625	1.45618
CB1	pre	intact	0.693324	3.40801	1.82025
CB1	pre	intact	0.801463	3.45059	1.65725
CB1	pre	intact	0.787833	3.2158	1.39626
CB1	pre	intact	0.70088	2.11004	0.780306
CB1	pre	intact	0.666114	2.65292	1.15735
CB1	pre	intact	0.704689	2.63174	1.07308
CB1	pre	intact	0.676942	1.42986	0.668158
CB1	pre	intact	0.762754	1.99208	1.00367
CB1	pre	intact	0.775764	1.91585	0.938968
CB1	pre	intact	0.35627	0.630003	0.346712
CB1	pre	intact	0.14445	0.701738	0.266562
CB1	pre	intact	0.488346	1.31726	0.778056
CB1	pre	intact	0.400344	1.19703	1.06736
CB1	pre	intact	0.335619	1.86528	0.623922
CB1	pre	intact	0.283744	2.63525	1.15443
CB1	pre	intact	0.886852	6.79288	1.35526
CB1	pre	intact	0.913961	6.15357	1.87507
CB1	pre	intact	0.747927	6.05787	1.04519
CB1	pre	intact	0.822167	6.20878	1.20758
CB1	pre	intact	0.84976	5.44412	1.61626
CB1	pre	intact	0.801637	4.14201	1.69018
CB1	pre	intact	0.349087	1.11051	1.45597
CB1	pre	intact	0.631736	1.36462	1.44753
CB1	pre	intact	0.672981	2.06399	1.87019
CB1	pre	intact	0.846346	3.26952	1.61992
CB1	pre	intact	0.840107	2.54691	1.51516
CB1	pre	intact	0.259345	1.20306	0.675314
CB1	pre	intact	0.780306	1.70037	0.755314
CB1	pre	intact	0.679441	1.125	1.13888
CB1	pre	intact	0.81529	2.20628	0.94731
CB1	pre	intact	0.875565	2.02716	0.947368
CB1	pre	intact	0.546365	1.46094	1.0653
CB1	pre	intact	0.773117	1.61243	0.696223
CB1	pre	intact	0.868944	1.71232	0.669897
CB1	pre	intact	0.873289	1.80213	0.631263
CB1	pre	intact	0.6724	1.56208	0.726979
CB1	pre	intact	0.35163	0.640599	0.3884
CB1	pre	intact	0.558097	1.13926	0.616854
CB1	pre	intact	0.527633	1.09182	0.407177
CB1	pre	intact	0.101019	1.12358	0.307696
CB1	pre	intact	0.881248	9.46742	3.02655
CB1	pre	intact	0.918708	7.91956	2.69236
CB1	pre	blind	0.829913	8.86778	6.18971
CB1	pre	blind	0.740938	6.41403	5.00675
CB1	pre	intact	0.874869	8.96211	1.55871
CB1	pre	intact	0.898829	7.95883	3.05785
CB1	pre	intact	0.892705	6.52915	2.3941
CB1	pre	intact	0.657362	5.49218	1.748
CB1	pre	intact	0.563198	3.78453	3.04354
CB1	pre	intact	0.736723	7.99075	2.16557
CB1	pre	intact	0.792486	5.7005	2.18615
CB1	pre	intact	0.79699	4.19556	1.81472
CB1	pre	intact	0.794332	2.73497	2.1252
CB1	pre	intact	0.748007	2.35475	1.09592
CB1	pre	intact	0.790112	2.10105	0.807127
CB1	pre	intact	0.680281	1.46562	0.882685
CB1	pre	intact	0.840248	1.42744	1.07442
CB1	pre	intact	0.845434	2.57682	1.25219
CB1	pre	intact	0.808157	2.62413	1.39976
CB1	pre	intact	0.854634	1.88639	1.12604
CB1	pre	intact	0.685489	1.45585	0.78802
CB1	pre	intact	0.742517	1.2053	0.47901
CB1	pre	intact	0.833889	1.05305	0.53265
CB1	pre	intact	0.806355	1.46201	0.647693
CB1	pre	intact	0.885678	1.77764	0.673665
CB1	pre	intact	0.857822	1.81194	0.922975
CB1	pre	intact	0.378154	1.20139	0.343953
CB1	pre	intact	0.708276	1.18131	0.592455
CB1	pre	intact	0.819961	1.4714	0.493396
CB1	pre	intact	0.591172	1.35515	0.685999
CB1	pre	intact	0.409306	1.04074	0.492218
CB1	pre	intact	0.232076	0.626723	0.276645
CB1	pre	intact	0.115441	0.262696	0.214169
CB1	pre	intact	0.150915	0.230573	0.164779
CB1	pre	intact	0.873877	9.46027	3.2891
CB1	pre	intact	0.89332	8.55499	3.10822
CB1	pre	intact	0.880255	9.57618	3.48723
CB1	pre	intact	0.773002	7.52401	2.21015
CB1	pre	blind	0.808486	5.0026	3.66479
CB1	pre	intact	0.722126	4.0074	3.0601
CB1	pre	intact	0.843179	6.21866	2.73322
CB1	pre	intact	0.698021	4.43375	1.67725
CB1	pre	intact	0.568073	3.64303	3.43823
CB1	pre	intact	0.353707	3.74786	3.36041
CB1	pre	intact	0.769178	9.60093	1.12363
CB1	pre	intact	0.77949	5.99261	2.36413
CB1	pre	intact	0.881574	3.65835	1.90801
CB1	pre	intact	0.828913	2.33192	1.85937
CB1	pre	intact	0.740034	2.82033	1.58471
CB1	pre	intact	0.60885	2.46729	1.015
CB1	pre	intact	0.831542	1.4402	0.57631
CB1	pre	intact	0.808756	1.99289	0.808769
CB1	pre	intact	0.661444	2.16923	1.7459
CB1	pre	intact	0.693365	2.19895	1.44278
CB1	pre	intact	0.407125	1.74211	0.763921
CB1	pre	intact	0.228631	4.17585	2.95722
CB1	pre	intact	0.816779	1.26351	0.442966
CB1	pre	intact	0.741	1.82394	0.730526
CB1	pre	intact	0.704981	1.81904	1.06585
CB1	pre	intact	0.707832	1.82113	0.898567
CB1	pre	intact	0.161511	1.52837	0.653051
CB1	pre	intact	0.70028	1.73631	0.54239
CB1	pre	intact	0.514729	1.32007	0.522852
CB1	pre	intact	0.313577	0.950159	0.63072
CB1	pre	intact	0.273975	0.854963	0.421951
CB1	pre	intact	0.161811	7.44406	3.08358
CB1	pre	intact	0.678658	9.79521	3.01293
CB1	pre	intact	0.796128	9.13872	2.86934
CB1	pre	blind	0.469607	9.01128	1.74214
CB1	pre	intact	0.586599	5.59991	1.6054
CB1	pre	intact	0.687519	6.68632	3.19019
CB1	pre	intact	0.5542	3.93952	1.54881
CB1	pre	intact	0.596338	3.47642	2.76905
CB1	pre	intact	0.305071	3.03026	3.00724
CB1	pre	intact	0.883911	9.99729	1.52565
CB1	pre	intact	0.871453	8.23756	2.21636
CB1	pre	intact	0.837224	4.83152	2.40367
CB1	pre	intact	0.846538	2.69161	1.35754
CB1	pre	intact	0.390069	2.81677	2.22497
CB1	pre	intact	0.893568	9.51075	1.44304
CB1	pre	intact	0.547478	5.7878	2.9564
CB1	pre	intact	0.525107	3.69808	1.97181
CB1	pre	intact	0.418903	2.77012	1.8127
CB1	pre	intact	0.145201	1.65003	1.37965
CB1	pre	intact	0.681016	7.61682	1.39293
CB1	pre	intact	0.518691	2.50461	0.81096
CB1	pre	intact	0.650406	1.57664	0.787126
CB1	pre	intact	0.62682	2.2596	0.731114
CB1	pre	intact	0.223102	2.50895	1.18951
CB1	pre	intact	0.456451	2.70604	0.827877
CB1	pre	intact	0.514505	2.67514	0.674694
CB1	pre	intact	0.382836	5.79343	3.22944
CB1	pre	intact	0.878427	8.70707	2.71904
CB1	pre	intact	0.631444	6.27175	2.99853
CB1	pre	intact	0.875311	8.92911	1.95256
CB1	pre	intact	0.722304	7.21012	1.52
CB1	pre	intact	0.14053	2.32471	1.26123
CB1	pre	intact	0.721425	7.01973	1.68371
CB1	pre	intact	0.641822	5.73149	5.10163
CB1	pre	intact	0.606336	3.13865	3.69501
CB1	pre	intact	0.363126	2.33078	2.53112
CB1	pre	intact	0.398684	3.68492	1.81483
CB1	pre	intact	0.258741	3.42481	1.76162
CB1	pre	intact	0.463009	5.93086	2.95107
CB1	pre	intact	0.372222	6.96316	2.62654
CB1	pre	intact	0.250185	7.33822	3.8904
CB1	pre	intact	0.107674	8.55032	1.4014
CB1	pre	intact	0.43965	5.81644	2.96846
CB1	pre	intact	0.514999	4.75423	2.5594
CB1	pre	intact	0.324383	5.07488	2.49627
CB1	pre	intact	0.171575	6.51966	3.0703
CB1	pre	intact	0.781122	9.97181	0.584461
CB1	pre	intact	0.456066	9.88639	0.796635
CB1	pre	intact	0.234541	4.06343	2.95114
CB1	pre	intact	0.724708	8.87904	1.07734
CB1	pre	intact	0.701478	9.08525	1.77176
CB1	pre	intact	0.356602	7.92582	2.01218
CB1	pre	intact	0.577767	8.254	1.02951
CB1	pre	intact	0.665175	7.9481	1.21831
CB1	pre	intact	0.829566	7.51233	1.40825
CB1	pre	intact	0.690461	6.55645	2.16191
CB1	pre	intact	0.193946	4.35139	2.2645
CB1	pre	intact	0.604176	9.68945	6.34863
CB1	pre	intact	0.776376	7.11706	1.27693
CB1	pre	intact	0.886693	6.5055	1.81131
CB1	pre	intact	0.759391	5.62573	2.6581
CB1	pre	intact	0.101716	4.89719	2.58852
CB1	pre	intact	0.38444	6.0553	5.22419
CB1	pre	intact	0.500763	6.89533	1.04764
CB1	pre	intact	0.655527	6.18191	2.02149
CB1	pre	intact	0.749653	5.37985	2.71427
CB1	pre	intact	0.319361	4.64431	2.25932
CB1	pre	intact	0.383364	3.7087	4.00406
CB1	pre	intact	0.398739	3.73449	2.72687
CB1	pre	intact	0.24138	2.67449	1.95115
CB1	pre	intact	0.441126	8.77079	4.27
CB1	pre	intact	0.111069	8.26002	1.90688
CB1	pre	intact	0.381661	5.61282	3.27882
CB1	pre	intact	0.173182	3.83083	1.94382
CB1	pre	intact	0.491194	7.95848	3.54034
CB1	pre	intact	0.172799	6.08009	3.13174
CB1	pre	intact	0.844946	8.13621	3.54456
CB1	pre	intact	0.799299	6.09653	3.21025
CB1	pre	intact	0.287003	5.64202	3.09562
CB1	pre	intact	0.163046	5.19172	3.90044
CB1	pre	intact	0.54996	9.73459	5.46543
CB1	pre	intact	0.70255	8.66615	6.1185
CB1	pre	intact	0.855323	8.12588	4.94204
CB1	pre	intact	0.687948	6.28797	4.45682
CB1	pre	intact	0.11122	0.641009	2.45766
CB1	pre	intact	0.210703	4.89631	3.26713
CB1	pre	intact	0.542092	6.19321	3.75346
CB1	pre	intact	0.620592	5.84123	3.95941
CB1	pre	intact	0.657299	5.03395	4.4614
CB1	pre	intact	0.414097	2.7589	4.92213
CB1	pre	intact	0.204637	3.12707	2.25329
CB1	pre	intact	0.348027	4.89381	2.99085
CB1	pre	intact	0.370489	5.91735	4.15112
CB1	pre	intact	0.378731	6.10655	0.460197
CB1	pre	intact	0.541195	5.49372	2.20211
CB1	pre	intact	0.248454	5.87721	2.41741
CB1	pre	intact	0.179173	6.45776	1.61806
CB1	pre	intact	0.193207	6.29742	0.80658
CB1	pre	intact	0.129678	4.93687	1.8056
CB1	pre	intact	0.664558	5.56073	2.95123
CB1	pre	intact	0.695117	4.78157	2.50133
CB1	pre	intact	0.147014	0.414608	0.59614
CB1	pre	intact	0.736328	7.82123	1.40995
CB1	pre	intact	0.832899	6.49042	3.0562
CB1	pre	intact	0.836747	4.94053	2.65943
CB1	pre	intact	0.732774	3.84354	1.74663
CB1	pre	intact	0.567189	7.04699	3.09937
CB1	pre	intact	0.793854	6.90196	2.0527
CB1	pre	intact	0.76421	6.55025	1.37461
CB1	pre	intact	0.823351	7.11053	2.35982
CB1	pre	intact	0.886436	6.746	2.94623
CB1	pre	intact	0.788754	4.79519	2.41292
CB1	pre	intact	0.319288	2.78555	0.903985
CB1	pre	intact	0.203061	4.77593	2.45126
CB1	pre	intact	0.444797	4.56261	3.19157
CB1	pre	intact	0.714381	5.0697	2.72041
CB1	pre	intact	0.871352	5.8909	2.68386
CB1	pre	intact	0.828275	6.10567	2.12293
CB1	pre	intact	0.725146	4.11619	2.16247
CB1	pre	intact	0.483776	2.91549	0.758807
CB1	pre	intact	0.314028	1.07164	0.477054
CB1	pre	intact	0.366077	3.65885	1.92416
CB1	pre	intact	0.630439	3.93492	2.1239
CB1	pre	intact	0.675394	3.86502	2.28878
CB1	pre	intact	0.564194	3.63051	1.55914
CB1	pre	intact	0.673127	3.33632	1.14334
CB1	pre	intact	0.206386	2.17608	1.2232
CB1	pre	intact	0.208352	2.40767	1.20028
CB1	pre	intact	0.522656	2.69478	0.860516
CB1	pre	intact	0.60205	2.65652	0.76008
CB1	pre	intact	0.139576	2.5435	0.344976
CB1	pre	intact	0.232217	2.99285	0.593365
CB1	pre	blind	0.223178	7.16257	1.59897
CB1	pre	blind	0.100325	4.69344	2.60577
CB1	pre	blind	0.182515	3.9506	2.38352
CB1	pre	intact	0.159464	9.5976	0.63965
CB1	pre	blind	0.629658	3.82907	3.2402
CB1	pre	blind	0.844313	4.51547	2.04114
CB1	pre	intact	0.471399	3.16709	1.1406
CB1	pre	intact	0.373503	2.1292	0.629334
CB1	pre	intact	0.109621	7.53598	0.422962
CB1	pre	intact	0.732463	4.30547	1.93724
CB1	pre	intact	0.84211	3.7086	1.67136
CB1	pre	intact	0.599725	2.1515	0.790386
CB1	pre	intact	0.235501	2.73155	1.1542
CB1	pre	intact	0.726142	3.91691	1.79078
CB1	pre	intact	0.705331	2.98779	1.20362
CB1	pre	intact	0.181544	1.51836	0.311175
CB1	pre	intact	0.527513	6.10419	4.39178
CB1	pre	intact	0.256777	6.96088	0.380504
CB1	pre	blind	0.287143	5.85569	2.15863
CB1	pre	intact	0.695158	2.13736	0.846684
CB1	pre	intact	0.802175	2.27871	0.833709
CB1	pre	intact	0.519808	1.35974	0.427061
CB1	pre	intact	0.673224	3.84917	2.61169
CB1	pre	intact	0.733017	1.42814	0.425973
CB1	pre	intact	0.874849	1.37871	0.580959
CB1	pre	intact	0.687426	1.48696	0.127444
CB1	pre	intact	0.386291	4.00907	2.19832
CB1	pre	intact	0.543613	3.03488	1.23755
CB1	pre	intact	0.701536	2.59427	0.825206
CB1	pre	intact	0.73803	1.24073	0.467935
CB1	pre	intact	0.518016	1.2037	0.582411
CB1	pre	blind	0.515024	5.61633	5.56364
CB1	pre	blind	0.222214	7.11926	1.48341
CB1	pre	blind	0.115383	7.48105	0.50262
CB1	pre	blind	0.466649	4.90671	1.19122
CB1	pre	blind	0.287294	5.1217	1.40977
CB1	pre	intact	0.334984	3.68716	1.94075
CB1	pre	blind	0.468703	5.02989	1.95495
CB1	pre	blind	0.867069	4.04058	2.06925
CB1	pre	blind	0.889272	3.94397	1.88276
CB1	pre	intact	0.432471	3.24497	1.64706
CB1	pre	intact	0.228293	2.66212	1.29798
CB1	pre	intact	0.330003	2.58274	1.19146
CB1	pre	intact	0.580651	3.58363	2.11022
CB1	pre	intact	0.834042	3.47251	1.67807
CB1	pre	intact	0.814163	2.87237	1.29791
CB1	pre	intact	0.455031	1.51143	0.116338
CB1	pre	intact	0.322537	1.19326	0.578016
CB1	pre	intact	0.324174	1.85688	1.02623
CB1	pre	intact	0.123149	3.70073	2.10844
CB1	pre	intact	0.745782	1.22173	0.461672
CB1	pre	intact	0.430154	1.42907	0.675264
CB1	pre	intact	0.285564	0.369079	0.16956
CB1	pre	intact	0.314725	0.681519	0.459265
CB1	pre	intact	0.528813	1.51658	0.537269
CB1	pre	intact	0.64521	2.61802	1.36178
CB1	pre	intact	0.518886	1.06143	0.362989
CB1	pre	intact	0.70087	2.30475	1.04625
CB1	pre	intact	0.682834	1.5098	0.588708
CB1	pre	intact	0.538908	1.21222	0.60208
CB1	pre	intact	0.46677	0.738692	0.569648
CB1	pre	intact	0.426208	0.790553	0.501727
CB1	pre	intact	0.464646	1.57063	0.488249
CB1	pre	intact	0.181544	1.93839	1.10242
CB1	pre	blind	0.582146	9.32552	1.64529
CB1	pre	blind	0.830712	8.14798	2.03947
CB1	pre	blind	0.668212	6.55477	3.16848
CB1	pre	blind	0.647729	7.98245	1.59763
CB1	pre	blind	0.844071	7.17969	2.15089
CB1	pre	blind	0.788127	6.48225	2.82423
CB1	pre	blind	0.70675	5.02114	1.91216
CB1	pre	blind	0.644367	4.60484	3.13135
CB1	pre	blind	0.748073	4.73944	2.56201
CB1	pre	intact	0.593698	3.70507	1.93104
CB1	pre	intact	0.583368	2.6131	1.70246
CB1	pre	intact	0.767925	2.60951	1.13221
CB1	pre	intact	0.643045	2.41589	0.984905
CB1	pre	intact	0.749118	1.87926	0.894738
CB1	pre	intact	0.359576	1.48662	0.484626
CB1	pre	intact	0.338745	1.36403	0.642607
CB1	pre	intact	0.450504	1.02848	0.520001
CB1	pre	intact	0.442536	0.688095	0.664415
CB1	pre	intact	0.478339	0.789124	0.520351
CB1	pre	intact	0.179022	0.960703	0.307238
CB1	pre	intact	0.154428	1.6767	1.54832
CB1	pre	intact	0.104475	1.75083	0.843588
CB1	pre	blind	0.73044	8.5386	2.21684
CB1	pre	blind	0.352343	6.47891	2.52807
CB1	pre	intact	0.681911	3.39465	1.96558
CB1	pre	intact	0.308355	0.648318	0.504398
CB1	pre	intact	0.136802	1.13473	2.27655
CB1	pre	intact	0.256288	0.662099	0.547534
CB1	pre	intact	0.372685	0.701919	0.492335
CB1	pre	intact	0.117145	0.873312	1.302
CB1	pre	intact	0.254806	0.478032	0.415115
CB1	post	intact	0.435717	5.46793	5.06346
CB1	post	intact	0.540735	3.77513	2.46566
CB1	post	intact	0.343067	5.09448	0.407802
CB1	post	intact	0.750881	4.78542	1.1402
CB1	post	intact	0.716382	3.75879	1.80359
CB1	post	intact	0.69808	2.89627	1.20837
CB1	post	intact	0.363208	2.52923	1.05413
CB1	post	intact	0.690863	2.92309	1.7362
CB1	post	intact	0.678488	2.84472	1.55186
CB1	post	intact	0.114833	0.978953	0.831191
CB1	post	intact	0.515734	2.25749	1.15525
CB1	post	intact	0.808087	2.24191	0.984455
CB1	post	intact	0.780465	1.76481	0.86139
CB1	post	intact	0.120738	0.505719	0.317463
CB1	post	intact	0.796109	1.88531	0.789026
CB1	post	intact	0.74509	1.48438	0.493458
CB1	post	intact	0.81559	7.27017	1.98261
CB1	post	intact	0.818814	6.91433	2.08061
CB1	post	intact	0.611328	6.33523	5.24961
CB1	post	intact	0.893558	6.00528	1.0779
CB1	post	intact	0.828714	5.99551	1.72404
CB1	post	intact	0.635633	4.56235	0.802283
CB1	post	intact	0.259741	5.23801	2.17583
CB1	post	intact	0.700466	4.68656	1.41127
CB1	post	intact	0.722024	3.36934	2.07947
CB1	post	intact	0.849946	3.22267	1.80012
CB1	post	intact	0.598425	2.38553	0.890495
CB1	post	intact	0.123348	0.961628	0.953421
CB1	post	intact	0.625146	1.36994	0.662348
CB1	post	intact	0.471516	2.89826	1.309
CB1	post	intact	0.809671	2.79419	1.19224
CB1	post	intact	0.861415	2.22033	1.16551
CB1	post	intact	0.497312	0.759147	0.539937
CB1	post	intact	0.22894	0.968765	1.0109
CB1	post	intact	0.425099	1.36898	0.869876
CB1	post	intact	0.841375	1.74264	0.65075
CB1	post	intact	0.882187	1.69636	0.763066
CB1	post	intact	0.273173	1.23004	0.482112
CB1	post	intact	0.711019	1.45432	0.566361
CB1	post	intact	0.388375	1.08785	0.575778
CB1	post	intact	0.201999	0.69211	0.342487
CB1	post	intact	0.283734	0.732244	0.471407
CB1	post	intact	0.598491	8.49755	5.74415
CB1	post	intact	0.186683	4.28745	4.14041
CB1	post	intact	0.873783	7.67911	1.85307
CB1	post	intact	0.498756	3.86364	3.54065
CB1	post	intact	0.374636	9.57596	1.08354
CB1	post	intact	0.857703	8.96455	1.93786
CB1	post	intact	0.871401	7.41728	2.59585
CB1	post	intact	0.885833	6.61715	2.17568
CB1	post	intact	0.349372	9.78332	1.41412
CB1	post	intact	0.715969	8.74812	1.02532
CB1	post	intact	0.839031	7.2677	2.1767
CB1	post	intact	0.84855	6.46732	2.24313
CB1	post	intact	0.808919	4.2065	1.98845
CB1	post	intact	0.567723	2.40329	1.84276
CB1	post	intact	0.660996	2.5915	1.70111
CB1	post	intact	0.591674	1.96577	1.33992
CB1	post	intact	0.337583	3.50817	1.47537
CB1	post	intact	0.736194	2.73556	1.42818
CB1	post	intact	0.803859	2.79051	2.13023
CB1	post	intact	0.459063	3.47273	1.23396
CB1	post	intact	0.790453	1.68556	0.8152
CB1	post	intact	0.516952	1.4609	0.688803
CB1	post	intact	0.75998	1.19219	0.567225
CB1	post	intact	0.621406	1.31471	0.66695
CB1	post	intact	0.615991	2.27495	0.980956
CB1	post	intact	0.878356	1.9341	1.16591
CB1	post	intact	0.673576	1.65028	0.852738
CB1	post	intact	0.311535	1.14172	1.05216
CB1	post	intact	0.717202	1.20756	0.678253
CB1	post	intact	0.865938	1.45876	0.81842
CB1	post	intact	0.560828	1.32914	0.80007
CB1	post	intact	0.186589	0.40302	0.108563
CB1	post	intact	0.499293	1.17581	0.404591
CB1	post	intact	0.392089	0.976361	0.617484
CB1	post	intact	0.333608	0.775971	0.566045
CB1	post	intact	0.857936	8.5077	2.06331
CB1	post	intact	0.891625	7.81554	2.77942
CB1	post	blind	0.794171	7.28422	5.26738
CB1	post	intact	0.562973	3.74179	2.65382
CB1	post	intact	0.851938	7.21562	3.02731
CB1	post	intact	0.463241	6.20054	1.26892
CB1	post	blind	0.504535	4.40048	4.24704
CB1	post	intact	0.221652	3.47066	1.89949
CB1	post	intact	0.823713	9.6862	2.26267
CB1	post	intact	0.801863	6.44784	2.32029
CB1	post	intact	0.874645	3.02544	1.21369
CB1	post	intact	0.730817	2.76064	1.94981
CB1	post	intact	0.555136	3.21348	1.97918
CB1	post	intact	0.326997	2.0306	1.66319
CB1	post	intact	0.502994	6.66521	3.35545
CB1	post	intact	0.662951	2.66155	0.717017
CB1	post	intact	0.725495	2.89563	0.952636
CB1	post	intact	0.679419	2.65552	1.75305
CB1	post	intact	0.655192	1.9631	1.03746
CB1	post	intact	0.398393	1.74262	1.03863
CB1	post	intact	0.760932	1.17618	0.524205
CB1	post	intact	0.765741	1.28693	0.632935
CB1	post	intact	0.483672	1.78972	1.07293
CB1	post	intact	0.67368	1.72467	1.42641
CB1	post	intact	0.520896	1.64089	1.02617
CB1	post	intact	0.649198	1.79915	0.641498
CB1	post	intact	0.497682	1.36848	0.860462
CB1	post	intact	0.432363	1.03691	1.04548
CB1	post	intact	0.296989	1.13128	0.871277
CB1	post	intact	0.354206	1.94314	0.660835
CB1	post	intact	0.167371	5.45383	2.84951
CB1	post	intact	0.117217	0.707439	0.226851
CB1	post	blind	0.340723	7.35842	5.57769
CB1	post	intact	0.262656	6.73637	1.3675
CB1	post	intact	0.360416	3.00393	2.91511
CB1	post	intact	0.191343	5.11428	0.731945
CB1	post	intact	0.456713	3.15237	2.94639
CB1	post	intact	0.279097	2.62365	1.97578
CB1	post	intact	0.75763	8.24549	3.24566
CB1	post	intact	0.829457	2.93091	1.02545
CB1	post	intact	0.34729	2.48081	2.31709
CB1	post	intact	0.21779	2.41178	2.26269
CB1	post	intact	0.852889	9.07777	1.82385
CB1	post	intact	0.801026	7.09444	3.0316
CB1	post	intact	0.756096	3.20233	1.11303
CB1	post	intact	0.177112	1.72849	2.18183
CB1	post	intact	0.452944	2.33583	1.19902
CB1	post	intact	0.588828	1.3483	1.29141
CB1	post	intact	0.337071	1.49498	1.50099
CB1	post	intact	0.470716	2.35168	1.04704
CB1	post	intact	0.421506	2.68024	0.424822
CB1	post	intact	0.113464	2.28457	2.64655
CB1	post	intact	0.72163	9.516	3.56339
CB1	post	intact	0.376548	3.13577	0.959713
CB1	post	intact	0.828312	9.97356	1.4081
CB1	post	intact	0.843036	9.06257	1.78225
CB1	post	intact	0.710852	7.70395	2.66772
CB1	post	intact	0.153701	1.46653	0.87187
CB1	post	intact	0.691002	9.02171	1.35877
CB1	post	intact	0.813332	8.20126	1.7972
CB1	post	intact	0.738943	5.72166	1.43243
CB1	post	intact	0.215185	3.86346	2.25464
CB1	post	intact	0.155086	3.33577	1.33061
CB1	post	intact	0.141708	2.03869	1.89652
CB1	post	intact	0.24047	6.80553	3.27248
CB1	post	intact	0.180953	5.59142	2.81655
CB1	post	intact	0.291103	5.13489	2.58093
CB1	post	intact	0.189092	4.148	1.92143
CB1	post	intact	0.118296	3.17546	1.51921
CB1	post	intact	0.172663	4.8895	2.44914
CB1	post	intact	0.131862	4.74038	2.45902
CB1	post	intact	0.18835	5.04359	2.34769
CB1	post	intact	0.102482	5.9584	3.25589
CB1	post	intact	0.688063	8.63186	1.32627
CB1	post	intact	0.668276	8.06561	1.54505
CB1	post	intact	0.652106	6.68535	5.60962
CB1	post	intact	0.75682	5.75613	4.3357
CB1	post	intact	0.464308	5.74436	2.0992
CB1	post	intact	0.366927	5.43731	5.66004
CB1	post	intact	0.643213	7.21943	5.55662
CB1	post	intact	0.718288	7.00784	1.63927
CB1	post	intact	0.791079	5.46918	2.34221
CB1	post	intact	0.283149	4.66308	2.00686
CB1	post	intact	0.313839	4.19774	3.66958
CB1	post	intact	0.344184	3.53582	2.94018
CB1	post	intact	0.204403	3.59792	1.66147
CB1	post	intact	0.380637	6.78456	2.62793
CB1	post	intact	0.384671	5.75783	2.80961
CB1	post	intact	0.130507	2.93128	0.978076
CB1	post	intact	0.294004	3.49068	1.18693
CB1	post	intact	0.11529	2.9414	1.21121
CB1	post	intact	0.202143	5.71036	2.62071
CB1	post	intact	0.506286	9.98211	0.433469
CB1	post	intact	0.621647	7.22466	3.44132
CB1	post	intact	0.448651	6.43812	3.33097
CB1	post	intact	0.74104	7.37479	3.4596
CB1	post	intact	0.388946	7.42928	3.55351
CB1	post	intact	0.236053	7.71488	3.54539
CB1	post	intact	0.618399	7.76592	4.43708
CB1	post	intact	0.79227	7.4951	4.76883
CB1	post	intact	0.675814	6.61294	4.97753
CB1	post	intact	0.119803	3.26371	4.55619
CB1	post	intact	0.402514	5.58082	3.00421
CB1	post	intact	0.603683	6.74403	3.65205
CB1	post	intact	0.503063	5.61263	4.0601
CB1	post	intact	0.468676	3.53365	3.56981
CB1	post	intact	0.459356	3.37239	4.65596
CB1	post	intact	0.244029	9.00152	5.18912
CB1	post	intact	0.317061	6.41733	3.47519
CB1	post	intact	0.353072	5.24405	2.55092
CB1	post	blind	0.204124	4.815	4.84445
CB1	post	intact	0.119099	1.83852	3.67674
CB1	post	intact	0.681122	6.84291	3.36603
CB1	post	intact	0.719456	5.3027	2.98909
CB1	post	blind	0.638159	7.79541	6.518
CB1	post	intact	0.603522	7.24251	1.22827
CB1	post	intact	0.82539	5.93701	3.05692
CB1	post	intact	0.558851	4.48766	2.24616
CB1	post	intact	0.392276	6.57341	1.37503
CB1	post	intact	0.417734	6.55541	1.2677
CB1	post	intact	0.437263	5.23963	4.35184
CB1	post	intact	0.696285	7.10846	4.49499
CB1	post	intact	0.712217	5.81946	1.87325
CB1	post	intact	0.271791	3.10361	2.12381
CB1	post	intact	0.329792	4.85458	1.89271
CB1	post	intact	0.515786	4.51563	2.98605
CB1	post	intact	0.584516	4.51715	3.45867
CB1	post	intact	0.392848	2.76361	2.64546
CB1	post	intact	0.548834	2.87211	1.58223
CB1	post	intact	0.358455	1.34355	0.804595
CB1	post	intact	0.210773	2.83939	1.96132
CB1	post	intact	0.22327	3.05494	1.79645
CB1	post	intact	0.432972	2.7084	1.28625
CB1	post	intact	0.195569	2.04001	1.17947
CB1	post	intact	0.327787	1.26817	0.80217
CB1	post	intact	0.126877	2.83202	0.876354
CB1	post	intact	0.18428	1.88647	0.756182
CB1	post	blind	0.414032	5.13277	4.70834
CB1	post	blind	0.457895	3.11424	3.91757
CB1	post	intact	0.125908	2.66424	1.55124
CB1	post	intact	0.372341	5.99413	1.65985
CB1	post	blind	0.805077	4.2192	2.92689
CB1	post	intact	0.72268	3.11547	1.99576
CB1	post	intact	0.225814	1.2553	1.29886
CB1	post	intact	0.157434	1.64661	1.49125
CB1	post	intact	0.646493	5.20724	1.10164
CB1	post	intact	0.76792	3.57116	2.03098
CB1	post	intact	0.642163	1.94769	1.12235
CB1	post	intact	0.544018	4.05145	1.9247
CB1	post	intact	0.679996	3.01794	1.50072
CB1	post	intact	0.522626	1.69132	1.00783
CB1	post	intact	0.613823	3.75192	2.82359
CB1	post	intact	0.821673	1.50614	0.795346
CB1	post	intact	0.658569	1.49668	0.755894
CB1	post	intact	0.51562	3.22432	1.82438
CB1	post	intact	0.753885	2.76137	1.62242
CB1	post	intact	0.69983	2.3435	1.13406
CB1	post	intact	0.756357	1.22313	0.681865
CB1	post	intact	0.598829	2.48682	0.882841
CB1	post	intact	0.696015	2.04653	0.906455
CB1	post	intact	0.250395	1.06476	1.06471
CB1	post	intact	0.456598	0.912098	0.691206
CB1	post	blind	0.261053	4.10743	6.02798
CB1	post	blind	0.426007	3.05223	4.2433
CB1	post	blind	0.182196	6.61062	1.95559
CB1	post	intact	0.49865	4.88943	1.10308
CB1	post	blind	0.883677	4.61575	1.67537
CB1	post	blind	0.87044	3.73629	1.92909
CB1	post	intact	0.29437	2.4046	2.36017
CB1	post	intact	0.179444	3.60833	1.7423
CB1	post	intact	0.634545	3.71916	1.98837
CB1	post	intact	0.823274	3.62808	1.73949
CB1	post	intact	0.781586	3.02553	1.34683
CB1	post	intact	0.36173	1.75868	1.29757
CB1	post	intact	0.335771	1.81538	1.4036
CB1	post	intact	0.235846	1.61832	0.937699
CB1	post	intact	0.14308	1.36257	0.988342
CB1	post	intact	0.391278	0.915921	0.383319
CB1	post	intact	0.18986	1.4349	0.986181
CB1	post	intact	0.206951	0.94682	0.257725
CB1	post	intact	0.512255	2.30267	1.02618
CB1	post	intact	0.300631	1.43979	0.43625
CB1	post	intact	0.659951	1.85511	0.929377
CB1	post	intact	0.665042	1.25562	0.723856
CB1	post	intact	0.445417	0.526582	0.812529
CB1	post	intact	0.471013	0.722612	0.884698
CB1	post	intact	0.266804	0.938626	0.354322
CB1	post	blind	0.532663	9.15626	5.08502
CB1	post	blind	0.785575	7.61017	1.42339
CB1	post	blind	0.791595	6.72795	1.54221
CB1	post	blind	0.792998	6.23348	1.50224
CB1	post	blind	0.740315	6.30541	1.51568
CB1	post	blind	0.544605	5.28358	2.15452
CB1	post	intact	0.6309	3.70414	2.04819
CB1	post	intact	0.512854	3.5359	1.79886
CB1	post	intact	0.270574	1.52748	0.90352
CB1	post	intact	0.553516	0.632499	0.379866
CB1	post	intact	0.481718	0.371231	0.288734
CB1	post	intact	0.223365	0.0918201	0.126805
CB1	post	intact	0.168279	3.92441	0.185748
CB1	post	intact	0.37613	0.650255	0.882078
CB1	post	intact	0.356513	0.738349	0.448711
CB1	post	intact	0.10174	0.717702	0.243958
CB1	post	intact	0.101364	0.217254	0.20548
CB1	post	intact	0.108651	0.248366	0.172634
CB1	post	intact	0.165247	1.5967	1.03126
CB1	post	blind	0.326116	3.85629	2.71079
CB1	post	intact	0.247423	0.580215	0.469031
CB1	post	intact	0.118332	0.88017	0.72017
CB2	pre	intact	0.159256	1.16754	0.666195
CB2	pre	blind	0.156875	3.81007	1.65122
CB2	pre	blind	0.206867	2.60773	1.15265
CB2	pre	blind	0.132987	2.57808	0.895242
CB2	pre	blind	0.247873	1.45449	1.0801
CB2	pre	intact	0.518805	9.71133	2.03527
CB2	pre	blind	0.339037	7.02284	2.93202
CB2	pre	intact	0.476971	2.72948	0.115146
CB2	pre	intact	0.195979	1.66942	0.755003
CB2	pre	intact	0.296357	1.08078	0.570215
CB2	pre	blind	0.762162	6.22635	3.53583
CB2	pre	blind	0.534711	8.93767	3.02096
CB2	pre	blind	0.775968	6.85834	2.59626
CB2	pre	blind	0.58577	4.36177	2.44542
CB2	pre	blind	0.703011	7.93685	2.27237
CB2	pre	blind	0.372577	5.51724	2.96021
CB2	pre	blind	0.185996	4.09656	2.26401
CB2	pre	blind	0.646086	8.3371	2.78603
CB2	pre	blind	0.253195	2.7149	2.06398
CB2	pre	blind	0.605323	3.34552	1.13332
CB2	pre	blind	0.434337	3.23924	1.00653
CB2	pre	blind	0.154996	2.50694	0.862544
CB2	pre	blind	0.238568	9.95188	3.02363
CB2	pre	blind	0.421983	2.38594	0.887846
CB2	pre	blind	0.384438	2.33605	0.868093
CB2	pre	intact	0.727678	9.877	2.64829
CB2	pre	blind	0.458708	2.06326	0.865226
CB2	pre	blind	0.279208	5.36159	2.61936
CB2	pre	blind	0.634401	7.26473	6.49166
CB2	pre	intact	0.715541	8.1314	1.04104
CB2	pre	blind	0.448822	2.31412	0.818177
CB2	pre	intact	0.38831	2.78031	0.773822
CB2	pre	blind	0.694862	4.89832	2.37396
CB2	pre	blind	0.515642	6.16555	5.57449
CB2	pre	intact	0.741094	7.16164	1.02653
CB2	pre	blind	0.148299	2.73757	1.30413
CB2	pre	intact	0.142572	1.94034	0.760233
CB2	pre	blind	0.564843	3.41546	4.49795
CB2	pre	blind	0.210326	2.50679	1.83852
CB2	pre	blind	0.394942	2.10552	1.56938
CB2	pre	blind	0.627463	3.07693	1.79159
CB2	pre	intact	0.101927	2.2503	1.32452
CB2	pre	blind	0.563612	8.93656	3.42352
CB2	pre	blind	0.271109	6.4296	2.47248
CB2	pre	blind	0.726602	9.08573	2.53833
CB2	pre	blind	0.799736	7.16989	2.97223
CB2	pre	intact	0.101543	4.31386	1.14474
CB2	pre	blind	0.725346	8.6839	3.03973
CB2	pre	blind	0.292627	2.91887	2.82135
CB2	pre	blind	0.268703	4.30702	1.77552
CB2	pre	blind	0.867446	8.2984	2.49621
CB2	pre	blind	0.547671	4.93148	2.80269
CB2	pre	blind	0.243941	4.08383	1.97106
CB2	pre	blind	0.785606	8.63723	2.12759
CB2	pre	blind	0.260235	2.95399	2.34792
CB2	pre	blind	0.195108	5.31606	2.33038
CB2	pre	blind	0.4606	5.46581	1.85757
CB2	pre	intact	0.502968	6.39614	4.52731
CB2	pre	blind	0.809286	9.67148	2.44048
CB2	pre	blind	0.395568	5.21307	2.60771
CB2	pre	blind	0.167728	5.15112	3.75049
CB2	pre	intact	0.671267	8.45205	1.81727
CB2	pre	intact	0.713099	9.54606	0.886381
CB2	pre	blind	0.750774	9.45379	0.427922
CB2	pre	blind	0.638765	6.27992	4.47406
CB2	pre	blind	0.580571	3.92252	2.73557
CB2	pre	blind	0.55291	3.83979	2.38738
CB2	pre	blind	0.44259	5.53417	2.56657
CB2	pre	intact	0.545256	4.40638	3.56724
CB2	pre	blind	0.691154	5.81796	4.97254
CB2	pre	blind	0.676066	7.53463	5.78003
CB2	pre	blind	0.703138	5.79532	2.38583
CB2	pre	blind	0.737888	2.90359	1.35415
CB2	pre	blind	0.777846	2.88151	1.03836
CB2	pre	blind	0.460759	4.98166	2.49785
CB2	pre	intact	0.622952	4.68956	3.43686
CB2	pre	blind	0.617469	4.28901	3.52795
CB2	pre	intact	0.800025	6.46521	1.1052
CB2	pre	blind	0.717628	3.75783	2.90039
CB2	pre	blind	0.733907	2.59804	1.34663
CB2	pre	blind	0.288609	2.04718	1.0423
CB2	pre	intact	0.330944	3.09279	2.41556
CB2	pre	blind	0.390862	3.01801	2.39389
CB2	pre	blind	0.783839	3.90578	3.10844
CB2	pre	blind	0.305875	2.98116	2.62117
CB2	pre	blind	0.460398	1.37337	2.47697
CB2	pre	intact	0.148505	2.25683	1.76063
CB2	pre	intact	0.269748	2.51454	2.24579
CB2	pre	blind	0.335068	2.52725	2.63083
CB2	pre	blind	0.135318	0.939881	2.89136
CB2	pre	intact	0.329388	2.41434	1.81313
CB2	pre	intact	0.199049	2.30569	0.798495
CB2	pre	blind	0.376782	6.66627	2.72811
CB2	pre	blind	0.76335	8.74895	2.13814
CB2	pre	blind	0.516478	6.91064	1.40367
CB2	pre	blind	0.279142	6.4052	1.40703
CB2	pre	blind	0.790512	9.49854	2.52067
CB2	pre	blind	0.858232	7.85928	1.69323
CB2	pre	blind	0.445746	6.85222	1.83103
CB2	pre	intact	0.742779	9.91595	1.45018
CB2	pre	intact	0.722594	9.5043	0.460372
CB2	pre	blind	0.570596	8.11764	0.909807
CB2	pre	blind	0.544566	7.46501	1.59859
CB2	pre	blind	0.662037	7.51973	1.14456
CB2	pre	blind	0.648521	8.47132	1.096
CB2	pre	blind	0.146366	6.21579	1.10768
CB2	pre	intact	0.621754	5.02218	5.07662
CB2	pre	blind	0.829288	7.6639	0.728413
CB2	pre	blind	0.84037	6.7799	0.171081
CB2	pre	blind	0.768124	5.40748	2.00935
CB2	pre	intact	0.286877	5.5365	4.88642
CB2	pre	blind	0.71883	3.97723	4.79475
CB2	pre	blind	0.672981	4.89255	5.73386
CB2	pre	blind	0.570673	7.17106	5.98015
CB2	pre	intact	0.794869	6.06484	0.887885
CB2	pre	blind	0.740879	4.35777	1.4028
CB2	pre	blind	0.301409	8.04085	5.59358
CB2	pre	blind	0.479448	9.29198	5.71613
CB2	pre	intact	0.469627	3.07005	3.74955
CB2	pre	blind	0.57219	2.34565	4.65038
CB2	pre	blind	0.633111	2.62555	4.81359
CB2	pre	intact	0.689342	4.73767	0.829565
CB2	pre	blind	0.354779	4.40802	2.1479
CB2	pre	blind	0.365428	2.17007	3.83364
CB2	pre	blind	0.651637	2.54373	3.53774
CB2	pre	blind	0.456798	1.38834	3.32203
CB2	pre	intact	0.544992	7.02806	3.20914
CB2	pre	intact	0.113173	6.31062	2.74814
CB2	pre	blind	0.325656	1.75742	2.79447
CB2	pre	blind	0.531595	1.85067	3.18262
CB2	pre	intact	0.252546	2.92728	1.58184
CB2	pre	intact	0.103705	3.43786	2.02178
CB2	pre	blind	0.680779	6.43033	1.77327
CB2	pre	intact	0.409638	8.16294	4.38461
CB2	pre	intact	0.617933	5.81563	4.7741
CB2	pre	intact	0.748714	9.15073	1.96623
CB2	pre	blind	0.609902	8.33398	0.872143
CB2	pre	blind	0.257723	6.24565	5.72708
CB2	pre	blind	0.312548	5.63279	3.7702
CB2	pre	intact	0.548723	6.3821	1.60668
CB2	pre	intact	0.618899	5.02301	4.15395
CB2	pre	intact	0.629529	7.97162	0.925524
CB2	pre	intact	0.591583	6.47654	0.597173
CB2	pre	blind	0.347337	4.56041	4.21955
CB2	pre	intact	0.162116	9.60683	6.48374
CB2	pre	intact	0.455271	4.65315	4.1489
CB2	pre	intact	0.472024	6.59874	0.571499
CB2	pre	intact	0.497043	6.64296	1.47278
CB2	pre	intact	0.50384	4.94795	2.25932
CB2	pre	intact	0.108203	5.66133	2.07728
CB2	pre	intact	0.42985	5.93183	1.2806
CB2	pre	intact	0.620919	5.87749	1.43375
CB2	pre	intact	0.469924	4.48895	1.54654
CB2	pre	intact	0.278911	4.75916	1.98332
CB2	pre	intact	0.393838	3.29821	1.76587
CB2	pre	intact	0.332762	2.79246	1.18203
CB2	pre	intact	0.165296	5.43304	1.72644
CB2	pre	intact	0.198377	3.58842	1.70903
CB2	pre	intact	0.397236	4.13636	1.72843
CB2	pre	intact	0.239954	1.73469	0.68243
CB2	pre	intact	0.174699	2.56378	1.51465
CB2	pre	intact	0.325738	2.3261	1.28137
CB2	pre	blind	0.3053	8.68927	6.45126
CB2	pre	blind	0.343563	8.93507	5.87006
CB2	pre	blind	0.400841	4.49196	2.63385
CB2	pre	blind	0.159063	3.68919	4.4897
CB2	pre	blind	0.407582	6.22142	4.77238
CB2	pre	blind	0.405759	4.7269	3.32622
CB2	pre	intact	0.236587	5.59701	4.43059
CB2	pre	intact	0.573067	9.02764	1.44009
CB2	pre	intact	0.795095	9.36376	1.60662
CB2	pre	intact	0.552632	6.8772	1.26681
CB2	pre	blind	0.718882	4.57165	3.19493
CB2	pre	blind	0.414404	4.86686	2.67593
CB2	pre	intact	0.384785	4.9204	3.80136
CB2	pre	intact	0.678042	4.49078	3.43271
CB2	pre	intact	0.756438	8.31251	1.18761
CB2	pre	intact	0.437869	7.85162	1.65014
CB2	pre	intact	0.736065	7.22663	4.77087
CB2	pre	intact	0.684196	5.06857	2.05343
CB2	pre	intact	0.595342	6.37634	1.39191
CB2	pre	blind	0.144152	7.0267	1.87093
CB2	pre	intact	0.752383	4.54838	3.79676
CB2	pre	intact	0.638536	3.3651	3.00313
CB2	pre	intact	0.387637	4.03795	4.16829
CB2	pre	intact	0.506427	8.07762	6.48586
CB2	pre	intact	0.64851	4.9122	2.86624
CB2	pre	intact	0.66523	2.74112	1.35684
CB2	pre	intact	0.460958	4.85445	1.5642
CB2	pre	intact	0.252218	4.91025	2.78456
CB2	pre	intact	0.380175	8.88225	4.89728
CB2	pre	intact	0.652456	4.28577	3.52014
CB2	pre	intact	0.540065	2.88493	2.77226
CB2	pre	intact	0.478315	5.20749	0.611784
CB2	pre	intact	0.312283	1.69147	1.16311
CB2	pre	intact	0.533718	2.22351	1.09487
CB2	pre	intact	0.487749	3.33733	1.44844
CB2	pre	intact	0.20066	3.01769	1.84119
CB2	pre	intact	0.487155	5.25752	1.69034
CB2	pre	intact	0.312017	1.55524	1.03593
CB2	pre	intact	0.201367	1.72397	1.19831
CB2	pre	intact	0.331622	3.36131	1.87883
CB2	pre	intact	0.352243	2.62844	1.36145
CB2	pre	intact	0.212167	1.89571	1.05156
CB2	pre	blind	0.66376	4.91287	3.68021
CB2	pre	blind	0.512487	4.45745	3.34699
CB2	pre	blind	0.531639	4.9759	3.71142
CB2	pre	blind	0.71966	4.47373	3.17186
CB2	pre	intact	0.68652	9.70215	0.923402
CB2	pre	intact	0.821488	9.48489	1.91947
CB2	pre	intact	0.583914	7.36736	1.60223
CB2	pre	intact	0.669076	6.16386	1.46283
CB2	pre	blind	0.452351	3.74623	3.07775
CB2	pre	blind	0.186531	4.55168	2.09413
CB2	pre	intact	0.451561	7.02819	1.04426
CB2	pre	intact	0.601047	6.86722	5.39379
CB2	pre	intact	0.644813	5.54303	1.85153
CB2	pre	intact	0.703448	5.15442	1.55351
CB2	pre	intact	0.33123	3.78134	2.94827
CB2	pre	intact	0.296619	5.98066	1.16113
CB2	pre	intact	0.490649	2.91511	1.57937
CB2	pre	intact	0.400435	2.36114	1.64005
CB2	pre	intact	0.158022	3.66012	2.16789
CB2	pre	intact	0.239104	1.57947	1.08164
CB2	pre	intact	0.128667	1.69908	0.555474
CB2	pre	intact	0.129026	1.74111	0.884563
CB2	pre	intact	0.114816	1.88944	0.655535
CB2	pre	blind	0.456308	4.43324	3.93081
CB2	pre	blind	0.376628	4.3106	3.10345
CB2	pre	blind	0.455326	4.39641	2.65617
CB2	pre	blind	0.404412	1.27254	0.754716
CB2	pre	blind	0.363475	5.37868	5.23198
CB2	pre	blind	0.429783	5.15407	2.47805
CB2	pre	blind	0.235333	3.92938	3.19942
CB2	pre	intact	0.142296	3.14241	1.34629
CB2	pre	intact	0.78972	8.76516	1.48904
CB2	pre	intact	0.4219	4.46578	2.7537
CB2	pre	blind	0.493218	3.38681	2.51802
CB2	pre	intact	0.485601	2.52235	1.21825
CB2	pre	intact	0.491804	1.79947	1.33208
CB2	pre	intact	0.516125	2.83644	1.75858
CB2	pre	intact	0.307367	2.91644	1.68
CB2	pre	intact	0.318743	1.50054	1.01475
CB2	pre	intact	0.585701	2.0618	1.51552
CB2	pre	blind	0.283367	1.88401	0.962077
CB2	pre	intact	0.202778	1.09749	0.561055
CB2	pre	intact	0.231974	1.79717	1.16596
CB2	pre	intact	0.37063	1.65844	0.970597
CB2	pre	intact	0.509809	1.21601	0.548112
CB2	pre	intact	0.39443	1.57205	0.619537
CB2	pre	intact	0.591644	1.51157	0.970819
CB2	pre	intact	0.218237	1.30671	0.651995
CB2	pre	intact	0.384715	1.91215	0.735852
CB2	pre	intact	0.413028	2.29941	0.952685
CB2	pre	intact	0.172119	0.149639	0.252033
CB2	pre	intact	0.51437	1.58767	1.24729
CB2	pre	intact	0.161789	0.26637	0.190103
CB2	pre	intact	0.516516	1.67097	1.26873
CB2	pre	intact	0.16594	1.13595	1.58933
CB2	pre	intact	0.307056	0.71689	0.695406
CB2	pre	intact	0.513043	1.11361	1.31788
CB2	pre	intact	0.169862	0.339756	0.290241
CB2	pre	intact	0.425119	1.62909	1.48553
CB2	pre	intact	0.121981	0.327182	0.371787
CB2	pre	intact	0.219876	1.07666	0.968393
CB2	post	blind	0.168902	2.00012	0.930867
CB2	post	blind	0.262431	1.8746	0.917323
CB2	post	blind	0.233598	1.74339	1.30983
CB2	post	intact	0.135651	1.42702	0.654473
CB2	post	intact	0.73248	9.00455	3.55158
CB2	post	intact	0.327205	1.81361	0.999605
CB2	post	intact	0.181973	1.85198	0.599398
CB2	post	blind	0.737217	8.85328	4.22894
CB2	post	blind	0.131218	4.23535	2.43112
CB2	post	blind	0.689251	9.05141	4.32357
CB2	post	blind	0.353743	4.92417	2.69098
CB2	post	blind	0.239156	3.66901	1.57636
CB2	post	blind	0.136448	5.36476	3.00282
CB2	post	blind	0.112921	4.85101	3.16733
CB2	post	blind	0.540241	9.97809	1.95976
CB2	post	blind	0.113389	6.32785	4.16628
CB2	post	intact	0.819271	9.83053	1.04067
CB2	post	blind	0.511159	9.14318	4.48963
CB2	post	blind	0.389026	3.29359	2.13118
CB2	post	blind	0.438002	2.76247	0.888564
CB2	post	blind	0.494381	4.42935	2.34383
CB2	post	blind	0.778007	7.81678	1.39581
CB2	post	blind	0.666235	2.55279	1.26133
CB2	post	intact	0.472105	2.12552	0.536391
CB2	post	blind	0.684781	4.99514	4.54763
CB2	post	blind	0.832775	6.53249	1.65514
CB2	post	blind	0.786629	4.79613	2.13662
CB2	post	blind	0.769844	2.42838	0.929732
CB2	post	intact	0.230829	1.56073	0.769377
CB2	post	blind	0.524623	3.05752	3.06481
CB2	post	blind	0.615842	3.42621	2.16223
CB2	post	blind	0.640981	2.21654	1.282
CB2	post	intact	0.177272	0.709102	0.327281
CB2	post	intact	0.259327	3.03057	1.69084
CB2	post	intact	0.150121	1.74491	1.06909
CB2	post	blind	0.311389	7.71169	3.71682
CB2	post	blind	0.25595	5.79781	3.56806
CB2	post	blind	0.342511	6.88373	3.20829
CB2	post	blind	0.791473	8.51472	3.69354
CB2	post	blind	0.399797	7.28104	1.89916
CB2	post	blind	0.531908	7.28305	2.02296
CB2	post	blind	0.596853	8.09814	1.52372
CB2	post	blind	0.170369	7.89594	2.02256
CB2	post	intact	0.396377	6.62747	1.44058
CB2	post	intact	0.619319	7.50665	5.81096
CB2	post	blind	0.558898	7.98553	4.31834
CB2	post	intact	0.566762	7.2788	5.87478
CB2	post	blind	0.860451	8.25594	1.70002
CB2	post	blind	0.852109	7.38084	2.36637
CB2	post	blind	0.746564	3.35688	1.35036
CB2	post	blind	0.535513	4.86966	2.82969
CB2	post	intact	0.545051	4.93942	3.57274
CB2	post	blind	0.739244	5.4748	4.99854
CB2	post	blind	0.726447	6.9775	5.19331
CB2	post	blind	0.855329	6.15722	1.63167
CB2	post	blind	0.868857	4.35437	2.19473
CB2	post	blind	0.45554	1.80241	0.762998
CB2	post	blind	0.100728	4.62617	4.38321
CB2	post	intact	0.427118	3.89863	3.10683
CB2	post	blind	0.782053	3.86147	3.54794
CB2	post	blind	0.798268	4.32184	3.76049
CB2	post	blind	0.821587	4.12432	2.83395
CB2	post	blind	0.5256	3.0627	1.487
CB2	post	intact	0.168735	3.26562	2.71675
CB2	post	intact	0.557976	3.06679	3.02124
CB2	post	blind	0.842509	3.19941	3.24962
CB2	post	blind	0.620054	2.4232	2.92161
CB2	post	blind	0.514581	1.7997	2.46234
CB2	post	intact	0.132367	2.8749	1.59301
CB2	post	blind	0.536648	2.21006	2.86966
CB2	post	blind	0.517156	1.62789	2.81194
CB2	post	blind	0.420056	0.99471	2.52878
CB2	post	intact	0.126938	2.17418	1.49356
CB2	post	intact	0.223792	2.50255	1.20252
CB2	post	intact	0.192626	2.13148	0.99274
CB2	post	intact	0.162686	1.51726	0.261096
CB2	post	intact	0.814953	9.69226	0.939091
CB2	post	intact	0.412924	8.96239	1.52209
CB2	post	intact	0.776834	7.97076	5.29198
CB2	post	intact	0.392101	8.16733	1.47497
CB2	post	intact	0.132858	8.08905	1.6209
CB2	post	intact	0.475342	7.24939	4.42927
CB2	post	intact	0.716764	5.07933	5.47627
CB2	post	blind	0.665419	9.94136	1.76734
CB2	post	intact	0.251338	7.8632	1.91682
CB2	post	intact	0.484791	4.44453	4.38489
CB2	post	blind	0.178299	8.82726	1.57955
CB2	post	blind	0.249667	9.4602	3.0805
CB2	post	intact	0.747976	9.5522	1.42725
CB2	post	intact	0.248722	5.89462	0.958538
CB2	post	intact	0.71971	4.53267	5.05121
CB2	post	intact	0.680283	5.91014	5.28394
CB2	post	intact	0.603953	9.15719	1.52724
CB2	post	intact	0.662042	5.78326	1.64555
CB2	post	intact	0.764785	4.85897	2.07357
CB2	post	intact	0.438874	4.73534	2.89115
CB2	post	intact	0.670905	9.13894	1.8985
CB2	post	intact	0.107241	2.71431	1.38406
CB2	post	intact	0.305564	5.14976	1.76408
CB2	post	intact	0.497061	3.6596	1.9227
CB2	post	intact	0.514835	3.95625	1.68955
CB2	post	intact	0.583145	3.58362	1.74405
CB2	post	intact	0.186139	2.49736	1.33313
CB2	post	intact	0.183299	3.23592	1.23872
CB2	post	intact	0.13461	2.40797	0.757283
CB2	post	intact	0.763608	7.17109	4.4567
CB2	post	intact	0.814237	8.0753	2.23641
CB2	post	intact	0.874377	9.46591	1.53887
CB2	post	intact	0.76046	6.99999	2.44892
CB2	post	intact	0.641115	6.26085	4.00968
CB2	post	intact	0.730153	5.62683	4.51176
CB2	post	intact	0.86317	9.32886	1.30515
CB2	post	intact	0.681859	7.71422	6.17412
CB2	post	intact	0.47379	6.73182	1.83015
CB2	post	intact	0.593924	5.2637	3.65693
CB2	post	intact	0.793031	8.4101	1.72569
CB2	post	intact	0.712434	9.1686	2.04977
CB2	post	intact	0.684906	5.26336	3.47273
CB2	post	blind	0.407959	5.15402	5.16281
CB2	post	intact	0.194646	9.3545	4.95827
CB2	post	intact	0.608404	5.07237	3.10801
CB2	post	intact	0.586988	5.04034	3.81179
CB2	post	intact	0.652906	6.97022	2.06764
CB2	post	intact	0.390234	8.50962	1.70474
CB2	post	intact	0.798342	8.88283	3.04102
CB2	post	intact	0.607762	3.64743	1.74135
CB2	post	intact	0.494648	4.7979	2.84571
CB2	post	intact	0.537092	3.8803	3.0521
CB2	post	intact	0.532383	2.79112	3.09398
CB2	post	intact	0.522399	5.60168	1.44554
CB2	post	intact	0.772686	5.33958	2.73605
CB2	post	intact	0.381424	2.4592	0.96518
CB2	post	intact	0.356359	3.23663	1.78189
CB2	post	intact	0.633558	2.60104	1.58132
CB2	post	intact	0.565483	3.69609	1.99831
CB2	post	intact	0.467249	3.15973	1.69457
CB2	post	intact	0.171036	2.65981	1.04506
CB2	post	intact	0.411981	2.47673	1.22394
CB2	post	intact	0.329748	2.12254	1.12516
CB2	post	intact	0.166749	2.15923	0.833645
CB2	post	intact	0.230861	1.74001	0.772636
CB2	post	intact	0.185108	2.26835	1.32994
CB2	post	intact	0.113692	1.04329	0.543839
CB2	post	blind	0.534919	5.80034	4.38836
CB2	post	blind	0.723367	5.74805	3.3791
CB2	post	blind	0.665957	5.69376	3.37427
CB2	post	intact	0.645634	9.79866	1.52496
CB2	post	intact	0.808925	9.80024	0.990037
CB2	post	blind	0.657314	5.26998	3.47022
CB2	post	blind	0.543672	5.69209	3.51779
CB2	post	blind	0.543672	5.69209	3.51779
CB2	post	intact	0.701791	4.79651	3.97289
CB2	post	intact	0.706646	8.41484	1.18024
CB2	post	intact	0.85081	9.65619	1.37705
CB2	post	intact	0.713238	9.83678	2.33146
CB2	post	intact	0.773795	6.4122	1.71361
CB2	post	intact	0.768917	5.34841	4.2975
CB2	post	blind	0.410258	6.21335	2.80003
CB2	post	intact	0.821935	5.3267	4.03665
CB2	post	intact	0.822881	3.84293	2.93443
CB2	post	intact	0.762729	8.69571	1.29935
CB2	post	intact	0.65506	8.80234	1.42295
CB2	post	intact	0.774018	7.84354	2.10477
CB2	post	intact	0.813439	4.12593	2.45837
CB2	post	intact	0.817238	4.78706	3.29133
CB2	post	blind	0.161418	6.86059	4.34095
CB2	post	intact	0.843886	5.07775	4.17364
CB2	post	intact	0.788422	3.69254	3.05008
CB2	post	blind	0.45115	3.19507	4.60496
CB2	post	intact	0.714986	6.57276	1.29964
CB2	post	intact	0.763234	5.3581	2.0197
CB2	post	intact	0.804118	2.43263	1.05683
CB2	post	intact	0.799758	3.38359	1.78346
CB2	post	intact	0.420286	4.46502	2.3773
CB2	post	intact	0.770355	5.06881	3.83777
CB2	post	intact	0.693474	3.30722	3.26086
CB2	post	intact	0.719816	5.31789	1.40434
CB2	post	intact	0.65451	3.03175	1.64972
CB2	post	intact	0.804118	2.43263	1.05683
CB2	post	intact	0.576036	2.55046	0.87768
CB2	post	intact	0.28216	3.559	1.30994
CB2	post	intact	0.237096	3.87708	3.08355
CB2	post	intact	0.596261	1.8171	0.861031
CB2	post	intact	0.599539	2.02435	0.753995
CB2	post	intact	0.228343	2.82918	2.02076
CB2	post	intact	0.437832	2.67528	1.36999
CB2	post	intact	0.325696	1.37595	0.484257
CB2	post	intact	0.193979	3.11373	0.998398
CB2	post	intact	0.302466	1.56597	0.586903
CB2	post	intact	0.202791	1.39632	0.457973
CB2	post	intact	0.157206	0.838541	0.276343
CB2	post	intact	0.220809	1.71968	0.558738
CB2	post	blind	0.187438	2.56309	1.11391
CB2	post	blind	0.584472	4.65211	2.89676
CB2	post	blind	0.423201	1.8244	0.904522
CB2	post	blind	0.591264	5.1047	3.48627
CB2	post	blind	0.584472	4.65211	2.89676
CB2	post	blind	0.578863	4.89498	3.06011
CB2	post	blind	0.206525	3.79033	2.53562
CB2	post	intact	0.306553	5.24769	3.23819
CB2	post	intact	0.472588	9.45492	6.16073
CB2	post	intact	0.874788	9.54321	1.12328
CB2	post	intact	0.725118	8.58685	1.78825
CB2	post	blind	0.576944	4.79247	4.32912
CB2	post	blind	0.632607	3.40389	3.24768
CB2	post	blind	0.326544	4.50848	2.4954
CB2	post	intact	0.720699	4.50988	3.92192
CB2	post	intact	0.707434	8.70418	1.38427
CB2	post	intact	0.812873	7.87568	1.44753
CB2	post	intact	0.583676	6.06194	1.70702
CB2	post	intact	0.665511	2.79938	2.44472
CB2	post	intact	0.616988	3.3582	2.42392
CB2	post	blind	0.149885	5.41818	2.57171
CB2	post	intact	0.311599	4.03188	5.19127
CB2	post	intact	0.656505	5.68315	1.16494
CB2	post	intact	0.568232	1.78524	1.64839
CB2	post	intact	0.668317	2.2074	1.38637
CB2	post	intact	0.484248	2.86384	1.82871
CB2	post	intact	0.417296	1.69452	0.75353
CB2	post	intact	0.593874	1.94727	0.736933
CB2	post	intact	0.43769	1.53109	0.527152
CB2	post	intact	0.16785	1.35639	0.599933
CB2	post	intact	0.645118	3.86068	1.97665
CB2	post	intact	0.481457	1.62503	0.562699
CB2	post	intact	0.745275	3.92736	2.75589
CB2	post	intact	0.74687	1.42326	0.484197
CB2	post	intact	0.598358	4.83168	2.45986
CB2	post	intact	0.598358	4.83168	2.45986
CB2	post	intact	0.579244	2.36411	1.28365
CB2	post	intact	0.623628	1.95692	0.758978
CB2	post	intact	0.106228	6.05933	5.66923
CB2	post	intact	0.388975	7.49637	1.62929
CB2	post	intact	0.25228	4.9007	2.70437
CB2	post	intact	0.415965	2.45784	1.27939
CB2	post	intact	0.747243	2.23651	1.27929
CB2	post	intact	0.437939	2.68227	1.42045
CB2	post	intact	0.455016	1.51194	0.828572
CB2	post	intact	0.572023	1.90343	0.715582
CB2	post	intact	0.498696	2.53114	1.23707
CB2	post	intact	0.100749	3.21541	1.63064
CB2	post	intact	0.430838	1.32419	0.544773
CB2	post	intact	0.496486	2.11043	0.575314
CB2	post	intact	0.392589	1.90916	0.679466
CB2	post	intact	0.148996	1.19739	0.24799
CB2	post	intact	0.128159	1.6564	0.606719
CB2	post	intact	0.643678	2.20188	1.24124
CB2	post	intact	0.116462	0.9946	0.514388
CB2	post	intact	0.64255	1.0093	0.387309
CB2	post	intact	0.574397	1.55104	0.720466
CB2	post	intact	0.79582	1.44431	0.159621
CB2	post	intact	0.760982	1.3242	0.405839
CB2	post	intact	0.697946	1.28961	0.451444
CB2	post	intact	0.151161	2.44006	0.920669
CB2	post	intact	0.442299	1.66747	0.565267
CB2	post	intact	0.324563	0.834116	0.428496
CB2	post	intact	0.33808	0.830491	0.574077
CB2	post	intact	0.597085	1.26924	0.870418
CB2	post	intact	0.224581	1.06088	0.677498
CB2	post	intact	0.299289	0.436362	0.253562
CB2	post	intact	0.70304	1.90401	1.03313
CB2	post	intact	0.54508	2.55373	1.30765
CB2	post	intact	0.198067	0.452322	0.281699
CB2	post	intact	0.381175	0.795744	0.26036
CB2	post	intact	0.170777	0.583112	0.307552
CB2	post	intact	0.240905	0.66357	0.277268
CB2	post	intact	0.848248	2.3669	1.02172
CB2	post	intact	0.344857	0.923576	0.49876
CB2	post	intact	0.118352	0.248562	0.164944
CB2	post	intact	0.781418	2.49183	1.20691
CB2	post	intact	0.357494	2.51401	1.0445
CB2	post	intact	0.254012	0.446646	0.407232
CB2	post	intact	0.488221	1.04999	0.505451
CB2	post	intact	0.311137	2.92572	1.52642
CB3	pre	intact	0.18547	0.793977	0.49201
CB3	pre	intact	0.523789	0.899937	0.281103
CB3	pre	intact	0.449671	0.846773	0.291444
CB3	pre	intact	0.195178	1.10113	0.534692
CB3	pre	intact	0.104531	0.430489	0.126761
CB3	pre	intact	0.415797	0.976656	0.487865
CB3	pre	intact	0.111181	0.726983	0.178655
CB3	pre	intact	0.568921	0.962653	0.361565
CB3	pre	intact	0.435078	0.931134	0.408499
CB3	pre	intact	0.31781	2.67924	1.05698
CB3	pre	intact	0.716092	3.70813	1.75855
CB3	pre	intact	0.899073	8.0989	1.28136
CB3	pre	intact	0.75848	2.34672	1.23931
CB3	pre	intact	0.655779	2.73167	0.858714
CB3	pre	intact	0.869753	2.02207	0.573976
CB3	pre	intact	0.563749	1.20168	0.577352
CB3	pre	intact	0.362317	1.36829	0.405907
CB3	pre	intact	0.620065	1.57298	0.493982
CB3	pre	intact	0.316463	2.14762	0.807818
CB3	pre	intact	0.428155	0.943976	0.363672
CB3	pre	intact	0.200966	1.05626	0.556706
CB3	pre	intact	0.343362	1.73254	1.14655
CB3	pre	intact	0.726727	3.38503	1.60078
CB3	pre	intact	0.868817	8.04063	5.34144
CB3	pre	intact	0.780117	9.71842	6.54505
CB3	pre	intact	0.916251	5.64147	2.85343
CB3	pre	intact	0.889424	3.81059	2.24151
CB3	pre	intact	0.859877	2.82702	2.09481
CB3	pre	intact	0.859993	2.58611	1.31412
CB3	pre	intact	0.866785	2.08537	0.759372
CB3	pre	intact	0.866307	3.13174	1.26456
CB3	pre	intact	0.894021	2.37495	0.746391
CB3	pre	intact	0.889253	2.1882	0.760896
CB3	pre	intact	0.63489	1.22645	0.650584
CB3	pre	intact	0.20612	1.28091	0.542804
CB3	pre	intact	0.722968	1.50795	0.479758
CB3	pre	intact	0.798755	1.77221	0.49563
CB3	pre	intact	0.547518	2.15855	0.708958
CB3	pre	intact	0.117931	0.484947	0.335505
CB3	pre	intact	0.291239	1.20313	0.48963
CB3	pre	intact	0.501634	1.30875	0.407738
CB3	pre	intact	0.10102	2.13951	2.24717
CB3	pre	intact	0.198406	1.1574	1.07529
CB3	pre	intact	0.111155	1.32763	1.14719
CB3	pre	intact	0.529197	2.37565	1.31153
CB3	pre	intact	0.14079	0.809075	0.386968
CB3	pre	intact	0.847279	6.88759	4.41533
CB3	pre	intact	0.818549	6.40058	4.51423
CB3	pre	intact	0.959521	7.30857	2.03528
CB3	pre	intact	0.941232	5.91767	1.95557
CB3	pre	intact	0.890166	3.55496	2.56081
CB3	pre	intact	0.796393	2.71353	2.19328
CB3	pre	intact	0.6578	1.80735	1.7573
CB3	pre	intact	0.820544	4.12935	3.06062
CB3	pre	intact	0.935247	5.80872	2.45379
CB3	pre	intact	0.910359	4.57166	2.27821
CB3	pre	intact	0.886013	3.50372	2.39792
CB3	pre	intact	0.851574	2.83058	2.32652
CB3	pre	intact	0.626655	2.72459	1.94582
CB3	pre	intact	0.613802	1.99198	0.904872
CB3	pre	intact	0.83486	2.08268	1.30818
CB3	pre	intact	0.90586	3.10261	1.56494
CB3	pre	intact	0.805955	2.6025	1.40877
CB3	pre	intact	0.473859	2.37176	1.16261
CB3	pre	intact	0.286387	1.2811	0.770291
CB3	pre	intact	0.508915	1.78167	1.00947
CB3	pre	intact	0.549267	1.85547	0.795594
CB3	pre	intact	0.732045	1.70542	0.64849
CB3	pre	intact	0.124766	1.07297	1.04181
CB3	pre	intact	0.177346	0.806894	0.488781
CB3	pre	intact	0.459419	0.990499	0.420147
CB3	pre	intact	0.154497	0.894873	1.17801
CB3	pre	intact	0.218886	0.148289	0.759261
CB3	pre	intact	0.914987	5.62168	5.1181
CB3	pre	intact	0.20792	1.96655	2.4129
CB3	pre	intact	0.877753	5.68911	5.30202
CB3	pre	intact	0.816875	5.67256	5.25463
CB3	pre	intact	0.952028	6.91488	2.03288
CB3	pre	intact	0.916474	4.9167	3.88994
CB3	pre	intact	0.824201	4.0185	3.61359
CB3	pre	intact	0.825609	3.26494	2.71902
CB3	pre	intact	0.383346	2.59301	2.52614
CB3	pre	intact	0.924944	6.96139	4.34123
CB3	pre	intact	0.791555	4.26064	3.12592
CB3	pre	intact	0.942892	6.28681	2.67645
CB3	pre	intact	0.901829	4.07411	2.96822
CB3	pre	intact	0.919436	3.33134	2.2955
CB3	pre	intact	0.744991	2.86926	2.17437
CB3	pre	intact	0.274141	2.5843	1.89843
CB3	pre	intact	0.858307	5.91445	3.21619
CB3	pre	intact	0.485647	2.68536	1.55657
CB3	pre	intact	0.840701	3.23636	1.47512
CB3	pre	intact	0.764361	1.90077	1.24025
CB3	pre	intact	0.896323	2.89706	1.58402
CB3	pre	intact	0.703961	2.42614	1.54333
CB3	pre	intact	0.814425	2.2017	1.38639
CB3	pre	intact	0.593511	1.39544	0.92487
CB3	pre	intact	0.379332	1.83023	1.44302
CB3	pre	intact	0.391449	1.68342	0.691044
CB3	pre	intact	0.446358	0.861658	0.620991
CB3	pre	intact	0.400842	1.05839	0.852428
CB3	pre	intact	0.256544	0.824666	0.520878
CB3	pre	intact	0.125946	0.349402	0.778051
CB3	pre	intact	0.889935	8.19068	4.1969
CB3	pre	intact	0.848736	5.78165	4.26713
CB3	pre	intact	0.85874	6.79764	6.07317
CB3	pre	intact	0.908916	5.78681	4.94089
CB3	pre	intact	0.387282	3.54401	4.71391
CB3	pre	intact	0.83461	3.8733	3.28432
CB3	pre	intact	0.788503	3.45957	3.10697
CB3	pre	intact	0.867868	5.2118	5.2782
CB3	pre	intact	0.87957	4.56692	4.29161
CB3	pre	intact	0.835632	3.74117	3.80709
CB3	pre	intact	0.586248	3.36657	2.74538
CB3	pre	intact	0.770156	4.58258	2.68368
CB3	pre	intact	0.815778	3.85271	2.54118
CB3	pre	intact	0.941105	5.21092	2.71735
CB3	pre	intact	0.916376	3.29834	2.22732
CB3	pre	intact	0.871087	3.02242	2.54868
CB3	pre	intact	0.485756	2.95128	2.35616
CB3	pre	intact	0.532883	3.16779	1.53585
CB3	pre	intact	0.740696	2.97841	1.441
CB3	pre	intact	0.915148	4.52956	2.46904
CB3	pre	intact	0.872425	2.10101	1.19294
CB3	pre	intact	0.79626	2.26036	1.33913
CB3	pre	intact	0.363898	2.192	1.72236
CB3	pre	intact	0.560015	2.76005	1.11836
CB3	pre	intact	0.554042	2.96087	1.29808
CB3	pre	intact	0.84747	3.24411	1.3411
CB3	pre	intact	0.728815	1.16548	0.935928
CB3	pre	intact	0.796232	4.15182	2.11022
CB3	pre	intact	0.546255	1.83303	0.993482
CB3	pre	intact	0.520593	0.997839	0.649005
CB3	pre	intact	0.199425	0.808075	0.764204
CB3	pre	intact	0.183174	0.494368	0.217948
CB3	pre	intact	0.821961	8.82385	2.06632
CB3	pre	intact	0.770633	7.95411	5.34611
CB3	pre	intact	0.731116	7.92483	6.17068
CB3	pre	intact	0.598617	8.95446	2.07705
CB3	pre	intact	0.763774	7.12567	5.1792
CB3	pre	intact	0.700066	5.3301	5.90565
CB3	pre	blind	0.721657	6.16033	6.19926
CB3	pre	intact	0.321489	8.5225	4.62001
CB3	pre	intact	0.661725	6.52774	5.33754
CB3	pre	intact	0.520124	1.51147	5.60099
CB3	pre	blind	0.75288	5.05493	5.06105
CB3	pre	blind	0.681267	3.65524	5.48248
CB3	pre	intact	0.757667	2.52878	3.64927
CB3	pre	blind	0.564948	3.18809	5.55899
CB3	pre	intact	0.356225	2.9273	2.46363
CB3	pre	intact	0.722053	3.67564	2.46809
CB3	pre	intact	0.924642	4.58706	2.6516
CB3	pre	intact	0.770444	2.87252	1.89261
CB3	pre	intact	0.290361	2.08422	2.51376
CB3	pre	intact	0.201049	3.80536	2.82661
CB3	pre	intact	0.821885	4.1523	2.30647
CB3	pre	intact	0.532406	1.76797	1.57644
CB3	pre	intact	0.288157	1.60863	1.522
CB3	pre	intact	0.298301	4.89521	2.50411
CB3	pre	blind	0.204998	6.12004	2.46039
CB3	pre	blind	0.287844	5.47949	4.56485
CB3	pre	blind	0.131688	6.43451	2.91311
CB3	pre	blind	0.454374	4.77732	3.66383
CB3	pre	blind	0.279033	4.39946	3.58901
CB3	pre	intact	0.705852	8.42768	5.21913
CB3	pre	intact	0.881503	7.14744	5.24086
CB3	pre	blind	0.817279	7.76052	5.74384
CB3	pre	intact	0.246814	4.78977	0.566043
CB3	pre	intact	0.284661	4.56309	2.8379
CB3	pre	intact	0.395034	5.99363	4.34417
CB3	pre	intact	0.811558	4.87409	4.17818
CB3	pre	intact	0.880709	6.10726	1.32742
CB3	pre	intact	0.76977	7.14888	1.1547
CB3	pre	blind	0.54985	7.17358	1.39481
CB3	pre	intact	0.280367	4.82105	2.65542
CB3	pre	intact	0.191553	2.43629	1.28723
CB3	pre	intact	0.310257	2.53853	1.07863
CB3	pre	intact	0.356158	4.84364	3.00498
CB3	pre	intact	0.695837	4.98399	1.85626
CB3	pre	intact	0.857787	6.04871	1.38154
CB3	pre	blind	0.689512	6.63167	4.6807
CB3	pre	intact	0.87312	6.61291	1.48805
CB3	pre	blind	0.267077	5.35179	2.84062
CB3	pre	intact	0.283193	2.14614	0.966864
CB3	pre	intact	0.500678	2.17349	0.755915
CB3	pre	intact	0.161496	4.45921	2.1669
CB3	pre	intact	0.141258	4.03276	2.18954
CB3	pre	intact	0.553393	4.07597	2.95978
CB3	pre	intact	0.73925	4.21087	3.76283
CB3	pre	intact	0.840616	6.22933	1.17189
CB3	pre	intact	0.276447	6.32372	0.361842
CB3	pre	intact	0.165651	3.90558	2.16634
CB3	pre	intact	0.53743	3.34802	3.1747
CB3	pre	intact	0.113966	2.46349	3.76258
CB3	pre	blind	0.117074	9.0742	2.49055
CB3	pre	blind	0.258471	7.77058	2.99506
CB3	pre	blind	0.582627	7.041	2.06402
CB3	pre	blind	0.76424	6.33519	4.52523
CB3	pre	blind	0.662039	5.13376	2.97153
CB3	pre	blind	0.203416	6.79571	1.27409
CB3	pre	blind	0.788194	5.38367	4.29454
CB3	pre	intact	0.799788	4.15326	2.40539
CB3	pre	intact	0.358591	6.88141	1.93699
CB3	pre	intact	0.197116	3.11076	3.39105
CB3	pre	intact	0.332458	4.66809	1.57116
CB3	pre	intact	0.363048	5.80046	0.693558
CB3	pre	intact	0.645511	3.43581	2.57217
CB3	pre	intact	0.815073	6.27763	4.43403
CB3	pre	intact	0.738636	5.5435	4.03113
CB3	pre	intact	0.331359	5.15524	4.60432
CB3	pre	blind	0.108462	4.1326	5.46034
CB3	pre	intact	0.664181	4.13384	3.66157
CB3	pre	intact	0.654289	5.23903	1.49768
CB3	pre	intact	0.460101	2.31132	0.858837
CB3	pre	intact	0.625611	2.0696	0.870789
CB3	pre	intact	0.658669	4.69367	4.01471
CB3	pre	intact	0.750783	4.03879	3.93098
CB3	pre	intact	0.781026	4.11174	3.55116
CB3	pre	blind	0.407897	4.77773	5.11541
CB3	pre	blind	0.800505	6.81597	1.57227
CB3	pre	intact	0.842557	6.50244	1.45028
CB3	pre	intact	0.63658	4.97996	2.23788
CB3	pre	intact	0.77825	2.01778	0.622804
CB3	pre	intact	0.740024	1.6338	0.357054
CB3	pre	intact	0.671043	4.07948	3.39047
CB3	pre	intact	0.846189	3.88262	2.87114
CB3	pre	intact	0.746032	3.68004	3.11806
CB3	pre	intact	0.84642	5.92355	1.54162
CB3	pre	intact	0.716896	4.87788	2.48905
CB3	pre	intact	0.261729	1.03831	0.881431
CB3	pre	intact	0.593619	4.53502	2.16957
CB3	pre	intact	0.479047	3.31576	1.73997
CB3	pre	intact	0.801074	3.61677	2.16408
CB3	pre	intact	0.712214	4.2734	1.90633
CB3	pre	intact	0.496377	2.72529	0.852704
CB3	pre	intact	0.236652	1.31441	0.465545
CB3	pre	intact	0.17423	4.147	1.50071
CB3	pre	intact	0.493246	2.98346	1.23579
CB3	pre	intact	0.838296	3.44601	2.14709
CB3	pre	intact	0.220315	3.74054	2.42127
CB3	pre	intact	0.118355	3.02073	1.23222
CB3	pre	intact	0.571156	3.54402	2.16788
CB3	pre	blind	0.409295	6.3995	4.7624
CB3	pre	blind	0.813013	6.47261	5.28266
CB3	pre	blind	0.663594	5.39448	3.89522
CB3	pre	blind	0.332477	7.08708	5.81725
CB3	pre	blind	0.774727	4.59014	3.92041
CB3	pre	intact	0.618228	3.29893	2.46044
CB3	pre	intact	0.632825	3.56042	1.88994
CB3	pre	intact	0.829803	2.76064	1.24243
CB3	pre	intact	0.867843	2.70148	1.31891
CB3	pre	intact	0.149229	7.90245	0.177146
CB3	pre	intact	0.187826	3.98411	2.17738
CB3	pre	intact	0.822853	4.02745	2.1136
CB3	pre	intact	0.640158	3.52097	1.62564
CB3	pre	intact	0.854581	2.19789	0.810742
CB3	pre	intact	0.808331	2.2399	0.999447
CB3	pre	intact	0.592687	3.832	2.74091
CB3	pre	intact	0.317508	5.11623	2.01288
CB3	pre	intact	0.692948	4.69999	2.60596
CB3	pre	intact	0.837252	4.57202	2.37585
CB3	pre	intact	0.60441	3.82332	1.6475
CB3	pre	intact	0.6191	1.83481	0.867995
CB3	pre	intact	0.435344	1.17071	0.53091
CB3	pre	intact	0.624288	3.11902	2.57562
CB3	pre	intact	0.891656	3.89138	2.29845
CB3	pre	intact	0.833723	3.70315	1.76868
CB3	pre	intact	0.445705	1.58357	0.525288
CB3	pre	intact	0.417902	1.10783	0.562988
CB3	pre	intact	0.326704	1.32181	0.32918
CB3	pre	intact	0.539934	2.54395	2.22287
CB3	pre	intact	0.89809	3.39625	1.72897
CB3	pre	intact	0.675268	2.32459	0.786695
CB3	pre	intact	0.315106	0.52739	0.374196
CB3	pre	intact	0.177286	0.778529	0.429295
CB3	pre	intact	0.512825	5.72765	2.83195
CB3	pre	intact	0.810606	3.46042	1.68151
CB3	pre	intact	0.805863	3.0525	2.00129
CB3	pre	intact	0.811111	3.07511	1.70202
CB3	pre	intact	0.499479	2.4773	0.818883
CB3	pre	intact	0.110609	3.99177	2.07848
CB3	pre	intact	0.743851	2.47643	0.849738
CB3	pre	intact	0.892773	3.565	1.74398
CB3	pre	intact	0.388725	3.11202	1.16708
CB3	pre	intact	0.106481	3.07313	1.16385
CB3	pre	intact	0.588127	3.47994	1.635
CB3	pre	blind	0.781639	7.79281	4.88121
CB3	pre	intact	0.217963	3.82542	2.79229
CB3	pre	blind	0.582732	4.46838	3.28879
CB3	pre	intact	0.31864	3.5934	3.14262
CB3	pre	intact	0.450051	2.30059	2.57927
CB3	pre	intact	0.369182	2.66795	2.58426
CB3	pre	intact	0.538256	2.02105	0.766
CB3	pre	intact	0.850335	2.21306	0.929085
CB3	pre	intact	0.766791	2.2437	1.02924
CB3	pre	intact	0.132399	2.29521	1.85691
CB3	pre	intact	0.125531	1.43447	2.29856
CB3	pre	intact	0.58265	3.22099	1.7449
CB3	pre	intact	0.758847	3.41275	1.5336
CB3	pre	intact	0.601191	1.90911	0.476418
CB3	pre	intact	0.876511	1.86365	0.664525
CB3	pre	intact	0.694334	1.83576	0.805801
CB3	pre	intact	0.411255	2.67568	2.28382
CB3	pre	intact	0.842762	3.28881	1.87248
CB3	pre	intact	0.72776	3.12537	1.40551
CB3	pre	intact	0.477478	1.21785	0.615567
CB3	pre	intact	0.737868	1.42324	0.260932
CB3	pre	intact	0.25205	0.896226	0.380963
CB3	pre	intact	0.598529	3.60775	1.69355
CB3	pre	intact	0.840566	3.33857	1.74182
CB3	pre	intact	0.543776	1.89166	1.0704
CB3	pre	intact	0.691647	0.784565	0.541769
CB3	pre	intact	0.167148	0.978	0.345825
CB3	pre	intact	0.605061	2.22059	1.08139
CB3	pre	intact	0.721597	2.62753	0.949993
CB3	pre	intact	0.339103	1.15306	0.670826
CB3	pre	intact	0.565599	0.556053	0.476363
CB3	pre	intact	0.263484	0.535725	0.255054
CB3	pre	intact	0.459256	1.91064	1.164
CB3	pre	intact	0.384198	0.675034	0.682677
CB3	pre	intact	0.174954	0.796696	0.324935
CB3	pre	intact	0.831048	3.50291	1.71619
CB3	pre	intact	0.93921	3.54148	1.90024
CB3	pre	intact	0.871348	3.39894	1.72574
CB3	pre	intact	0.507316	2.57255	0.812389
CB3	pre	intact	0.160961	2.00199	0.682788
CB3	pre	intact	0.289633	3.46611	1.76386
CB3	pre	intact	0.89181	3.65159	2.10867
CB3	pre	intact	0.719113	3.77128	1.91276
CB3	pre	intact	0.636897	2.90954	2.19024
CB3	pre	intact	0.228856	3.48967	3.43956
CB3	pre	intact	0.711047	2.93013	1.93673
CB3	pre	intact	0.197227	3.18911	2.39539
CB3	pre	intact	0.66421	2.34747	1.1882
CB3	pre	intact	0.118654	2.75811	1.39536
CB3	pre	intact	0.571718	1.64824	0.858885
CB3	pre	intact	0.656067	1.52157	1.04248
CB3	pre	intact	0.280007	1.54807	1.00643
CB3	pre	intact	0.769036	1.41325	0.429051
CB3	pre	intact	0.648296	1.21795	0.577327
CB3	pre	intact	0.388317	0.849967	0.605823
CB3	pre	intact	0.16978	0.422454	0.557601
CB3	pre	intact	0.208808	0.385248	0.222929
CB3	pre	intact	0.911405	3.49876	1.80048
CB3	pre	intact	0.157973	0.360628	0.298798
CB3	pre	intact	0.829331	3.34663	1.93692
CB3	pre	intact	0.225416	1.48576	1.03948
CB3	pre	intact	0.777088	1.38537	0.340206
CB3	pre	intact	0.115161	1.70157	0.713985
CB3	pre	intact	0.141107	0.820418	0.219875
CB3	pre	intact	0.656861	1.30463	0.934498
CB3	pre	intact	0.521544	1.10885	0.615414
CB3	pre	intact	0.124475	0.268115	0.207298
CB3	pre	intact	0.101371	1.89777	1.3502
CB3	pre	intact	0.237135	1.06355	0.603352
CB3	pre	intact	0.224056	0.734246	0.705939
CB3	pre	intact	0.178406	0.61712	0.323176
CB3	pre	intact	0.293645	0.839287	0.568853
CB3	pre	intact	0.119857	2.34802	1.88721
CB3	pre	intact	0.208984	0.440582	0.149585
CB3	post	intact	0.195817	2.64064	1.00792
CB3	post	intact	0.148627	1.15413	0.220741
CB3	post	intact	0.575873	2.94689	2.40886
CB3	post	intact	0.690659	2.40913	1.13748
CB3	post	intact	0.50204	1.51827	0.312406
CB3	post	intact	0.277494	1.45596	0.25145
CB3	post	intact	0.209937	0.810706	0.708478
CB3	post	intact	0.684412	5.54045	5.71528
CB3	post	intact	0.486758	7.96237	1.76343
CB3	post	intact	0.881921	8.42791	0.963443
CB3	post	intact	0.208449	4.14522	3.33233
CB3	post	intact	0.720636	6.19887	3.26003
CB3	post	intact	0.666325	3.16961	1.66131
CB3	post	intact	0.676693	3.23962	1.98687
CB3	post	intact	0.324438	2.88732	1.75432
CB3	post	intact	0.492017	1.87759	0.489081
CB3	post	intact	0.115338	0.731895	0.586444
CB3	post	intact	0.1661	0.34436	0.783656
CB3	post	intact	0.618573	8.68718	1.74685
CB3	post	intact	0.698708	7.82121	6.0713
CB3	post	intact	0.711255	6.31419	4.82625
CB3	post	intact	0.886865	8.38789	6.02214
CB3	post	intact	0.81843	6.12801	4.65836
CB3	post	intact	0.463831	4.21915	2.44245
CB3	post	intact	0.799194	6.32985	2.94251
CB3	post	intact	0.786505	4.47147	2.58095
CB3	post	intact	0.505074	2.9978	1.51298
CB3	post	intact	0.600902	3.73755	2.30054
CB3	post	intact	0.817445	2.22638	1.14425
CB3	post	intact	0.573725	2.66662	1.1627
CB3	post	intact	0.733184	3.20942	1.93112
CB3	post	intact	0.120252	1.67872	1.31268
CB3	post	intact	0.152333	0.86666	0.332051
CB3	post	intact	0.733192	6.07145	5.39624
CB3	post	intact	0.824356	7.42525	1.6756
CB3	post	intact	0.832254	7.12473	6.00602
CB3	post	intact	0.777529	4.28923	4.40469
CB3	post	intact	0.718078	4.37756	2.92969
CB3	post	intact	0.754368	5.88332	4.42939
CB3	post	intact	0.618881	4.7913	2.53983
CB3	post	intact	0.868989	6.62219	4.28532
CB3	post	intact	0.826208	3.75094	3.07933
CB3	post	intact	0.611232	3.04843	2.54347
CB3	post	intact	0.739612	5.28261	2.99736
CB3	post	intact	0.272798	2.62287	1.28363
CB3	post	intact	0.568997	1.82748	0.530698
CB3	post	intact	0.519909	2.61679	1.70442
CB3	post	intact	0.631541	3.02869	2.02651
CB3	post	intact	0.473008	3.10541	1.4912
CB3	post	intact	0.712654	1.93257	1.3378
CB3	post	intact	0.660618	2.2127	1.07293
CB3	post	intact	0.123657	0.810782	0.588241
CB3	post	intact	0.692291	2.19341	0.747064
CB3	post	intact	0.674582	6.92309	4.63218
CB3	post	intact	0.400196	7.351	5.36263
CB3	post	intact	0.569004	8.6676	3.94033
CB3	post	intact	0.734503	5.43186	1.27163
CB3	post	intact	0.539027	4.82929	4.32456
CB3	post	intact	0.741344	6.16634	6.48179
CB3	post	intact	0.7718	4.59983	3.56163
CB3	post	intact	0.305196	3.29792	3.64387
CB3	post	intact	0.715756	4.54235	2.82905
CB3	post	intact	0.807498	6.02767	2.98304
CB3	post	intact	0.845965	5.04273	3.4734
CB3	post	intact	0.842449	3.49816	2.31351
CB3	post	intact	0.11222	3.02649	1.75215
CB3	post	intact	0.587586	2.9631	1.57797
CB3	post	intact	0.779469	4.62981	2.55845
CB3	post	intact	0.746739	4.25966	2.04062
CB3	post	intact	0.666793	2.40696	0.959719
CB3	post	intact	0.306116	6.05109	3.4315
CB3	post	intact	0.180136	1.18255	1.16158
CB3	post	intact	0.508286	3.84507	1.72642
CB3	post	intact	0.521277	2.18411	0.879301
CB3	post	intact	0.242829	1.60979	0.183954
CB3	post	intact	0.167499	6.24034	3.96887
CB3	post	intact	0.136169	4.808	3.5228
CB3	post	intact	0.536424	4.0041	1.93751
CB3	post	intact	0.336583	1.34649	0.188977
CB3	post	intact	0.31906	3.19302	1.01477
CB3	post	intact	0.7064	8.54566	1.82026
CB3	post	intact	0.755162	4.12947	4.22839
CB3	post	blind	0.644755	7.18474	5.38542
CB3	post	intact	0.346501	7.91673	1.44625
CB3	post	intact	0.700689	4.78065	4.33127
CB3	post	intact	0.590674	2.79519	2.77128
CB3	post	blind	0.683076	4.11469	4.63277
CB3	post	blind	0.122251	9.24652	3.4018
CB3	post	intact	0.704992	3.27532	3.75731
CB3	post	intact	0.549903	1.76175	4.56493
CB3	post	intact	0.819746	4.34335	2.28128
CB3	post	intact	0.473285	2.85242	1.05775
CB3	post	intact	0.452177	4.85756	2.76039
CB3	post	intact	0.132029	4.91772	1.38509
CB3	post	blind	0.273039	5.82966	4.74407
CB3	post	blind	0.825568	7.40647	5.99477
CB3	post	blind	0.160972	4.74798	5.04559
CB3	post	intact	0.719084	7.13281	5.53786
CB3	post	intact	0.615053	4.67588	3.74395
CB3	post	intact	0.767927	6.86724	1.50721
CB3	post	blind	0.155106	6.78534	1.33801
CB3	post	intact	0.190972	2.86724	0.401548
CB3	post	intact	0.312684	2.71385	0.811589
CB3	post	intact	0.451	4.46247	4.06611
CB3	post	intact	0.139383	3.55838	1.19469
CB3	post	intact	0.575463	4.60672	3.13102
CB3	post	blind	0.685058	7.07698	6.31832
CB3	post	blind	0.626062	6.64374	5.84724
CB3	post	blind	0.287817	6.65475	5.37515
CB3	post	intact	0.358783	2.95584	1.32029
CB3	post	intact	0.355807	1.38003	0.533661
CB3	post	intact	0.422225	1.52872	0.3317
CB3	post	intact	0.134341	4.52154	0.303174
CB3	post	intact	0.359102	4.64753	3.61767
CB3	post	intact	0.666632	6.71488	1.1409
CB3	post	intact	0.253142	2.16531	0.506113
CB3	post	intact	0.100224	3.78253	2.64919
CB3	post	intact	0.170799	3.79427	2.02275
CB3	post	intact	0.170799	3.79427	2.02275
CB3	post	intact	0.145581	4.47936	4.26733
CB3	post	blind	0.140221	6.14446	4.0698
CB3	post	blind	0.38929	6.59128	5.70554
CB3	post	blind	0.530597	5.86484	4.38937
CB3	post	blind	0.47551	5.82819	4.93751
CB3	post	blind	0.703348	4.84186	3.84271
CB3	post	intact	0.54661	3.37902	1.41491
CB3	post	intact	0.390855	4.10727	2.53558
CB3	post	intact	0.206204	4.36966	3.38663
CB3	post	intact	0.545682	4.14514	2.57306
CB3	post	intact	0.529135	3.04958	1.22823
CB3	post	intact	0.655763	5.39804	4.43982
CB3	post	intact	0.245065	4.26143	3.21941
CB3	post	intact	0.570344	5.56528	1.01903
CB3	post	intact	0.296899	1.68179	0.623935
CB3	post	intact	0.410044	2.21834	1.13898
CB3	post	intact	0.430433	2.47902	0.7982
CB3	post	intact	0.489316	3.91868	3.76184
CB3	post	intact	0.773282	4.19603	3.47939
CB3	post	blind	0.141298	8.60506	5.91871
CB3	post	blind	0.503202	5.37873	4.56958
CB3	post	intact	0.620915	5.14377	2.54562
CB3	post	intact	0.168682	1.43754	0.840127
CB3	post	intact	0.384381	4.96018	4.12155
CB3	post	intact	0.484218	4.64416	3.47716
CB3	post	intact	0.742709	3.89134	2.59885
CB3	post	intact	0.552876	4.24819	3.1154
CB3	post	intact	0.628597	4.29475	2.1438
CB3	post	intact	0.454091	4.54047	1.9424
CB3	post	intact	0.136628	1.05898	0.206192
CB3	post	intact	0.203512	0.915324	0.34038
CB3	post	intact	0.178136	4.14095	2.65753
CB3	post	intact	0.343814	3.69743	2.14884
CB3	post	intact	0.762311	3.68721	1.65948
CB3	post	intact	0.716778	3.77487	1.88757
CB3	post	intact	0.404226	2.90059	0.921442
CB3	post	intact	0.279201	2.4273	1.00058
CB3	post	intact	0.467604	3.34474	1.66598
CB3	post	intact	0.53122	3.30619	1.59036
CB3	post	intact	0.145258	3.59579	2.40201
CB3	post	intact	0.1473	3.19517	4.03123
CB3	post	intact	0.123271	2.9617	2.09709
CB3	post	intact	0.133715	4.87576	1.39841
CB3	post	blind	0.10254	7.43229	1.75879
CB3	post	blind	0.415665	7.1528	1.56537
CB3	post	blind	0.448269	8.67348	6.08323
CB3	post	blind	0.62236	5.48795	3.55331
CB3	post	blind	0.200724	7.0278	2.245
CB3	post	blind	0.245467	4.963	3.61749
CB3	post	intact	0.402432	2.81739	2.92908
CB3	post	intact	0.499738	3.00128	1.42244
CB3	post	intact	0.630701	2.68752	1.28202
CB3	post	intact	0.567562	3.73824	2.46559
CB3	post	intact	0.685623	1.95378	0.664348
CB3	post	intact	0.460725	2.12668	0.856671
CB3	post	blind	0.745161	9.8167	5.71181
CB3	post	blind	0.582946	5.89946	4.81217
CB3	post	intact	0.20304	4.22837	3.80059
CB3	post	intact	0.508582	3.64392	2.49799
CB3	post	intact	0.400462	3.53953	1.5797
CB3	post	intact	0.24142	3.20088	1.15982
CB3	post	intact	0.3302	2.32963	0.910909
CB3	post	intact	0.114431	2.23534	0.10498
CB3	post	intact	0.795225	4.86026	3.9271
CB3	post	intact	0.642474	3.82085	2.55219
CB3	post	intact	0.39833	4.05457	2.08528
CB3	post	intact	0.327237	3.62743	1.63035
CB3	post	intact	0.492167	0.749151	0.457217
CB3	post	intact	0.233572	0.580483	0.213643
CB3	post	intact	0.246398	0.584695	0.391113
CB3	post	intact	0.541573	4.05887	2.59189
CB3	post	intact	0.448519	3.14196	1.31522
CB3	post	intact	0.20315	1.42409	0.37465
CB3	post	intact	0.137215	0.322052	0.219256
CB3	post	intact	0.682193	3.35345	1.96216
CB3	post	intact	0.277012	1.12618	0.851895
CB3	post	intact	0.123978	1.094	0.747223
CB3	post	intact	0.347552	3.22163	1.16736
CB3	post	intact	0.716954	3.58168	2.25583
CB3	post	intact	0.611881	3.48367	2.46938
CB3	post	intact	0.175011	1.90769	1.15419
CB3	post	intact	0.55772	4.43751	2.15347
CB3	post	blind	0.561871	9.59881	5.24161
CB3	post	blind	0.121947	5.26062	4.26725
CB3	post	blind	0.263795	4.82944	3.27482
CB3	post	intact	0.31918	3.1205	2.46806
CB3	post	intact	0.241334	1.89071	0.549475
CB3	post	intact	0.225616	2.42339	1.59084
CB3	post	intact	0.422365	2.60739	1.49287
CB3	post	intact	0.294729	2.48987	1.27054
CB3	post	intact	0.124294	1.59411	1.10417
CB3	post	intact	0.117711	1.09986	0.726069
CB3	post	intact	0.361254	1.19624	0.541195
CB3	post	intact	0.458813	4.12499	3.16803
CB3	post	intact	0.188543	3.76043	2.2569
CB3	post	intact	0.540534	2.68776	1.58788
CB3	post	intact	0.280564	2.08241	0.845736
CB3	post	intact	0.218157	1.36563	0.553835
CB3	post	intact	0.279257	0.914915	0.515063
CB3	post	intact	0.525227	2.34454	0.974996
CB3	post	intact	0.456981	1.87809	0.723259
CB3	post	intact	0.646407	0.956237	0.511711
CB3	post	intact	0.647387	3.68805	1.93329
CB3	post	intact	0.304786	1.3622	0.537808
CB3	post	intact	0.225725	1.15466	0.567487
CB3	post	intact	0.581848	2.11323	1.04958
CB3	post	intact	0.25544	1.11122	1.15225
CB3	post	intact	0.330494	3.21161	1.30809
CB3	post	intact	0.562725	4.57881	2.18948
CB3	post	intact	0.38409	4.0414	1.81613
CB3	post	intact	0.112903	2.33213	0.582683
CB3	post	intact	0.12817	3.14778	2.65338
CB3	post	intact	0.107171	2.76213	2.49625
CB3	post	intact	0.328613	2.18958	1.15463
CB3	post	intact	0.271308	2.03117	1.37455
CB3	post	intact	0.440165	1.56106	1.07585
CB3	post	intact	0.229543	1.66349	0.694364
CB3	post	intact	0.383179	1.11187	0.412278
CB3	post	intact	0.458213	0.975051	0.394957
CB3	post	intact	0.30787	0.85164	0.441588
CB3	post	intact	0.48755	1.48162	0.939053
CB3	post	intact	0.120737	0.967211	0.548102
CB3	post	intact	0.14603	1.10553	0.438156
CB4	pre	intact	0.381993	1.34123	0.28411
CB4	pre	intact	0.570675	1.92785	0.469069
CB4	pre	intact	0.750879	2.21636	0.564232
CB4	pre	intact	0.604636	1.80881	0.510284
CB4	pre	intact	0.768938	2.24531	0.603696
CB4	pre	intact	0.706909	1.64577	0.240647
CB4	pre	intact	0.321818	0.34043	0.573756
CB4	pre	intact	0.677601	1.17096	0.451686
CB4	pre	intact	0.468543	0.778763	0.473538
CB4	pre	intact	0.224122	0.332675	0.449142
CB4	pre	intact	0.237866	0.399391	0.61005
CB4	pre	intact	0.561784	1.06966	0.531566
CB4	pre	intact	0.421038	0.68756	0.444282
CB4	pre	intact	0.173455	0.879756	0.447053
CB4	pre	intact	0.404676	0.514593	0.385643
CB4	pre	intact	0.349914	0.373626	0.197688
CB4	pre	intact	0.116346	0.563723	0.34127
CB4	pre	intact	0.776506	5.0313	3.34666
CB4	pre	intact	0.775999	4.29947	1.85129
CB4	pre	intact	0.658026	4.69351	3.39603
CB4	pre	intact	0.707715	2.83901	1.63479
CB4	pre	intact	0.632098	3.102	1.17523
CB4	pre	intact	0.804816	2.46118	1.08132
CB4	pre	intact	0.415854	2.77795	1.37901
CB4	pre	intact	0.833258	2.81993	0.856029
CB4	pre	intact	0.82089	2.62267	0.880091
CB4	pre	intact	0.67174	1.78753	0.743288
CB4	pre	blind	0.745098	2.4737	1.19704
CB4	pre	intact	0.837581	2.78866	0.89853
CB4	pre	intact	0.790168	2.65558	0.971552
CB4	pre	intact	0.592807	1.59513	0.498529
CB4	pre	blind	0.215448	2.64216	0.561408
CB4	pre	blind	0.796993	2.62137	0.868907
CB4	pre	blind	0.825715	2.81078	0.862934
CB4	pre	intact	0.669635	2.57523	0.112671
CB4	pre	intact	0.482787	0.795128	0.409147
CB4	pre	blind	0.790344	2.30619	0.745635
CB4	pre	blind	0.804655	2.5618	0.796167
CB4	pre	intact	0.270649	0.248194	0.762943
CB4	pre	intact	0.692428	1.84691	0.569681
CB4	pre	intact	0.746373	1.81334	0.544849
CB4	pre	intact	0.396737	0.873763	0.445999
CB4	pre	intact	0.182193	0.372785	0.55356
CB4	pre	intact	0.257798	0.252895	0.754512
CB4	pre	intact	0.108803	0.0670167	0.33006
CB4	pre	intact	0.411318	1.33968	0.292212
CB4	pre	intact	0.614616	1.04151	0.445842
CB4	pre	intact	0.404339	0.69225	0.326979
CB4	pre	intact	0.263604	0.81671	0.350146
CB4	pre	intact	0.236461	0.995862	0.535985
CB4	pre	intact	0.146319	1.62555	0.603141
CB4	pre	intact	0.593242	5.09706	2.75124
CB4	pre	intact	0.555782	1.56072	0.944295
CB4	pre	intact	0.713857	6.74284	2.47374
CB4	pre	intact	0.739725	2.7377	1.43133
CB4	pre	intact	0.611483	1.85595	1.26936
CB4	pre	intact	0.711116	4.09585	3.64912
CB4	pre	intact	0.812132	3.06201	1.62327
CB4	pre	intact	0.715148	2.17713	1.21924
CB4	pre	intact	0.791729	3.61257	1.37921
CB4	pre	intact	0.852777	2.91661	1.18127
CB4	pre	intact	0.629774	1.89996	1.07565
CB4	pre	intact	0.355293	1.69178	0.794662
CB4	pre	intact	0.161624	1.58138	0.557556
CB4	pre	intact	0.814622	3.2855	1.3403
CB4	pre	intact	0.836682	3.02184	1.20673
CB4	pre	intact	0.664027	2.1322	0.789856
CB4	pre	intact	0.309787	1.22692	0.455265
CB4	pre	blind	0.695034	4.14889	1.95371
CB4	pre	intact	0.771328	3.82993	1.26321
CB4	pre	intact	0.56062	2.54312	0.288687
CB4	pre	intact	0.18242	1.17134	0.813386
CB4	pre	intact	0.169223	0.649253	0.34546
CB4	pre	intact	0.580304	9.93349	2.2374
CB4	pre	blind	0.499821	4.27185	2.48391
CB4	pre	intact	0.630921	3.98633	1.42836
CB4	pre	intact	0.310294	1.48796	0.223485
CB4	pre	intact	0.134435	0.76065	0.583042
CB4	pre	blind	0.594322	3.7374	1.38001
CB4	pre	blind	0.790627	3.40676	1.15855
CB4	pre	blind	0.602838	2.64148	0.952664
CB4	pre	intact	0.373343	1.7294	0.646522
CB4	pre	blind	0.538068	2.04434	0.661026
CB4	pre	intact	0.608412	1.60964	0.623669
CB4	pre	intact	0.271735	1.51413	0.687943
CB4	pre	intact	0.364022	1.45396	0.591859
CB4	pre	intact	0.301082	1.09425	1.14034
CB4	pre	intact	0.126031	0.522202	1.41372
CB4	pre	intact	0.645182	3.84577	2.28092
CB4	pre	intact	0.737798	3.40865	1.94154
CB4	pre	intact	0.662836	7.2847	5.3822
CB4	pre	intact	0.774364	3.02902	1.87115
CB4	pre	intact	0.624104	2.48298	1.47335
CB4	pre	intact	0.722946	4.27107	3.59407
CB4	pre	intact	0.846368	3.31689	1.61281
CB4	pre	intact	0.474808	2.30621	1.13232
CB4	pre	intact	0.591954	8.74401	1.25691
CB4	pre	intact	0.593092	3.97248	2.82359
CB4	pre	intact	0.806418	3.54095	1.57209
CB4	pre	intact	0.203677	2.51552	1.06483
CB4	pre	intact	0.474563	7.73172	5.08588
CB4	pre	intact	0.690035	4.91853	1.49796
CB4	pre	intact	0.128357	4.92021	1.25484
CB4	pre	intact	0.824666	8.07305	1.38732
CB4	pre	intact	0.145348	4.16846	3.32057
CB4	pre	intact	0.830491	9.91094	1.395
CB4	pre	intact	0.776062	7.89619	1.22695
CB4	pre	intact	0.491174	5.81886	1.04897
CB4	pre	blind	0.777955	8.87569	1.60534
CB4	pre	blind	0.761724	4.437	2.167
CB4	pre	blind	0.663197	4.07258	1.79426
CB4	pre	blind	0.353936	3.50533	1.11891
CB4	pre	blind	0.803073	3.57254	0.13437
CB4	pre	blind	0.708037	3.68971	0.137513
CB4	pre	blind	0.292617	2.52683	0.903386
CB4	pre	blind	0.574006	1.99055	0.580604
CB4	pre	blind	0.243251	2.13936	1.58551
CB4	pre	intact	0.397861	1.11909	0.76435
CB4	pre	intact	0.179592	0.34142	1.68154
CB4	pre	blind	0.140287	2.77141	0.788413
CB4	pre	intact	0.200484	2.09115	0.71395
CB4	pre	intact	0.515454	7.17401	3.65085
CB4	pre	intact	0.242256	6.55067	2.87904
CB4	pre	intact	0.349258	4.29575	2.65428
CB4	pre	intact	0.692172	8.98053	5.68576
CB4	pre	intact	0.468463	5.27439	4.00395
CB4	pre	intact	0.422857	4.51477	2.57415
CB4	pre	intact	0.417624	5.0372	4.67968
CB4	pre	intact	0.379185	5.66671	1.5671
CB4	pre	intact	0.619889	8.95067	2.0565
CB4	pre	intact	0.444568	7.09199	1.37202
CB4	pre	intact	0.424686	6.39246	4.35094
CB4	pre	intact	0.248979	6.97212	0.210811
CB4	pre	intact	0.288221	8.03806	0.672684
CB4	pre	intact	0.715133	8.33541	1.60877
CB4	pre	intact	0.708809	9.82151	0.15169
CB4	pre	blind	0.586339	5.94925	2.68997
CB4	pre	blind	0.393618	5.41458	1.32866
CB4	pre	blind	0.355149	9.27789	1.15548
CB4	pre	blind	0.575987	8.886	0.109202
CB4	pre	blind	0.10916	6.96487	2.12568
CB4	pre	blind	0.466711	1.7995	3.47576
CB4	pre	blind	0.17776	2.45678	2.53535
CB4	pre	blind	0.421226	2.07199	2.78012
CB4	pre	blind	0.284089	2.24071	1.15942
CB4	pre	intact	0.319574	2.20011	1.24109
CB4	pre	intact	0.3834	3.36461	1.49553
CB4	pre	intact	0.378131	9.16814	2.75193
CB4	pre	intact	0.611838	8.62424	1.52091
CB4	pre	intact	0.53526	8.68207	1.3803
CB4	pre	intact	0.560029	9.18809	0.914244
CB4	pre	blind	0.529779	7.21044	2.56112
CB4	pre	blind	0.351439	5.97475	2.27544
CB4	pre	intact	0.496745	9.95375	0.677863
CB4	pre	blind	0.315315	4.87647	1.40637
CB4	pre	blind	0.349535	5.37031	1.64406
CB4	pre	blind	0.420597	5.64837	1.79395
CB4	pre	intact	0.256671	7.49111	1.96034
CB4	pre	intact	0.193252	4.85499	1.71343
CB4	pre	blind	0.489345	4.67394	0.911331
CB4	pre	intact	0.574949	6.13102	1.01578
CB4	pre	intact	0.462856	5.26678	1.93142
CB4	pre	intact	0.350883	2.48341	0.876694
CB4	pre	intact	0.491958	2.99308	0.873028
CB4	pre	intact	0.693133	3.65726	0.709728
CB4	pre	intact	0.776233	4.5223	0.114746
CB4	pre	intact	0.797693	3.57655	1.04706
CB4	pre	intact	0.406625	2.86374	0.638188
CB4	pre	intact	0.543548	3.27801	0.758666
CB4	pre	intact	0.561339	3.13967	1.22106
CB4	pre	intact	0.622459	2.56784	0.873592
CB4	pre	intact	0.117444	4.15045	1.58771
CB4	pre	intact	0.359209	3.12399	0.854474
CB4	pre	intact	0.393409	2.00962	1.05541
CB4	pre	intact	0.347971	1.08485	0.590683
CB4	pre	intact	0.176083	1.04277	0.533861
CB4	pre	intact	0.388199	8.35573	1.9554
CB4	pre	intact	0.442075	1.5693	1.01548
CB4	pre	intact	0.728521	8.51621	1.97763
CB4	pre	blind	0.808045	6.44204	1.8171
CB4	pre	intact	0.83555	5.66439	1.58278
CB4	pre	intact	0.737058	7.37246	1.08206
CB4	pre	intact	0.705035	7.35426	1.26482
CB4	pre	intact	0.262493	4.17988	2.64753
CB4	pre	intact	0.683153	2.13392	0.870775
CB4	pre	intact	0.809964	5.68455	1.48336
CB4	pre	intact	0.687471	6.19773	1.3406
CB4	pre	intact	0.737179	7.37242	1.16063
CB4	pre	intact	0.644159	8.7222	0.984667
CB4	pre	intact	0.602493	9.28598	0.869898
CB4	pre	intact	0.376649	4.40396	1.75958
CB4	pre	intact	0.63558	2.57171	0.777467
CB4	pre	intact	0.265513	1.15859	1.03509
CB4	pre	blind	0.790686	4.87033	1.53726
CB4	pre	intact	0.799752	4.87371	1.14182
CB4	pre	intact	0.811264	6.10939	1.49472
CB4	pre	intact	0.792029	8.45074	1.46564
CB4	pre	intact	0.715381	7.93856	2.28161
CB4	pre	intact	0.599008	4.84287	1.72689
CB4	pre	intact	0.501383	2.88586	0.890088
CB4	pre	intact	0.626054	2.23587	0.7316
CB4	pre	intact	0.383077	1.13831	0.963428
CB4	pre	intact	0.802059	4.04063	1.1754
CB4	pre	intact	0.841231	5.16505	0.588018
CB4	pre	intact	0.812397	6.68995	1.38563
CB4	pre	intact	0.799254	7.28598	2.02278
CB4	pre	intact	0.712388	4.93721	1.69289
CB4	pre	intact	0.631844	2.40177	0.6282
CB4	pre	intact	0.504427	1.24944	0.594801
CB4	pre	intact	0.714054	3.88798	1.64961
CB4	pre	intact	0.715161	4.51854	1.25717
CB4	pre	intact	0.800434	5.33904	1.03125
CB4	pre	intact	0.790301	5.39575	2.8373
CB4	pre	intact	0.69271	5.46959	3.33455
CB4	pre	intact	0.491436	4.70524	3.06185
CB4	pre	intact	0.479887	3.88821	1.73753
CB4	pre	intact	0.556224	3.53265	1.23685
CB4	pre	intact	0.670039	2.64387	0.966706
CB4	pre	intact	0.73537	3.44631	1.36842
CB4	pre	intact	0.785658	3.66302	1.77054
CB4	pre	intact	0.695449	2.70235	1.09209
CB4	pre	intact	0.576217	2.77537	0.898055
CB4	pre	intact	0.375771	1.54386	0.50463
CB4	pre	intact	0.378161	2.78794	1.06896
CB4	pre	intact	0.477386	2.44789	0.568355
CB4	pre	intact	0.575599	2.89105	1.08582
CB4	pre	intact	0.508769	2.86426	1.4046
CB4	pre	intact	0.505985	2.35846	0.925914
CB4	pre	intact	0.308499	2.77676	0.902287
CB4	pre	intact	0.516734	2.48482	0.777036
CB4	pre	intact	0.448696	2.08198	0.709922
CB4	pre	intact	0.437844	1.35299	0.642256
CB4	pre	intact	0.169951	1.26684	0.54506
CB4	pre	intact	0.239335	6.46251	0.766114
CB4	pre	intact	0.426881	4.73326	4.04895
CB4	pre	intact	0.182008	3.52497	2.9451
[truncated: 2,439 more rows]

## Sheet: Figure 7e,f,g,h,i
Figure 7e
SUBJECT ID	pre-training V1 coverage of the blind field	Training-induced HVF improvement area (deg2)
CB1	0.551118	40.18
CB2	0.913366	85.28
CB3	0.737761	51
CB4	0.516362	44.08
CB5	0.452324	7.39
CB6	0.73914	49.99
CB7	0.525316	56.05
CB8	0.611641	17.64
CB9	0.56317	11.77
CB10	0.639121	86.45
CB11	0.367792	25.41
Figure 7f
SUBJECT ID	pre-training V1 coverage of the blind field	Pre-training HVF deficit area (deg2)
CB1	0.551118	133.38
CB2	0.913366	115.49
CB3	0.737761	99.9
CB4	0.516362	128.55
CB5	0.452324	229.2
CB6	0.73914	42.15
CB7	0.525316	252.55
CB8	0.611641	123.96
CB9	0.56317	254.31
CB10	0.639121	181.75
CB11	0.367792	257.91
Figure 7g
SUBJECT ID	loss of V1 volume (%)	Pre-training HVF deficit area (deg2)
CB1	35.337	133.38
CB2	37.259	115.49
CB3	-8.37707	99.9
CB4	36.1598	128.55
CB5	52.1573	229.2
CB6	7.77266	42.15
CB7	76.3796	252.55
CB8	26.3581	123.96
CB9	60.5221	254.31
CB10	30.4051	181.75
CB11	60.4294	257.91
Figure 7h
SUBJECT ID	loss of V1 volume (%)	Training-induced HVF improvement area (deg2)
CB1	35.337	40.18
CB2	37.259	85.28
CB3	-8.37707	51
CB4	36.1598	44.08
CB5	52.1573	7.39
CB6	7.77266	49.99
CB7	76.3796	56.05
CB8	26.3581	17.64
CB9	60.5221	11.77
CB10	30.4051	86.45
CB11	60.4294	25.41
Figure 7i
SUBJECT ID	Change in V1 pRF coverage of the blind field	Training-induced HVF improvement area (deg2)
CB1	15.2714	40.18
CB2	-0.771105	85.28
CB3	13.427	51
CB4	38.2158	44.08
CB5	2.33741	7.39
CB6	10.2469	49.99
CB7	4.75109	56.05
CB8	11.0407	17.64
