# Supplementary material for: Spared perilesional V1 activity underlies training-induced recovery of luminance detection sensitivity in cortically-blind patients
Source: Nat Commun. 2021 Oct 20;12:6102. doi: 10.1038/s41467-021-26345-1 (PMC8528839; doi:10.1038/s41467-021-26345-1)
Supplement: Supplementary file 4 — Source Data [file 41467_2021_26345_MOESM4_ESM.zip › FIGURE_SOURCEFILES/Figure1_sourceData.xlsx]

## Sheet: Visual training results
Visual discrimination training results – Figure 1c,d
SUBJECT ID	STATIC PRETRAINING	STATIC POSTTRAINING	STATIC INTACTFIELD	MOTION PRETRAINING	MOTION POSTTRAINING	MOTION INTACTFIELD
CB1	0.461667	0.825625	0.824	1	0.120531	0.182688
CB2	0.57	0.93335	0.971667	NaN	NaN	NaN
CB3	0.523333	0.863799	0.898036	1	0.212048	0.210257
CB4	0.577917	0.9525	0.945	NaN	NaN	NaN
CB5	0.51	0.75	0.81875	1	0.192354	0.156114
CB6	NaN	NaN	NaN	0.754146	0.197911	0.185607
CB7	0.615	0.8	0.9475	0.676239	0.166667	0.0832153
CB8	0.53	0.805	0.8175	0.851759	0.20581	0.214237
CB9	0.6625	0.961667	0.9625	0.748107	0.1771	0.120368
CB10	0.513333	0.815	0.842667	0.892627	0.141849	0.142406
CB11	0.555	0.899	0.85125	0.833625	0.190377	0.145285
AVERAGE	0.551875	0.860594	0.887887	0.861834	0.178294	0.16002
SEM	0.0182296	0.0230304	0.0201956	0.0404988	0.010156	0.0142622

## Sheet: Training examples
Training examples – Figure 1b
CB3		CB11
STATIC_PERF	IN LAB	NDR_THRESHOLD	IN LAB
50	1	1	1
48	0	0.8873	0
45	0	1	0
61.3333	0	1	0
58	0	1	0
83	0	0.533	0
60.3333	0	0.6133	0
76.3333	0	0.7343	0
70.6667	0	1	0
87.6667	0	1	0
74.7475	0	0.921	0
91	0	0.3207	0
90	0	1	0
83.3333	0	1	0
83.3333	0	0.961	0
97	0	0.9039	0
94.3333	0	0.6927	0
98.9967	0	1	0
98.6667	0	0.3335	0
99.3333	0	0.8446	0
97.3333	0	0.3661	0
96	0	0.9503	0
94	0	0.525	0
93.6667	0	0.3073	0
97.3333	0	0.319	0
97.3333	0	0.2151	0
95	0	0.3057	0
99.6667	0	0.446	0
99.3333	0	0.4182	0
98.3333	0	0.5069	0
99	0	0.2265	0
98.3333	0	0.243	0
100	0	0.2949	0
99	0	0.576	0
96	0	0.1889	0
99.6667	0	0.1953	0
100	1	0.3753	0
48	1	0.5143	0
43	0	0.1637	0
59	0	0.5832	0
69.6667	0	0.2522	0
70.3333	0	0.2599	0
66.3333	0	0.2675	0
67	0	0.5783	0
72.3333	0	0.3044	0
67.3333	0	0.192	0
77.3333	0	0.2666	0
78.3333	0	0.2833	0
66	0	0.2684	0
65.3333	0	0.3324	0
69	0	0.065	0
66.6667	0	0.1761	0
73.8255	0	0.2088	0
71.6667	0	0.1944	0
64.6667	0	0.1185	0
67.3333	0	0.0936	0
69.6667	0	0.0839	0
66	0	0.1627	0
59.6667	0	0.263	0
57	0	0.2275	0
69.3333	0	0.1846	0
62.6667	0	0.2106	0
68.3333	0	0.1965	0
78.3333	0	0.1581	0
77	0	0.1602	0
73	0	0.2109	0
72	0	0.215	0
76.6667	0	0.1511	0
71.3333	0	0.1681	0
67.3333	0	0.149	0
68.3333	0	0.1194	0
66.6667	0	0.1921	0
74.6667	0	0.1231	0
85	0	0.2141	0
80.3333	0	0.1768	0
79.6667	0	0.1715	0
64	0	0.1538	0
87.3333	0	0.2011	0
84.6667	0	0.3265	0
88	0	0.2215	0
76.3333	0	0.165	0
76.8456	0	0.1453	0
79.798	0	0.1453	0
77.3333	0	0.1977	0
78	0	0.1673	0
84.3333	0	0.271	0
79.6667	0	0.1111	0
77	0	0.1771	0
85.3242	0	0.158	0
89.3333	0	0.3137	0
79	0	0.2243	0
86	0	0.26	0
87.3333	0	0.2618	0
90.6355	0	0.157	0
85.6667	0	0.1406	0
81.6054	0	0.2371	0
90.3333	0	0.2172	0
84	0	0.2246	0
80.3333	0	0.2754	0
81.6667	0	0.2342	0
99.6667	0	0.2137	0
71.6667	0	0.1144	0
96	0	0.1539	0
100	0	0.3108	0
81.1644	0	0.1779	0
98	0	0.1616	0
100	1	0.0955	0
50	1	0.1481	0
64	0	0.1531	0
69	0	0.157	0
75	0	0.1751	0
73	0	0.139	0
78	0	0.159	0
69	0	0.0894	0
60	0	0.1649	0
75	0	0.1226	0
67	0	0.1444	0
78	0	0.1508	0
73	0	0.1572	0
78	0	0.153	0
70	0	0.1434	0
78	0	0.1229	0
79	0	0.1391	0
86	0	0.1405	0
75	0	0.165	0
74	0	0.1366	0
80	0	0.0898	0
79	0	0.1596	0
95	0	0.0861	0
87	0	0.0981	0
83	0	0.1146	0
78	0	0.139	0
81	0	0.1135	0
86	0	0.1224	0
76	0	0.1064	0
86	0	0.1126	1
84	0	1	1
74	0	0.7673	0
82	0	0.7614	0
71	0	0.7864	0
67	0	0.2106	0
64	0	0.7067	0
66	0	1	0
69	0	0.6695	0
71.5254	0	0.4053	0
75.6667	0	1	0
65.6667	0	0.2274	0
62.3333	0	0.5719	0
72.6351	0	0.2691	0
62.1622	0	0.2455	0
63.8514	0	0.4036	0
71.8121	0	0.5014	0
63.3333	0	0.2563	0
71.2375	0	0.2451	0
67	0	0.2624	0
70.6667	0	0.1305	0
70.903	0	0.1426	0
68	0	0.1881	0
75.2508	0	0.159	0
71	0	0.2324	0
63.3333	0	0.1539	0
67.6667	0	0.166	0
66.6667	0	0.1624	0
72	0	0.1469	0
71.3333	0	0.1305	0
68.6667	0	0.1647	0
69.697	0	0.0964	0
80.3333	0	0.1758	0
78.3333	0	0.1209	0
82.3333	0	0.131	0
78	0	0.1444	0
81.3333	0	0.1265	0
72	0	0.1015	0
65.6667	0	0.1247	0
67.3333	0	0.0915	0
71.1409	0	0.1297	0
71	0	0.1299	0
72.3333	0	0.1328	0
71	0	0.1386	0
72	0	0.1717	0
66	0	0.1344	0
77.3333	0	0.1443	0
64	0	0.151	0
68.942	0	0.0983	0
62	0	0.1232	0
73.5786	0	0.1126	0
66.6667	0	0.1037	0
66.6667	0	0.1241	0
73.6667	0	0.1	0
74.6667	0	0.0844	0
78.6667	0	0.0854	0
78	0	0.0869	0
77.3333	0	0.0623	0
84.3333	0	0.128	0
93	0	0.1284	0
81.6667	0	0.1236	0
83.3333	0	0.0986	1
79.6667	0	1	1
76.3333	0	0.4361	0
71	0	0.3665	0
78	0	1	0
52	0	0.3989	0
61.204	0	0.9609	0
63.3333	0	0.7895	0
64.3333	0	1	0
66	0	0.6784	0
76.6667	0	0.5323	0
80	0	0.5795	0
75	0	0.8708	0
77.9264	0	0.3189	0
77.9264	0	0.5131	0
87	0	1	0
85.2349	0	0.4557	0
87.3333	0	1	0
85.6667	0	0.4619	0
89	0	0.6968	0
88.6667	0	0.117	0
85.9532	0	0.665	0
95.3333	0	0.3389	0
90.6667	0	0.3902	0
86.6667	0	0.231	0
88.3333	0	0.1852	0
99	0	0.8132	0
94.6667	0	0.6431	0
93.3333	0	0.7152	0
94.3333	0	0.4522	0
95	0	0.3898	0
93.6667	0	0.6699	0
92	0	0.1474	0
96.3333	0	0.2789	0
95	1	0.2737	0
54	1	0.2802	0
51.7588	0	0.4402	0
54.5	0	0.1957	0
54	0	0.2651	0
55	0	0.26	0
50.7538	0	0.2379	0
62	0	0.1461	0
57	0	0.3651	0
60	0	0.4334	0
54.5	0	0.2326	0
57	0	0.4169	0
63.5	0	0.7776	0
65	0	0.6137	0
63.5	0	0.2827	0
61.5	0	0.1524	0
64	0	0.1722	0
66	0	0.2072	0
71.3568	0	0.1932	0
68	0	0.6321	0
66.5	0	0.1989	0
60	0	0.1852	0
61	0	0.2471	0
63	0	0.1865	0
68.5	0	0.4482	0
68	0	0.2098	0
71.5	0	0.1736	0
72.5	0	0.2358	0
72.5	0	0.2763	0
68	0	0.3191	0
65	0	0.1032	0
64.5	0	0.2261	0
72	0	0.3903	0
65.5	0	0.1687	0
65.5	0	0.1982	0
63.5	0	0.224	0
68	0	0.1116	0
69	0	0.1184	0
75	0	0.1809	0
66	0	0.1145	0
76.5	0	0.2191	0
71.5	0	0.1349	0
72	0	0.1051	0
73.5	0	0.1966	0
74.5	0	0.1371	0
83	0	0.18	0
82.5	0	0.1369	0
79.5	0	0.1892	0
76.5	0	0.1073	0
71.5	0	0.1083	0
81	0	0.1714	0
86.5	0	0.2314	0
77	0	0.1799	0
76.5	0	0.2044	0
85.5	0	0.2086	0
75.5	0	0.1499	0
82.5	0	0.1924	0
77.5	0	0.1583	0
82.5	0	0.1583	0
83.5	0	0.1512	0
75.5	0	0.1581	0
73	0	0.129	0
75.5	0	0.2172	0
76	0	0.1225	0
82	0	0.1867	0
79	0	0.0999	0
81	0	0.1983	0
80.5	0	0.1855	0
79.5	0	0.1137	0
76.5	0	0.0857	0
81	0	0.1142	0
85	0	0.1412	0
75	0	0.1179	0
80	0	0.1203	0
84	0	0.1127	0
85.5	0	0.1339	0
80.5	0	0.1739	0
80	0	0.1035	0
84	0	0.1143	0
86.5	0	0.0958	0
89.5	0	0.0935	0
95	0	0.1423	0
90	0	0.089	0
91	0	0.0947	0
91.4141	0	0.1231	0
97.5	0	0.093	0
96.8085	0	0.1336	0
96.8421	0	0.0613	0
95.7895	0	0.1157	0
98.9474	0	0.0997	0
96.8421	0	0.1427	0
95.7895	0	0.1253	1
94.7368	0
94	0
94.5	0
91.5	0
95	0
96.5	0
94.5	0
99	0
