# Supplementary material for: Spared perilesional V1 activity underlies training-induced recovery of luminance detection sensitivity in cortically-blind patients
Source: Nat Commun. 2021 Oct 20;12:6102. doi: 10.1038/s41467-021-26345-1 (PMC8528839; doi:10.1038/s41467-021-26345-1)
Supplement: Supplementary file 4 — Source Data [file 41467_2021_26345_MOESM4_ESM.zip › FIGURE_SOURCEFILES/Figure4_sourceData.xlsx]

## Sheet: Figure 4a
Figure 4a
Number of V1 voxels as a function of pre-training HVF sensitivity
SUBJECT ID	≥ 33 dB	33 to 31 dB	31 to 29 dB	29 to 27 dB	27 to 25 dB	25 to 23 dB	23 to 21 dB	21 to 19 dB	19 to 17 dB	17 to 15 dB	15 to 13 dB	13 to 11 dB	11 to 9 dB	9 to 7 dB	7 to 5 dB	5 to 3 dB	3 to 1 dB	1 to 0 dB
CB1	30	99	88	76	31	17	12	7	3	5	2	5	1	2	1	4	4	6
CB2	28	108	29	9	9	4	8	4	2	7	7	7	6	1	8	5	26	39
CB3	10	47	176	88	31	14	7	4	2	5	3	3	1	1	0	3	1	1
CB4	93	134	30	11	13	8	8	6	3	7	4	9	3	2	1	7	12	14
CB5	26	49	115	40	17	11	6	4	5	3	2	0	0	0	2	2	4	12
CB6	40	168	146	32	16	8	2	2	6	2	1	0	3	4	1	2	2	0
CB7	5	9	12	4	4	6	8	2	3	6	5	1	2	4	1	5	4	33
CB8	135	60	20	9	2	1	2	4	0	0	2	3	0	1	2	0	4	6
CB9	15	43	16	5	1	6	2	5	12	1	5	3	2	2	1	9	22	12
CB10	17	57	55	44	25	5	5	6	5	2	6	2	2	0	2	2	7	8
CB11	0	0	4	3	1	1	3	2	3	1	4	2	3	2	4	5	0	29

## Sheet: Figure 4b
Figure 4b
Number of V1 voxels at blind-field locations (pre-training HVF ≤ 15dB ) as a function of the depth in the blind field
SUBJECT ID	0 - 1 deg	1 - 2 deg	2 - 3 deg	3 - 4 deg	4 - 5 deg	5 - 6 deg	6 - 7 deg	7 - 8 deg	≥ 8 deg
CB1	8	5	2	8	2	0	0	0	0
CB2	22	21	25	18	11	2	0	0	0
CB3	9	3	1	0	0	0	0	0	0
CB4	22	7	7	4	3	5	3	0	1
CB5	3	5	2	4	3	0	3	2	0
CB6	6	5	2	0	0	0	0	0	0
CB7	11	14	8	5	1	2	4	2	8
CB8	8	5	4	0	1	0	0	0	0
CB9	16	29	4	4	0	0	1	0	2
CB10	11	8	3	6	1	0	0	0	0
CB11	20	3	5	6	5	3	3	3	1

## Sheet: Figure 4c
Figure 4c
Pre-training coherence response of V1 voxels representing the blind field as a function of the depth in the blind field
SUBJECT ID	0 - 1 deg	1 - 2 deg	2 - 3 deg	3 - 4 deg	4 - 5 deg	5 - 6 deg	6 - 7 deg	7 - 8 deg	≥ 8 deg
CB1	0.466312	0.389429	0.286754	0.312964	0.25358	NaN	NaN	NaN	NaN
CB2	0.601694	0.732819	0.796864	0.717713	0.775632	0.571956	NaN	NaN	NaN
CB3	0.607275	0.315604	0.248988	NaN	NaN	NaN	NaN	NaN	NaN
CB4	0.768757	0.694419	0.624422	0.444705	0.326833	0.263258	0.334052	NaN	0.121738
CB5	0.313137	0.152888	0.158515	0.230269	0.232405	NaN	0.166409	0.190585	NaN
CB6	0.730626	0.423813	0.27299	NaN	NaN	NaN	NaN	NaN	NaN
CB7	0.378081	0.283384	0.221342	0.222813	0.228812	0.136462	0.121891	0.109738	0.142819
CB8	0.438744	0.566667	0.48812	NaN	0.145653	NaN	NaN	NaN	NaN
CB9	0.380495	0.673165	0.2986	0.196281	NaN	NaN	0.126546	NaN	0.220699
CB10	0.358073	0.34756	0.203799	0.219657	0.178768	NaN	NaN	NaN	NaN
CB11	0.311624	0.174024	0.173387	0.140871	0.233274	0.221494	0.187246	0.236094	0.145836
AVERAGE	0.486802	0.432161	0.343071	0.310659	0.29687	0.298293	0.187229	0.178805	0.157773
SEM	0.0495371	0.0621399	0.0619462	0.0665525	0.0709164	0.094959	0.0386923	0.0369482	0.0216495

## Sheet: Figure 4d
Figure 4d
Training-induced HVF changes for V1 voxels representing the blind field as a function of the depth in the blind field
SUBJECT ID	0 - 1 deg	1 - 2 deg	2 - 3 deg	3 - 4 deg	4 - 5 deg	5 - 6 deg	6 - 7 deg	7 - 8 deg	≥ 8 deg
CB1	4.60497	5.19719	4.32812	1.96281	-0.137075	NaN	NaN	NaN	NaN
CB2	6.73534	4.17614	4.74977	5.11627	3.17192	4.88495	NaN	NaN	NaN
CB3	4.47315	9.12629	4.42341	NaN	NaN	NaN	NaN	NaN	NaN
CB4	9.74608	7.34076	4.91994	2.87703	0.883169	0.64039	0.312465	NaN	0.143034
CB5	4.85735	3.34118	2.82483	1.43806	0.775473	NaN	0	0	NaN
CB6	10.3437	11.7906	10.2973	NaN	NaN	NaN	NaN	NaN	NaN
CB7	10.2161	6.66489	1.40657	0.78608	0	0	0	0	0
CB8	3.58635	1.38259	-0.116138	NaN	-0.420188	NaN	NaN	NaN	NaN
CB9	6.10559	10.3189	3.61012	0.590053	NaN	NaN	0	NaN	0.310446
CB10	5.60095	7.50149	5.66179	3.0415	-0.127091	NaN	NaN	NaN	NaN
CB11	3.7964	0.578976	0.142043	-0.0910327	0.0402284	0	0	0	0
AVERAGE	6.36964	6.12901	3.84071	1.9651	0.523304	1.38133	0.0624931	0	0.11337
SEM	0.775474	1.07879	0.873445	0.593212	0.411112	1.17759	0.0624931	0	0.0738378

## Sheet: Figure 4e
Figure 4e
Pre-training V1 coherence, depth in the blind field, and training-induced HVF change for V1 voxels representing the blind field in the damaged hemispheres of CB patients
SUBJECT ID	PRE-TRAINING COHERENCE	DEPTH IN BLIND FIELD (in deg)	POST-PRE HVF CHANGE (in dB)
CB1	0.215067	4.90306	0.199265
CB1	0.485309	3.82753	1.80406
CB1	0.364706	3.44819	2.95581
CB1	0.140317	3.63456	0.400214
CB1	0.242467	1.3	8.34553
CB1	0.208124	3.10161	-0.336828
CB1	0.483078	0.632456	7.61935
CB1	0.303292	3.31361	5.28034
CB1	0.302318	0.316228	3.7516
CB1	0.373446	2.90172	6.22899
CB1	0.331186	3.67967	0.742884
CB1	0.363893	0.72111	2.6666
CB1	0.376984	1.26491	5.81192
CB1	0.181906	0.223607	1.01
CB1	0.427988	3.48855	0.953027
CB1	0.230573	1.81108	5.38109
CB1	0.292092	4.44072	-0.473415
CB1	0.239916	0.707107	3.50676
CB1	0.200062	2.72947	2.42726
CB1	0.242787	3.13847	3.90298
CB1	0.375133	1.56525	4.775
CB1	0.461159	0.3	2.575
CB1	0.835066	0.141421	7.58546
CB1	0.721989	1.78885	1.67241
CB1	0.863163	0.360555	8.125
CB2	0.503226	0.4	1.56875
CB2	0.185243	0.1	0.871775
CB2	0.6002	0.4	8.915
CB2	0.12044	0.824621	5.91125
CB2	0.934269	2.3	0.686155
CB2	0.160558	0.1	10.1
CB2	0.852001	1.82483	3.2125
CB2	0.921313	2.20907	1.31557
CB2	0.839159	1.2	1.575
CB2	0.145216	3.64966	2.72182
CB2	0.898797	1.772	2.71563
CB2	0.452092	1.52971	2.64445
CB2	0.211724	0.894427	10.01
CB2	0.875897	1.40357	2.40625
CB2	0.119995	0.806226	1.19
CB2	0.406464	3.00832	15.3637
CB2	0.730021	4.27551	1.91651
CB2	0.762399	1.86815	2.5625
CB2	0.792628	1.4	8.90634
CB2	0.693106	1.39284	5.82812
CB2	0.463848	1.07703	1.94278
CB2	0.912351	1.1	10.77
CB2	0.593785	1.3	8.48016
CB2	0.894675	1.4	7.89519
CB2	0.624443	1.7	2.03
CB2	0.68666	0.583095	12.5478
CB2	0.149735	3.1	1.6
CB2	0.205722	4.42832	3.81158
CB2	0.725647	1.17047	1.3375
CB2	0.357492	3.47131	10.6536
CB2	0.930522	2.86356	3.055
CB2	0.931197	2.06155	1.88342
CB2	0.727445	1.99249	4.04177
CB2	0.905431	2.35372	3.09667
CB2	0.641173	0.2	0.847398
CB2	0.661606	0.6	1.125
CB2	0.632234	2.69258	14.6795
CB2	0.900388	3.63456	1.4625
CB2	0.960287	2.88617	2.0975
CB2	0.830129	2	2.07552
CB2	0.607675	1.10454	1.7625
CB2	0.275765	2.61725	10.85
CB2	0.76353	2.40416	14.9887
CB2	0.904932	4.005	3.80705
CB2	0.932896	3.71214	1.1625
CB2	0.571507	1.84391	3.02
CB2	0.548246	1.8	1.42765
CB2	0.210645	2.5	9.3878
CB2	0.869273	2.3	9.30712
CB2	0.92322	2	8.45228
CB2	0.916743	3.05941	2.27625
CB2	0.75581	2.80713	2.215
CB2	0.786684	4	5.41514
CB2	0.881683	5.34603	4.6498
CB2	0.94722	4.25793	3.19961
CB2	0.929707	2.66833	1.99125
CB2	0.723093	2.08806	6.04375
CB2	0.392416	2.28035	3.43801
CB2	0.955731	2.71662	2.38679
CB2	0.873302	0.412311	13.5115
CB2	0.837183	0.141421	11.5813
CB2	0.635378	0.761577	17.8696
CB2	0.549636	3.23883	8.62366
CB2	0.26223	5.10882	5.1201
CB2	0.838556	2.74591	4.00599
CB2	0.750127	1.3	1.50937
CB2	0.381777	4.31741	2.61608
CB2	0.717384	3.23883	8.62366
CB2	0.867133	2.84429	5.95684
CB2	0.933206	2.40416	3.52603
CB2	0.864309	0.2	0.970725
CB2	0.731206	3.83275	7.92583
CB2	0.888428	4.31741	3.53278
CB2	0.951159	4.03113	1.43226
CB2	0.960164	3.01496	1.3375
CB2	0.888004	0.4	1.26728
CB2	0.834684	0.8	1.325
CB2	0.699466	3.56931	6.69657
CB2	0.924371	4.0025	4.66819
CB2	0.854201	4.4643	2.47574
CB2	0.862362	2.41868	2.68173
CB2	0.860781	2.45153	1.87772
CB2	0.50353	0.2	4.7694
CB2	0.931571	0.4	5.38324
CB2	0.908805	3.00832	6.51859
CB2	0.83156	3.76431	3.92312
CB2	0.938361	3.37343	2.8625
CB2	0.902222	2.90172	1.03956
CB2	0.948676	0.4	4.82988
CB2	0.947665	3.17805	7.10046
CB2	0.957442	4.45533	2.01616
CB2	0.89667	3.63456	1.4625
CB2	0.812773	2.28035	1.70625
CB2	0.928973	3.38378	1.77812
CB2	0.959374	1.11803	6.3
CB2	0.95703	0.360555	14.2269
CB2	0.777715	0.1	13.9725
CB2	0.844007	1.772	7.33125
CB2	0.29507	0.4	5.38324
CB3	0.564372	1.96977	7.04766
CB3	0.217977	1.11803	15.1341
CB3	0.433609	0.2	4.31875
CB3	0.164464	1.9	5.1971
CB3	0.462939	0.9	12.6551
CB3	0.248988	2.23607	4.42341
CB3	0.477243	0.9	1.4375
CB3	0.161825	0.2	-1.26454
CB3	0.909966	0.1	-1.135
CB3	0.93548	0.3	7.56238
CB3	0.905873	0.3	5.58125
CB3	0.298311	0.424264	3.75627
CB3	0.880225	0.360555	7.34661
CB4	0.614521	0.2	9.44992
CB4	0.948162	0.282843	11.1456
CB4	0.932387	0.1	8.84737
CB4	0.622441	0.1	6.84906
CB4	0.252646	5.88558	0.923885
CB4	0.949517	0.4	11.48
CB4	0.715241	0.223607	11.245
CB4	0.914788	0.5	13.1511
CB4	0.948833	0.632456	14.105
CB4	0.855322	0.316228	7.535
CB4	0.714436	0.141421	7.00625
CB4	0.274467	2.10238	5.54873
CB4	0.236479	5.78705	-0.0292144
CB4	0.711754	2.4	6.74167
CB4	0.944114	0.4	9.275
CB4	0.897982	0.2	9.2
CB4	0.189952	6	0.90823
CB4	0.205204	3.6	3.39
CB4	0.43702	0.894427	9.0731
CB4	0.826525	0.9	12.3048
CB4	0.859058	1.20416	6.27
CB4	0.746187	0.2	10.1942
CB4	0.93892	0.7	13.5057
CB4	0.908463	1.2	11.7688
CB4	0.162727	4.71699	0.299819
CB4	0.142441	0.412311	5.24775
CB4	0.203216	2.45153	6.05079
CB4	0.192542	5.47449	1.04344
CB4	0.425145	6.43817	0.0226519
CB4	0.254452	5.08035	1.15392
CB4	0.466393	3.7108	3.25146
CB4	0.387057	6.56201	0.00651428
CB4	0.738035	2.7	3.96958
CB4	0.380172	5.09902	0.109918
CB4	0.757704	2.9	8.25
CB4	0.867144	1.3	4.09386
CB4	0.513385	1.2	8.2175
CB4	0.734404	1.58114	5.77699
CB4	0.600294	1.60312	8.4075
CB4	0.290013	3.33766	4.25016
CB4	0.378185	1	6.85074
CB4	0.121738	8.10494	0.143034
CB4	0.871029	0.223607	9.23
CB4	0.728059	0.9	7.83056
CB4	0.515662	0.2	9.82455
CB4	0.781323	0.583095	11.7937
CB4	0.829801	2.4	2.77344
CB4	0.855974	2.9	1.10536
CB4	0.817211	3.7	0.616518
CB4	0.654702	4.3	0.663875
CB4	0.867753	0.3	6.12
CB4	0.163069	4.31856	1.68581
CB5	0.219652	1.48661	2.65427
CB5	0.112947	1.62788	4.045
CB5	0.182844	1.772	3.48345
CB5	0.147426	3.7	0.101654
CB5	0.108647	2.80713	2.90658
CB5	0.393639	3.01496	2.90351
CB5	0.195979	7.2	0
CB5	0.197259	6.22896	0
CB5	0.186248	4.84665	0.0261684
CB5	0.207032	0.1	6.8925
CB5	0.601974	0.1	5.09455
CB5	0.189992	6.84471	0
CB5	0.18519	7.24707	0
CB5	0.125476	1.2	2.36401
CB5	0.276091	4.06079	1.36898
CB5	0.171269	3.00167	0.709122
CB5	0.234877	4.005	0.931266
CB5	0.208383	2.57099	2.74308
CB5	0.208742	3.7	2.03794
CB5	0.111977	6.15224	0
CB5	0.130405	0.921954	2.585
CB5	0.12352	1.71172	4.15918
CB6	0.252494	2.71662	9.84533
CB6	0.293486	2.40208	10.7494
CB6	0.240144	1.89737	11.3723
CB6	0.317849	1.04403	12.0463
CB6	0.358773	1.04403	12
CB6	0.881861	0.640312	12.1749
CB6	0.657181	1.2083	11.4528
CB6	0.821472	0.781025	12.1673
CB6	0.545119	1.16619	12.0816
CB6	0.741103	0.894427	11.75
CB6	0.848308	0.8544	11.8553
CB6	0.892801	0.761577	11.3878
CB6	0.198213	0.1	2.72721
CB7	0.646763	1.7	8.76375
CB7	0.886229	0.2	15.2722
CB7	0.75186	0.707107	11.2178
CB7	0.171223	6.08276	0
CB7	0.114612	5.80086	0
CB7	0.106187	2.71662	0.765
CB7	0.180565	9.19239	0
CB7	0.158311	5.59017	0
CB7	0.283345	2.91548	1.27541
CB7	0.10068	6.74463	0
CB7	0.116752	7.26154	0
CB7	0.144942	3.1	1.23756
CB7	0.102724	7.96053	0
CB7	0.215821	1.74642	6.83125
CB7	0.222148	1.10454	11.04
CB7	0.218099	1.10454	12.215
CB7	0.17028	1.74642	2.3625
CB7	0.114719	6.72681	0
CB7	0.130036	9.1022	0
CB7	0.239922	0.640312	9.03
CB7	0.132171	8.73613	0
CB7	0.234383	3.7	1.11111
CB7	0.145049	8.80511	0
CB7	0.390806	1.62788	3.27263
CB7	0.287101	1.34536	8.1102
CB7	0.308355	1.52971	0
CB7	0.27136	2.30868	0.945
CB7	0.399466	0.141421	3.49499
CB7	0.116504	9.1214	0
CB7	0.207678	9.17061	0
CB7	0.118358	8.4	0
CB7	0.11219	8.5	0
CB7	0.239689	3.11448	1.35
CB7	0.100941	6.56201	0
CB7	0.206867	0.3	12.5406
CB7	0.285108	0.8	14.26
CB7	0.224028	2.90689	0.0002098
CB7	0.19973	2.98329	1.65
CB7	0.142016	2.5	2.77875
CB7	0.369397	1.45602	15.48
CB7	0.244598	3.6	0.0569473
CB7	0.250454	3.80132	0.174783
CB7	0.127876	0.3	6.30396
CB7	0.150863	1.04403	1.21607
CB7	0.115673	1.43178	0
CB7	0.1229	0.905539	-0.215771
CB7	0.199681	2.68328	0
CB7	0.559939	0.1	18.1352
CB7	0.379695	1.27279	12.5205
CB7	0.344392	2.28035	3.83822
CB7	0.278759	0.824621	11.8012
CB7	0.170975	1	6.88105
CB7	0.321406	1.34164	4.61554
CB7	0.228812	4.82597	0
CB7	0.299961	0.141421	10.537
CB8	0.51742	1.5	7.6
CB8	0.781036	1.51327	0.918459
CB8	0.587343	2.91204	-0.135306
CB8	0.70371	0.2	-0.75
CB8	0.123767	2.01246	-0.4125
CB8	0.103257	0.707107	2.92361
CB8	0.541466	0.848528	1.86531
CB8	0.686089	1.47648	-0.66
CB8	0.459518	0.141421	-1.135
CB8	0.547081	2.68701	-0.0042207
CB8	0.711618	1.7	-0.1575
CB8	0.69429	2.5	0.0874738
CB8	0.591974	0.6	9.36636
CB8	0.43166	0.2	7.725
CB8	0.559606	0.1	8.29125
CB8	0.13717	1.92354	-0.788018
CB8	0.118764	0.5	0.404278
CB8	0.145653	4.74131	-0.420188
CB9	0.186517	0.608276	10.4361
CB9	0.298032	0.1	1.11
CB9	0.115269	10.0125	0.620891
CB9	0.929973	1	12.0441
CB9	0.862244	1	12.0441
CB9	0.533396	1.8	6.50625
CB9	0.441299	0.4	16.1878
CB9	0.865641	1.1	8.63195
CB9	0.884122	0.8	7.72868
CB9	0.249962	3.5	0.435068
CB9	0.225224	3.2	0
CB9	0.637292	0.6	4.00293
CB9	0.910599	1.6	10.5
CB9	0.894122	1.61555	10.9462
CB9	0.646243	1.2	8.3625
CB9	0.848136	1.52643	12.525
CB9	0.884205	1.61245	11.5906
CB9	0.385648	1.7	4.47994
CB9	0.656037	0.2	5.125
CB9	0.247813	0.1	1.74
CB9	0.10106	2.4	4.85046
CB9	0.264617	1.5	5.175
CB9	0.326615	1	10.4076
CB9	0.32613	9.47259	0
CB9	0.902606	1.43178	13.7841
CB9	0.945431	1.38924	14.2125
CB9	0.666413	1.3	12.6
CB9	0.275159	1.23693	2.495
CB9	0.593036	2.32594	4.12
CB9	0.82537	1	12.0441
CB9	0.296801	0.3	1.285
CB9	0.209221	2.6	4.5625
CB9	0.287439	0.1	11.0254
CB9	0.367237	0.1	16.2379
CB9	0.910915	1.38924	14.2053
CB9	0.87731	1.16619	17.1391
CB9	0.587585	0.9	7.7611
CB9	0.752059	1.3	11.6906
CB9	0.907741	1.36015	13.4116
CB9	0.813555	1.22066	16.2375
CB9	0.462338	1.14018	15.7905
CB9	0.394689	1.253	15.7169
CB9	0.190909	3.8	0.0353548
CB9	0.126546	6.9	0
CB9	0.259329	0.4	2.62053
CB9	0.280412	0.6	1.01842
CB9	0.185234	0.2	7.035
CB9	0.778459	1.4	11.125
CB9	0.578862	1.78885	9.72187
CB9	0.120195	1.62788	2.3
CB9	0.517459	1.4	2.15725
CB9	0.441777	1.1	1.40481
CB9	0.119029	3.9	1.88979
CB9	0.291081	2.40416	0.907508
CB9	0.326778	0.9	1.29037
CB9	0.145995	0.1	3.08516
CB10	0.845694	1.4	15.1831
CB10	0.160171	0.141421	0.196296
CB10	0.282276	0.1	7.29156
CB10	0.350012	0.4	6.62
CB10	0.274142	0.860233	-2.32938
CB10	0.171865	1.65529	6.18134
CB10	0.516994	1.13137	-2.92517
CB10	0.159161	3.90512	3.54217
CB10	0.225485	1.9799	7.86673
CB10	0.153816	0.67082	3.96244
CB10	0.231992	2.22036	-0.29
CB10	0.325774	1.7	9.95625
CB10	0.483439	0.3	9.64412
CB10	0.289533	0.282843	1.57662
CB10	0.258378	3.86005	0.295744
CB10	0.178768	4.42041	-0.127091
CB10	0.800357	0.223607	4.345
CB10	0.31336	3.18277	0.27729
CB10	0.263614	0.2	8.56792
CB10	0.723219	0.3	9.64412
CB10	0.239056	1.2	4.90158
CB10	0.285903	1.64924	5.39454
CB10	0.142397	3.48281	0.285839
CB10	0.169711	1.36015	13.4535
CB10	0.158226	0.316228	12.0917
CB10	0.171224	3.2311	6.50423
CB10	0.273423	3.44384	7.34373
CB10	0.129387	2.33452	8.01559
CB10	0.250017	2.91548	9.25979
CB11	0.200715	7.73175	0
CB11	0.289784	7.0859	0
CB11	0.53112	4	0.201142
CB11	0.204249	5.03587	0
CB11	0.115643	6.48999	0
CB11	0.203559	6.60303	0
CB11	0.334439	0.424264	2.10938
CB11	0.143663	3.72156	0.021875
CB11	0.288384	0.447214	2.69332
CB11	0.257738	0.6	3.18
CB11	0.242537	6.49384	0
CB11	0.346635	0.7	1.74694
CB11	0.145372	0.2	1.02375
CB11	0.250966	0.728011	0.5025
CB11	0.150899	3.74833	-0.46875
CB11	0.30875	0.3	0.735
CB11	0.222442	2.33452	0
CB11	0.641549	0.565685	3.72511
CB11	0.13433	4.71699	0
CB11	0.124054	3.1	0
CB11	0.234974	1.84391	0.637919
CB11	0.549414	0.640312	2.53125
CB11	0.146094	2.10238	0.113589
CB11	0.310788	5.57136	0
CB11	0.230919	4.1	0
CB11	0.275328	0.4	0.0947643
CB11	0.54275	0.761577	3
CB11	0.156273	4.60977	0
CB11	0.17327	1.70294	0.84
CB11	0.103983	3.30606	0.000678928
CB11	0.158797	3.74433	-0.1
CB11	0.113728	4.50111	0
CB11	0.158411	0.538516	1.11
CB11	0.34688	0.7	7.77117
CB11	0.235021	2	0.54
CB11	0.163829	3.7108	0
CB11	0.366266	0.761577	7.41638
CB11	0.42893	0.282843	4.053
CB11	0.163107	0.943398	1.68
CB11	0.145836	8.18596	0
CB11	0.152864	0.2	9.0727
CB11	0.217782	7.0859	0
CB11	0.129314	0.3	11.8716
CB11	0.149444	5.16624	0
CB11	0.11383	1.7	0.259011
CB11	0.18749	0.4	7.3125
CB11	0.357895	0.141421	4.29861
CB11	0.13118	2.502	0.0566277
CB11	0.132199	2	0

## Sheet: Figure 4f-h
Figure 4g
HVF change (in dB) as a function of pre-training V1 coherence responce
SUBJECT ID	pre-training V1 coherence
	low V1 coherence	high V1 coherence
CB1	2.6666	5.29346
CB2	5.38324	3.07583
CB3	4.42341	6.31446
CB4	1.15392	8.2175
CB5	1.70346	3.99903
CB6	11.0608	11.8553
CB7	0.174783	11.8691
CB8	-0.4125	0.0874738
CB9	1.8149	11.6406
CB10	5.78794	9.64412
CB11	0.0392514	3
AVERAGE	3.07235	6.8179
SEM	1.02423	1.23765
Figure 4h
HVF change (in dB) as a function of pre-training V1 amplitude responce
SUBJECT ID	pre-training V1 amplitude
	low V1 amplitude	high V1 amplitude
CB1	2.6208	4.775
CB2	6.91854	3.055
CB3	4.08984	7.34661
CB4	4.89945	8.11903
CB5	1.70346	2.74425
CB6	11.3723	11.8026
CB7	1.11111	8.89687
CB8	-0.20836	0.502966
CB9	2.85285	11.8673
CB10	3.96244	8.27568
CB11	0.637919	0.011277
AVERAGE	3.63276	6.12697
SEM	0.991124	1.26005
Figure 4h
HVF change (in dB) as a function of pre-training V1 voxels' depth in the blind field
SUBJECT ID	pre-training depth in blind field
	near border	far from border
CB1	4.775	1.73824
CB2	5.10656	3.09667
CB3	4.95	5.1971
CB4	9.2	1.10536
CB5	3.34964	0.820194
CB6	11.9276	10.7494
CB7	9.03	0
CB8	1.39189	-0.273903
CB9	10.4361	0.907508
CB10	6.40067	3.54217
CB11	2.69332	0
AVERAGE	6.29644	2.44388
SEM	1.02702	0.97613
