# Supplementary material for: Spared perilesional V1 activity underlies training-induced recovery of luminance detection sensitivity in cortically-blind patients
Source: Nat Commun. 2021 Oct 20;12:6102. doi: 10.1038/s41467-021-26345-1 (PMC8528839; doi:10.1038/s41467-021-26345-1)
Supplement: Supplementary file 4 — Source Data [file 41467_2021_26345_MOESM4_ESM.zip › FIGURE_SOURCEFILES/SI_sourceData/FigureS3_sourceData.xlsx]

## Sheet: Figure S3a
Figure S3a
Pre-training coherence response of V1 voxels representing the blind field as a function of the depth in the blind field
SUBJECT ID	0 - 1 deg	1 - 2 deg	2 - 3 deg	3 - 4 deg	4 - 5 deg	5 - 6 deg	6 - 7 deg	7 - 8 deg	≥ 8 deg
CB1	11.9627	5.42518	0.337417	1.57855	1.54318	NaN	NaN	NaN	NaN
CB2	11.639	3.84641	0.647491	0.963239	0.661086	1.87645	NaN	NaN	NaN
CB3	11.0501	2.02333	3.26728	NaN	NaN	NaN	NaN	NaN	NaN
CB4	10.3069	2.79578	1.98455	0.416464	0.37187	0.618682	0.329094	NaN	0.000797587
CB5	12.0335	3.2018	1.71944	0.471772	0.145449	NaN	0	0	NaN
CB6	9.76305	5.23535	3.58907	NaN	NaN	NaN	NaN	NaN	NaN
CB7	10.7244	3.26379	0.189239	0.119793	0	0	0	0	0
CB8	10.6818	1.23827	0.477997	NaN	0.588986	NaN	NaN	NaN	NaN
CB9	9.87558	2.19469	0.438474	0	NaN	NaN	0	NaN	0
CB10	12.1068	2.4893	1.68726	1.12287	0.127515	NaN	NaN	NaN	NaN
CB11	8.45902	0.0430743	0	0.113021	0	0	0	0	0
AVERAGE	10.7821	2.887	1.30347	0.598214	0.429761	0.623782	0.0658188	0	0.000199397
SEM	0.343998	0.47974	0.376568	0.200034	0.182419	0.442286	0.0658188	0	0.000199397

## Sheet: Figure S3b
Figure S3b
Pre-training coherence response of V1 voxels representing the blind field as a function of the depth in the blind field
SUBJECT ID	0 - 1 deg	1 - 2 deg	2 - 3 deg	3 - 4 deg	4 - 5 deg	5 - 6 deg	6 - 7 deg	7 - 8 deg	≥ 8 deg
CB1	0.466312	0.389429	0.286754	0.312964	0.25358	NaN	NaN	NaN	NaN
CB2	0.601694	0.732819	0.796864	0.717713	0.775632	0.571956	NaN	NaN	NaN
CB3	0.607275	0.315604	0.248988	NaN	NaN	NaN	NaN	NaN	NaN
CB4	0.768757	0.694419	0.624422	0.444705	0.326833	0.263258	0.334052	NaN	0.121738
CB5	0.313137	0.152888	0.158515	0.230269	0.232405	NaN	0.166409	0.190585	NaN
CB6	0.730626	0.423813	0.27299	NaN	NaN	NaN	NaN	NaN	NaN
CB7	0.378081	0.283384	0.221342	0.222813	0.228812	0.136462	0.121891	0.109738	0.142819
CB8	0.438744	0.566667	0.48812	NaN	0.145653	NaN	NaN	NaN	NaN
CB9	0.380495	0.673165	0.2986	0.196281	NaN	NaN	0.126546	NaN	0.220699
CB10	0.358073	0.34756	0.203799	0.219657	0.178768	NaN	NaN	NaN	NaN
CB11	0.311624	0.174024	0.173387	0.140871	0.233274	0.221494	0.187246	0.236094	0.145836
AVERAGE	0.486802	0.432161	0.343071	0.310659	0.29687	0.298293	0.187229	0.178805	0.157773
SEM	0.0495371	0.0621399	0.0619462	0.0665525	0.0709164	0.094959	0.0386923	0.0369482	0.0216495

## Sheet: Figure S3c
Figure S3c
Pre-training coherence response of V1 voxels in the intact hemispheres of CB patients as a function of eccentricity
SUBJECT ID	0 - 1 deg	1 - 2 deg	2 - 3 deg	3 - 4 deg	4 - 5 deg	5 - 6 deg	6 - 7 deg	7 - 8 deg	≥ 8 deg
CB1	0.360027	0.496051	0.762185	0.636365	0.640503	0.746063	0.790943	0.815673	0.67415
CB2	0.27483	0.261509	0.537366	0.52755	0.641358	0.696355	0.672773	0.735333	0.568135
CB3	0.321183	0.485272	0.57314	0.707996	0.861511	0.812877	0.822776	0.819117	0.718272
CB4	0.333683	0.581673	0.754735	0.831337	0.802767	0.81155	0.729171	0.706017	0.600856
CB5	0.333153	0.560891	0.737036	0.780059	0.794288	0.792738	0.8404	0.778885	0.646323
CB6	0.442044	0.592461	0.709284	0.624333	0.679802	0.760707	0.795419	0.86277	0.555204
CB7	0.23744	0.481386	0.642577	0.794146	0.829111	0.784757	0.760611	0.851639	0.600083
CB8	0.300538	0.659348	0.716261	0.595158	0.586951	0.776459	0.783291	0.745693	0.624058
CB9	0.368812	0.694889	0.830142	0.802102	0.799613	0.864051	0.8194	0.873812	0.629778
CB10	0.276341	0.38215	0.497287	0.638003	0.702152	0.81191	0.82654	0.817936	0.695448
CB11	0.264099	0.64728	0.852422	0.895475	0.91204	0.906616	0.920932	0.917955	0.757557
AVERAGE	0.319286	0.531174	0.69204	0.712048	0.750009	0.796735	0.796569	0.811348	0.642715
SEM	0.0174517	0.0386884	0.0350313	0.0348991	0.0315871	0.0170102	0.019274	0.0195155	0.0190657

## Sheet: Figure S3d
Figure S3d
Pre-training coherence response of V1 voxels in age-control healthy controls as a function of eccentricity
SUBJECT ID	0 - 1 deg	1 - 2 deg	2 - 3 deg	3 - 4 deg	4 - 5 deg	5 - 6 deg	6 - 7 deg	7 - 8 deg	≥ 8 deg
CTRL1	0.569878	0.769961	0.828405	0.867223	0.833374	0.864826	0.868152	0.762931	0.620221
CTRL2	0.21524	0.476557	0.586358	0.628873	0.609129	0.682662	0.788101	0.777711	0.446978
CTRL3	0.352956	0.621388	0.774689	0.833155	0.775816	0.758194	0.850043	0.82007	0.600937
CTRL4	0.218838	0.3142	0.582198	0.662888	0.742855	0.748013	0.747493	0.812199	0.580298
CTRL5	0.431538	0.513172	0.723698	0.76847	0.756176	0.778218	0.747019	0.698102	0.647332
CTRL6	0.442515	0.59813	0.733786	0.792602	0.798451	0.760509	0.833597	0.729327	0.550917
CTRL7	0.425176	0.585151	0.717473	0.752445	0.810394	0.822065	0.798213	0.823075	0.575117
CTRL8	0.304903	0.531057	0.708473	0.806839	0.832351	0.842675	0.821752	0.783963	0.515934
CTRL9	0.268741	0.403594	0.6733	0.757021	0.749856	0.705909	0.694463	0.719014	0.578449
AVERAGE	0.358865	0.534801	0.703153	0.763279	0.7676	0.773675	0.794315	0.769599	0.568465
SEM	0.0395297	0.0439536	0.0267607	0.0254872	0.022834	0.0202	0.0187479	0.0152893	0.0197427

## Sheet: Figure S3e
Figure S3e
Pre-training V1 coherence, pre-training HVF sensitivity and training-induced HVF change of V1 voxels representing the blind field in the damaged hemispheres of CB patients
SUBJECT ID	PRETRAINING COHERENCE	PRETRAINING HVF_SENSITIVITY (in dB)	POST-PRE HVF CHANGE (in dB)
CB1	0.215067	0.0589961	0.199265
CB1	0.485309	2.64909	1.80406
CB1	0.364706	2.0085	2.95581
CB1	0.140317	0.331627	0.400214
CB1	0.242467	3.43321	8.34553
CB1	0.208124	2.57754	-0.336828
CB1	0.483078	11.269	7.61935
CB1	0.303292	0	5.28034
CB1	0.302318	12.1922	3.7516
CB1	0.373446	0	6.22899
CB1	0.331186	3.72102	0.742884
CB1	0.363893	11.2632	2.6666
CB1	0.376984	8.02127	5.81192
CB1	0.181906	13.3775	1.01
CB1	0.427988	0	0.953027
CB1	0.230573	5.22456	5.38109
CB1	0.292092	3.02737	-0.473415
CB1	0.239916	10.2475	3.50676
CB1	0.200062	0.674833	2.42726
CB1	0.242787	1.34065	3.90298
CB1	0.375133	3.14	4.775
CB1	0.461159	11.9325	2.575
CB1	0.835066	13.7569	7.58546
CB1	0.721989	7.30686	1.67241
CB1	0.863163	11.6625	8.125
CB2	0.503226	10.2945	1.56875
CB2	0.185243	14.0418	0.871775
CB2	0.6002	11.6325	8.915
CB2	0.12044	9.40375	5.91125
CB2	0.934269	0.000360759	0.686155
CB2	0.160558	14.175	10.1
CB2	0.852001	2.875	3.2125
CB2	0.921313	0.233702	1.31557
CB2	0.839159	6.3	1.575
CB2	0.145216	0.0219049	2.72182
CB2	0.898797	3.01562	2.71563
CB2	0.452092	4.31745	2.64445
CB2	0.211724	9.77	10.01
CB2	0.875897	5.34375	2.40625
CB2	0.119995	8.21	1.19
CB2	0.406464	3.55555	15.3637
CB2	0.730021	0.484823	1.91651
CB2	0.762399	2.725	2.5625
CB2	0.792628	2.96559	8.90634
CB2	0.693106	1.96875	5.82812
CB2	0.463848	1.41001	1.94278
CB2	0.912351	5.56	10.77
CB2	0.593785	3.76565	8.48016
CB2	0.894675	2.94939	7.89519
CB2	0.624443	3.12	2.03
CB2	0.68666	10.2005	12.5478
CB2	0.149735	0	1.6
CB2	0.205722	0.725168	3.81158
CB2	0.725647	6.6875	1.3375
CB2	0.357492	2.5317	10.6536
CB2	0.930522	0.21	3.055
CB2	0.931197	1.05079	1.88342
CB2	0.727445	2.26447	4.04177
CB2	0.905431	0.400057	3.09667
CB2	0.641173	14.0637	0.847398
CB2	0.661606	10.5	1.125
CB2	0.632234	2.92473	14.6795
CB2	0.900388	0.2625	1.4625
CB2	0.960287	0.1575	2.0975
CB2	0.830129	1.16423	2.07552
CB2	0.607675	6.925	1.7625
CB2	0.275765	1.8	10.85
CB2	0.76353	2.77157	14.9887
CB2	0.904932	0.343029	3.80705
CB2	0.932896	0.2	1.1625
CB2	0.571507	2.48	3.02
CB2	0.548246	2.14962	1.42765
CB2	0.210645	0.534146	9.3878
CB2	0.869273	0.374906	9.30712
CB2	0.92322	0.337136	8.45228
CB2	0.916743	0	2.27625
CB2	0.75581	0	2.215
CB2	0.786684	0.91831	5.41514
CB2	0.881683	1.82829	4.6498
CB2	0.94722	0.356641	3.19961
CB2	0.929707	0	1.99125
CB2	0.723093	1.7625	6.04375
CB2	0.392416	0.884389	3.43801
CB2	0.955731	0.00212541	2.38679
CB2	0.873302	11.5676	13.5115
CB2	0.837183	13.525	11.5813
CB2	0.635378	6.57153	17.8696
CB2	0.549636	1.701	8.62366
CB2	0.26223	1.92461	5.1201
CB2	0.838556	0.192562	4.00599
CB2	0.750127	5.93437	1.50937
CB2	0.381777	0.883768	2.61608
CB2	0.717384	1.701	8.62366
CB2	0.867133	0.674553	5.95684
CB2	0.933206	0.302224	3.52603
CB2	0.864309	13.8592	0.970725
CB2	0.731206	2.07437	7.92583
CB2	0.888428	1.22739	3.53278
CB2	0.951159	0.322774	1.43226
CB2	0.960164	0.1125	1.3375
CB2	0.888004	11.3285	1.26728
CB2	0.834684	9.1	1.325
CB2	0.699466	1.45257	6.69657
CB2	0.924371	1.25856	4.66819
CB2	0.854201	0.303226	2.47574
CB2	0.862362	0.259089	2.68173
CB2	0.860781	0.089177	1.87772
CB2	0.50353	14.0338	4.7694
CB2	0.931571	12.5064	5.38324
CB2	0.908805	0.958934	6.51859
CB2	0.83156	0.841141	3.92312
CB2	0.938361	0.4125	2.8625
CB2	0.902222	0.0615344	1.03956
CB2	0.948676	12.1127	4.82988
CB2	0.947665	1.25013	7.10046
CB2	0.957442	0.448248	2.01616
CB2	0.89667	0.2625	1.4625
CB2	0.812773	0	1.70625
CB2	0.928973	0	1.77812
CB2	0.959374	5.73	6.3
CB2	0.95703	11.8369	14.2269
CB2	0.777715	14.8188	13.9725
CB2	0.844007	2.2875	7.33125
CB2	0.29507	12.5064	5.38324
CB3	0.564372	3.31235	7.04766
CB3	0.217977	0.568247	15.1341
CB3	0.433609	13.5512	4.31875
CB3	0.164464	2.18938	5.1971
CB3	0.462939	3.76725	12.6551
CB3	0.248988	3.26728	4.42341
CB3	0.477243	7.2375	1.4375
CB3	0.161825	14.2014	-1.26454
CB3	0.909966	14.735	-1.135
CB3	0.93548	11.7654	7.56238
CB3	0.905873	12.0312	5.58125
CB3	0.298311	11.1994	3.75627
CB3	0.880225	10.9624	7.34661
CB4	0.614521	12.4724	9.44992
CB4	0.948162	11.107	11.1456
CB4	0.932387	14.9225	8.84737
CB4	0.622441	14.1106	6.84906
CB4	0.252646	0.783109	0.923885
CB4	0.949517	9.2	11.48
CB4	0.715241	12.2075	11.245
CB4	0.914788	7.05927	13.1511
CB4	0.948833	4.90625	14.105
CB4	0.855322	11.3075	7.535
CB4	0.714436	13.8625	7.00625
CB4	0.274467	3.73526	5.54873
CB4	0.236479	0.0295365	-0.0292144
CB4	0.711754	2.575	6.74167
CB4	0.944114	10.0375	9.275
CB4	0.897982	11.875	9.2
CB4	0.189952	0.956637	0.90823
CB4	0.205204	0	3.39
CB4	0.43702	9.38312	9.0731
CB4	0.826525	4.51867	12.3048
CB4	0.859058	3.94	6.27
CB4	0.746187	12.3407	10.1942
CB4	0.93892	5.00649	13.5057
CB4	0.908463	2.7	11.7688
CB4	0.162727	0.000439075	0.299819
CB4	0.142441	12.9461	5.24775
CB4	0.203216	3.14832	6.05079
CB4	0.192542	1.1654	1.04344
CB4	0.425145	0.0121067	0.0226519
CB4	0.254452	1.1147	1.15392
CB4	0.466393	1.60143	3.25146
CB4	0.387057	0.0185386	0.00651428
CB4	0.738035	2.57258	3.96958
CB4	0.380172	0.00066306	0.109918
CB4	0.757704	0.15	8.25
CB4	0.867144	4.09049	4.09386
CB4	0.513385	1.9975	8.2175
CB4	0.734404	2.21888	5.77699
CB4	0.600294	1.8	8.4075
CB4	0.290013	0.000138861	4.25016
CB4	0.378185	2.82361	6.85074
CB4	0.121738	0.000797587	0.143034
CB4	0.871029	12.15	9.23
CB4	0.728059	3.98519	7.83056
CB4	0.515662	13.075	9.82455
CB4	0.781323	8.51875	11.7937
CB4	0.829801	1.125	2.77344
CB4	0.855974	0.585714	1.10536
CB4	0.817211	0.0642857	0.616518
CB4	0.654702	0.006	0.663875
CB4	0.867753	11.76	6.12
CB4	0.163069	1.10917	1.68581
CB5	0.219652	4.3924	2.65427
CB5	0.112947	1.12	4.045
CB5	0.182844	4.46985	3.48345
CB5	0.147426	0	0.101654
CB5	0.108647	1.62405	2.90658
CB5	0.393639	1.3694	2.90351
CB5	0.195979	0	0
CB5	0.197259	0	0
CB5	0.186248	0	0.0261684
CB5	0.207032	14.4812	6.8925
CB5	0.601974	14.6342	5.09455
CB5	0.189992	0	0
CB5	0.18519	0	0
CB5	0.125476	6.02675	2.36401
CB5	0.276091	0.27029	1.36898
CB5	0.171269	0.088213	0.709122
CB5	0.234877	0.166059	0.931266
CB5	0.208383	1.81483	2.74308
CB5	0.208742	0.429476	2.03794
CB5	0.111977	0	0
CB5	0.130405	6.985	2.585
CB5	0.12352	0	4.15918
CB6	0.252494	3.95216	9.84533
CB6	0.293486	3.22597	10.7494
CB6	0.240144	2.2284	11.3723
CB6	0.317849	1.825	12.0463
CB6	0.358773	8.6	12
CB6	0.881861	10.1309	12.1749
CB6	0.657181	7.4361	11.4528
CB6	0.821472	9.54077	12.1673
CB6	0.545119	6.08724	12.0816
CB6	0.741103	9.6	11.75
CB6	0.848308	7.26316	11.8553
CB6	0.892801	7.21448	11.3878
CB6	0.198213	14.8289	2.72721
CB7	0.646763	4.185	8.76375
CB7	0.886229	13.211	15.2722
CB7	0.75186	9.7405	11.2178
CB7	0.171223	0	0
CB7	0.114612	0	0
CB7	0.106187	0	0.765
CB7	0.180565	0	0
CB7	0.158311	0	0
CB7	0.283345	0.870388	1.27541
CB7	0.10068	0	0
CB7	0.116752	0	0
CB7	0.144942	0.587046	1.23756
CB7	0.102724	0	0
CB7	0.215821	3.07812	6.83125
CB7	0.222148	7.2	11.04
CB7	0.218099	6.9875	12.215
CB7	0.17028	0	2.3625
CB7	0.114719	0	0
CB7	0.130036	0	0
CB7	0.239922	7.95	9.03
CB7	0.132171	0	0
CB7	0.234383	0	1.11111
CB7	0.145049	0	0
CB7	0.390806	1.33109	3.27263
CB7	0.287101	3.7318	8.1102
CB7	0.308355	0	0
CB7	0.27136	0	0.945
CB7	0.399466	13.338	3.49499
CB7	0.116504	0	0
CB7	0.207678	0	0
CB7	0.118358	0	0
CB7	0.11219	0	0
CB7	0.239689	0	1.35
CB7	0.100941	0	0
CB7	0.206867	12.8368	12.5406
CB7	0.285108	8.94	14.26
CB7	0.224028	0	0.0002098
CB7	0.19973	0	1.65
CB7	0.142016	0	2.77875
CB7	0.369397	3.48	15.48
CB7	0.244598	0	0.0569473
CB7	0.250454	0.0119175	0.174783
CB7	0.127876	13.7237	6.30396
CB7	0.150863	1.18393	1.21607
CB7	0.115673	0	0
CB7	0.1229	1.64843	-0.215771
CB7	0.199681	0	0
CB7	0.559939	14.3823	18.1352
CB7	0.379695	4.02777	12.5205
CB7	0.344392	0.643528	3.83822
CB7	0.278759	8.98625	11.8012
CB7	0.170975	9.32056	6.88105
CB7	0.321406	1.16728	4.61554
CB7	0.228812	0	0
CB7	0.299961	13.2116	10.537
CB8	0.51742	1	7.6
CB8	0.781036	0.480765	0.918459
CB8	0.587343	0.18127	-0.135306
CB8	0.70371	12.2	-0.75
CB8	0.123767	1.275	-0.4125
CB8	0.103257	7.71528	2.92361
CB8	0.541466	6.44879	1.86531
CB8	0.686089	2.04	-0.66
CB8	0.459518	13.625	-1.135
CB8	0.547081	0.00950208	-0.0042207
CB8	0.711618	0.1575	-0.1575
CB8	0.69429	0.446215	0.0874738
CB8	0.591974	6.36155	9.36636
CB8	0.43166	12.55	7.725
CB8	0.559606	14.5431	8.29125
CB8	0.13717	2.5131	-0.788018
CB8	0.118764	12.0106	0.404278
CB8	0.145653	0.588986	-0.420188
CB9	0.186517	3.8302	10.4361
CB9	0.298032	14.775	1.11
CB9	0.115269	0	0.620891
CB9	0.929973	3.56072	12.0441
CB9	0.862244	3.56072	12.0441
CB9	0.533396	1.9	6.50625
CB9	0.441299	9.06064	16.1878
CB9	0.865641	3.29787	8.63195
CB9	0.884122	5.08303	7.72868
CB9	0.249962	0	0.435068
CB9	0.225224	0	0
CB9	0.637292	7.07802	4.00293
CB9	0.910599	1.98	10.5
CB9	0.894122	1.19942	10.9462
CB9	0.646243	3.04	8.3625
CB9	0.848136	1.8	12.525
CB9	0.884205	1.65	11.5906
CB9	0.385648	2.29618	4.47994
CB9	0.656037	12.625	5.125
CB9	0.247813	13.9	1.74
CB9	0.10106	0.680154	4.85046
CB9	0.264617	2.665	5.175
CB9	0.326615	2.27148	10.4076
CB9	0.32613	0	0
CB9	0.902606	1.6846	13.7841
CB9	0.945431	1.885	14.2125
CB9	0.666413	2.475	12.6
CB9	0.275159	0.935	2.495
CB9	0.593036	0.450755	4.12
CB9	0.82537	3.56072	12.0441
CB9	0.296801	11.91	1.285
CB9	0.209221	0.43	4.5625
CB9	0.287439	13.5447	11.0254
CB9	0.367237	14.0453	16.2379
CB9	0.910915	1.63745	14.2053
CB9	0.87731	2.10038	17.1391
CB9	0.587585	4.34205	7.7611
CB9	0.752059	2.55	11.6906
CB9	0.907741	1.41096	13.4116
CB9	0.813555	2.175	16.2375
CB9	0.462338	1.64141	15.7905
CB9	0.394689	1.72759	15.7169
CB9	0.190909	0	0.0353548
CB9	0.126546	0	0
CB9	0.259329	10.0038	2.62053
CB9	0.280412	7.23911	1.01842
CB9	0.185234	12.455	7.035
CB9	0.778459	1.25	11.125
CB9	0.578862	1.35	9.72187
CB9	0.120195	1.65	2.3
CB9	0.517459	2.8665	2.15725
CB9	0.441777	3.52501	1.40481
CB9	0.119029	0	1.88979
CB9	0.291081	0.192987	0.907508
CB9	0.326778	4.01411	1.29037
CB9	0.145995	14.1033	3.08516
CB10	0.845694	1.94938	15.1831
CB10	0.160171	13.8815	0.196296
CB10	0.282276	13.9547	7.29156
CB10	0.350012	10.7	6.62
CB10	0.274142	6.11688	-2.32938
CB10	0.171865	0.326144	6.18134
CB10	0.516994	3.77568	-2.92517
CB10	0.159161	1.50807	3.54217
CB10	0.225485	4.92817	7.86673
CB10	0.153816	10.0519	3.96244
CB10	0.231992	0.32	-0.29
CB10	0.325774	0.7875	9.95625
CB10	0.483439	11.4132	9.64412
CB10	0.289533	13.7464	1.57662
CB10	0.258378	0.687174	0.295744
CB10	0.178768	0.127515	-0.127091
CB10	0.800357	14.15	4.345
CB10	0.31336	0.238823	0.27729
CB10	0.263614	14.226	8.56792
CB10	0.723219	11.4132	9.64412
CB10	0.239056	2.61236	4.90158
CB10	0.285903	0.53497	5.39454
CB10	0.142397	0.272545	0.285839
CB10	0.169711	5.00016	13.4535
CB10	0.158226	13.5209	12.0917
CB10	0.171224	1.7229	6.50423
CB10	0.273423	2.3077	7.34373
CB10	0.129387	1.76361	8.01559
CB10	0.250017	2.97816	9.25979
CB11	0.200715	0	0
CB11	0.289784	0	0
CB11	0.53112	0	0.201142
CB11	0.204249	0	0
CB11	0.115643	0	0
CB11	0.203559	0	0
CB11	0.334439	9.70312	2.10938
CB11	0.143663	0.109375	0.021875
CB11	0.288384	8.58584	2.69332
CB11	0.257738	6.26	3.18
CB11	0.242537	0	0
CB11	0.346635	4.75353	1.74694
CB11	0.145372	13.1512	1.02375
CB11	0.250966	4.4475	0.5025
CB11	0.150899	0.46875	-0.46875
CB11	0.30875	11.475	0.735
CB11	0.222442	0	0
CB11	0.641549	5.91781	3.72511
CB11	0.13433	0	0
CB11	0.124054	0	0
CB11	0.234974	0.129223	0.637919
CB11	0.549414	6.46875	2.53125
CB11	0.146094	0	0.113589
CB11	0.310788	0	0
CB11	0.230919	0	0
CB11	0.275328	10.0301	0.0947643
CB11	0.54275	4.6	3
CB11	0.156273	0	0
CB11	0.17327	0	0.84
CB11	0.103983	0	0.000678928
CB11	0.158797	0.1	-0.1
CB11	0.113728	0	0
CB11	0.158411	8.44	1.11
CB11	0.34688	5.38161	7.77117
CB11	0.235021	0	0.54
CB11	0.163829	0	0
CB11	0.366266	3.18971	7.41638
CB11	0.42893	11.1509	4.053
CB11	0.163107	4.7075	1.68
CB11	0.145836	0	0
CB11	0.152864	14.0384	9.0727
CB11	0.217782	0	0
CB11	0.129314	13.4193	11.8716
CB11	0.149444	0	0
CB11	0.11383	0	0.259011
CB11	0.18749	10.4062	7.3125
CB11	0.357895	13.0537	4.29861
CB11	0.13118	0	0.0566277
CB11	0.132199	0	0

## Sheet: Figure S3f
Figure S3f
Pre-training V1 coherence, distance from the closest trained location and training-induced HVF change of V1 voxels representing the blind field in the damaged hemispheres of CB patients
SUBJECT ID	PRETRAINING COHERENCE	DISTANCE FROM TRAINED LOCATION (in deg)	POST-PRE HVF CHANGE (in dB)
CB1	0.215067	1.99718	0.199265
CB1	0.485309	2.20194	1.80406
CB1	0.364706	2.64917	2.95581
CB1	0.140317	1.65963	0.400214
CB1	0.242467	3.32073	8.34553
CB1	0.208124	1.00183	-0.336828
CB1	0.483078	4.08885	7.61935
CB1	0.303292	6.39444	5.28034
CB1	0.302318	11.4853	3.7516
CB1	0.373446	6.38701	6.22899
CB1	0.331186	1.56987	0.742884
CB1	0.363893	12.7678	2.6666
CB1	0.376984	3.20423	5.81192
CB1	0.181906	2.58664	1.01
CB1	0.427988	4.9945	0.953027
CB1	0.230573	2.55892	5.38109
CB1	0.292092	1.18312	-0.473415
CB1	0.239916	11.791	3.50676
CB1	0.200062	2.60231	2.42726
CB1	0.242787	2.51903	3.90298
CB1	0.375133	3.604	4.775
CB1	0.461159	3.55701	2.575
CB1	0.835066	3.92004	7.58546
CB1	0.721989	2.00567	1.67241
CB1	0.863163	4.35515	8.125
CB2	0.503226	2.1532	1.56875
CB2	0.185243	2.27563	0.871775
CB2	0.6002	3.95022	8.915
CB2	0.12044	2.40382	5.91125
CB2	0.934269	2.4506	0.686155
CB2	0.160558	4.60993	10.1
CB2	0.852001	1.71763	3.2125
CB2	0.921313	2.31643	1.31557
CB2	0.839159	1.74941	1.575
CB2	0.145216	3.42024	2.72182
CB2	0.898797	1.88348	2.71563
CB2	0.452092	0.772948	2.64445
CB2	0.211724	2.40906	10.01
CB2	0.875897	2.14039	2.40625
CB2	0.119995	1.62362	1.19
CB2	0.406464	0.965619	15.3637
CB2	0.730021	1.91716	1.91651
CB2	0.762399	0.571866	2.5625
CB2	0.792628	4.25325	8.90634
CB2	0.693106	1.15316	5.82812
CB2	0.463848	1.42431	1.94278
CB2	0.912351	4.5595	10.77
CB2	0.593785	4.08826	8.48016
CB2	0.894675	3.95777	7.89519
CB2	0.624443	0.96734	2.03
CB2	0.68666	2.31709	12.5478
CB2	0.149735	1.35912	1.6
CB2	0.205722	3.13874	3.81158
CB2	0.725647	2.72694	1.3375
CB2	0.357492	0.472816	10.6536
CB2	0.930522	1.20192	3.055
CB2	0.931197	2.12329	1.88342
CB2	0.727445	1.57528	4.04177
CB2	0.905431	1.49986	3.09667
CB2	0.641173	2.29899	0.847398
CB2	0.661606	2.12567	1.125
CB2	0.632234	0.899755	14.6795
CB2	0.900388	1.90282	1.4625
CB2	0.960287	1.66979	2.0975
CB2	0.830129	1.50294	2.07552
CB2	0.607675	1.5114	1.7625
CB2	0.275765	0.714941	10.85
CB2	0.76353	1.07251	14.9887
CB2	0.904932	3.56784	3.80705
CB2	0.932896	2.13373	1.1625
CB2	0.571507	0.437953	3.02
CB2	0.548246	1.91997	1.42765
CB2	0.210645	4.39222	9.3878
CB2	0.869273	4.30823	9.30712
CB2	0.92322	4.16743	8.45228
CB2	0.916743	2.98553	2.27625
CB2	0.75581	1.10984	2.215
CB2	0.786684	3.95557	5.41514
CB2	0.881683	2.4447	4.6498
CB2	0.94722	3.02953	3.19961
CB2	0.929707	2.81526	1.99125
CB2	0.723093	0.550922	6.04375
CB2	0.392416	0.12626	3.43801
CB2	0.955731	3.06754	2.38679
CB2	0.873302	2.36361	13.5115
CB2	0.837183	2.14579	11.5813
CB2	0.635378	1.64609	17.8696
CB2	0.549636	0.124074	8.62366
CB2	0.26223	2.88653	5.1201
CB2	0.838556	0.90045	4.00599
CB2	0.750127	2.62013	1.50937
CB2	0.381777	1.23907	2.61608
CB2	0.717384	0.0740302	8.62366
CB2	0.867133	0.603876	5.95684
CB2	0.933206	1.32733	3.52603
CB2	0.864309	3.48341	0.970725
CB2	0.731206	0.561028	7.92583
CB2	0.888428	1.1105	3.53278
CB2	0.951159	2.0487	1.43226
CB2	0.960164	1.99945	1.3375
CB2	0.888004	3.02757	1.26728
CB2	0.834684	2.88213	1.325
CB2	0.699466	0.329694	6.69657
CB2	0.924371	0.785572	4.66819
CB2	0.854201	2.67282	2.47574
CB2	0.862362	1.61541	2.68173
CB2	0.860781	1.96528	1.87772
CB2	0.50353	3.12179	4.7694
CB2	0.931571	2.91001	5.38324
CB2	0.908805	0.373233	6.51859
CB2	0.83156	0.653526	3.92312
CB2	0.938361	1.00929	2.8625
CB2	0.902222	2.20065	1.03956
CB2	0.948676	2.87996	4.82988
CB2	0.947665	0.160293	7.10046
CB2	0.957442	2.0967	2.01616
CB2	0.89667	1.89889	1.4625
CB2	0.812773	2.57818	1.70625
CB2	0.928973	2.8046	1.77812
CB2	0.959374	2.31783	6.3
CB2	0.95703	2.33304	14.2269
CB2	0.777715	2.31166	13.9725
CB2	0.844007	0.483349	7.33125
CB2	0.29507	2.95329	5.38324
CB3	0.564372	2.22117	7.04766
CB3	0.217977	2.81245	15.1341
CB3	0.433609	5.18375	4.31875
CB3	0.164464	3.94068	5.1971
CB3	0.462939	4.1543	12.6551
CB3	0.248988	3.07721	4.42341
CB3	0.477243	3.76175	1.4375
CB3	0.161825	2.03269	-1.26454
CB3	0.909966	4.83181	-1.135
CB3	0.93548	4.78182	7.56238
CB3	0.905873	5.10195	5.58125
CB3	0.298311	5.47565	3.75627
CB3	0.880225	4.95443	7.34661
CB4	0.614521	3.96272	9.44992
CB4	0.948162	4.44684	11.1456
CB4	0.932387	4.29151	8.84737
CB4	0.622441	3.38536	6.84906
CB4	0.252646	4.61278	0.923885
CB4	0.949517	4.45777	11.48
CB4	0.715241	6.72245	11.245
CB4	0.914788	4.17048	13.1511
CB4	0.948833	4.10221	14.105
CB4	0.855322	3.15171	7.535
CB4	0.714436	3.29307	7.00625
CB4	0.274467	1.55135	5.54873
CB4	0.236479	1.93194	-0.0292144
CB4	0.711754	5.94318	6.74167
CB4	0.944114	4.50231	9.275
CB4	0.897982	4.57785	9.2
CB4	0.189952	5.89985	0.90823
CB4	0.205204	2.38993	3.39
CB4	0.43702	7.45881	9.0731
CB4	0.826525	5.88111	12.3048
CB4	0.859058	5.08602	6.27
CB4	0.746187	4.58418	10.1942
CB4	0.93892	4.09093	13.5057
CB4	0.908463	3.65916	11.7688
CB4	0.162727	1.94391	0.299819
CB4	0.142441	9.0316	5.24775
CB4	0.203216	7.27775	6.05079
CB4	0.192542	5.63304	1.04344
CB4	0.425145	2.68817	0.0226519
CB4	0.254452	4.38098	1.15392
CB4	0.466393	7.36604	3.25146
CB4	0.387057	2.7159	0.00651428
CB4	0.738035	5.22966	3.96958
CB4	0.380172	2.2157	0.109918
CB4	0.757704	3.60432	8.25
CB4	0.867144	4.75705	4.09386
CB4	0.513385	3.94774	8.2175
CB4	0.734404	2.49233	5.77699
CB4	0.600294	3.22414	8.4075
CB4	0.290013	1.11144	4.25016
CB4	0.378185	1.86011	6.85074
CB4	0.121738	4.264	0.143034
CB4	0.871029	3.13441	9.23
CB4	0.728059	2.03974	7.83056
CB4	0.515662	3.90508	9.82455
CB4	0.781323	3.34715	11.7937
CB4	0.829801	0.726244	2.77344
CB4	0.855974	0.544447	1.10536
CB4	0.817211	0.244408	0.616518
CB4	0.654702	0.425443	0.663875
CB4	0.867753	2.6181	6.12
CB4	0.163069	3.9409	1.68581
CB5	0.219652	3.87153	2.65427
CB5	0.112947	3.64437	4.045
CB5	0.182844	4.5486	3.48345
CB5	0.147426	1.18713	0.101654
CB5	0.108647	4.37186	2.90658
CB5	0.393639	4.39539	2.90351
CB5	0.195979	1.44055	0
CB5	0.197259	0.673012	0
CB5	0.186248	0.472956	0.0261684
CB5	0.207032	4.5155	6.8925
CB5	0.601974	4.57791	5.09455
CB5	0.189992	3.21673	0
CB5	0.18519	1.48779	0
CB5	0.125476	3.88881	2.36401
CB5	0.276091	3.3528	1.36898
CB5	0.171269	2.74602	0.709122
CB5	0.234877	2.8608	0.931266
CB5	0.208383	4.18386	2.74308
CB5	0.208742	3.8609	2.03794
CB5	0.111977	0.347577	0
CB5	0.130405	2.56884	2.585
CB5	0.12352	5.29463	4.15918
CB6	0.252494	5.09913	9.84533
CB6	0.293486	5.63212	10.7494
CB6	0.240144	5.96787	11.3723
CB6	0.317849	6.48905	12.0463
CB6	0.358773	7.44703	12
CB6	0.881861	7.86624	12.1749
CB6	0.657181	6.98518	11.4528
CB6	0.821472	7.68726	12.1673
CB6	0.545119	7.1449	12.0816
CB6	0.741103	7.52027	11.75
CB6	0.848308	7.27864	11.8553
CB6	0.892801	7.14895	11.3878
CB6	0.198213	5.20085	2.72721
CB7	0.646763	3.95024	8.76375
CB7	0.886229	2.63922	15.2722
CB7	0.75186	1.41116	11.2178
CB7	0.171223	4.095	0
CB7	0.114612	4.01165	0
CB7	0.106187	1.68439	0.765
CB7	0.180565	6.68929	0
CB7	0.158311	2.34854	0
CB7	0.283345	5.36867	1.27541
CB7	0.10068	3.64917	0
CB7	0.116752	4.65605	0
CB7	0.144942	5.25398	1.23756
CB7	0.102724	5.34908	0
CB7	0.215821	0.8547	6.83125
CB7	0.222148	1.44014	11.04
CB7	0.218099	1.8317	12.215
CB7	0.17028	0.523535	2.3625
CB7	0.114719	4.62128	0
CB7	0.130036	7.15902	0
CB7	0.239922	2.67999	9.03
CB7	0.132171	5.19642	0
CB7	0.234383	0.571129	1.11111
CB7	0.145049	6.84144	0
CB7	0.390806	1.90226	3.27263
CB7	0.287101	1.9322	8.1102
CB7	0.308355	1.46835	0
CB7	0.27136	0.236876	0.945
CB7	0.399466	1.1234	3.49499
CB7	0.116504	6.97676	0
CB7	0.207678	7.03489	0
CB7	0.118358	6.44779	0
CB7	0.11219	5.47931	0
CB7	0.239689	1.0885	1.35
CB7	0.100941	2.81789	0
CB7	0.206867	1.83829	12.5406
CB7	0.285108	2.08709	14.26
CB7	0.224028	3.64637	0.0002098
CB7	0.19973	1.83787	1.65
CB7	0.142016	1.40552	2.77875
CB7	0.369397	2.38161	15.48
CB7	0.244598	4.09685	0.0569473
CB7	0.250454	5.11987	0.174783
CB7	0.127876	6.6011	6.30396
CB7	0.150863	0.503151	1.21607
CB7	0.115673	1.41728	0
CB7	0.1229	1.24578	-0.215771
CB7	0.199681	2.40082	0
CB7	0.559939	2.3975	18.1352
CB7	0.379695	1.7037	12.5205
CB7	0.344392	0.9375	3.83822
CB7	0.278759	1.53005	11.8012
CB7	0.170975	5.71011	6.88105
CB7	0.321406	0.500391	4.61554
CB7	0.228812	2.40691	0
CB7	0.299961	1.55008	10.537
CB8	0.51742	6.40471	7.6
CB8	0.781036	9.27571	0.918459
CB8	0.587343	5.34709	-0.135306
CB8	0.70371	5.03981	-0.75
CB8	0.123767	6.47535	-0.4125
CB8	0.103257	8.5169	2.92361
CB8	0.541466	8.23112	1.86531
CB8	0.686089	7.15013	-0.66
CB8	0.459518	8.08952	-1.135
CB8	0.547081	7.49802	-0.0042207
CB8	0.711618	4.72318	-0.1575
CB8	0.69429	5.55853	0.0874738
CB8	0.591974	6.65658	9.36636
CB8	0.43166	6.88226	7.725
CB8	0.559606	8.17684	8.29125
CB8	0.13717	6.23404	-0.788018
CB8	0.118764	5.0181	0.404278
CB8	0.145653	4.45801	-0.420188
CB9	0.186517	4.08233	10.4361
CB9	0.298032	2.98094	1.11
CB9	0.115269	6.26576	0.620891
CB9	0.929973	3.46279	12.0441
CB9	0.862244	3.51966	12.0441
CB9	0.533396	2.85031	6.50625
CB9	0.441299	4.22472	16.1878
CB9	0.865641	3.20596	8.63195
CB9	0.884122	3.31623	7.72868
CB9	0.249962	0.085406	0.435068
CB9	0.225224	4.14512	0
CB9	0.637292	3.14966	4.00293
CB9	0.910599	3.45273	10.5
CB9	0.894122	4.02099	10.9462
CB9	0.646243	3.18644	8.3625
CB9	0.848136	3.71683	12.525
CB9	0.884205	3.68331	11.5906
CB9	0.385648	2.53744	4.47994
CB9	0.656037	3.61715	5.125
CB9	0.247813	2.877	1.74
CB9	0.10106	3.18012	4.85046
CB9	0.264617	2.69487	5.175
CB9	0.326615	4.11097	10.4076
CB9	0.32613	6.47245	0
CB9	0.902606	3.85767	13.7841
CB9	0.945431	3.81072	14.2125
CB9	0.666413	3.5884	12.6
CB9	0.275159	1.7072	2.495
CB9	0.593036	3.5274	4.12
CB9	0.82537	3.48183	12.0441
CB9	0.296801	2.82866	1.285
CB9	0.209221	2.23805	4.5625
CB9	0.287439	4.16313	11.0254
CB9	0.367237	4.76767	16.2379
CB9	0.910915	3.94438	14.2053
CB9	0.87731	3.9657	17.1391
CB9	0.587585	3.2011	7.7611
CB9	0.752059	3.43869	11.6906
CB9	0.907741	4.20838	13.4116
CB9	0.813555	3.89095	16.2375
CB9	0.462338	4.37397	15.7905
CB9	0.394689	4.08126	15.7169
CB9	0.190909	1.74433	0.0353548
CB9	0.126546	2.97735	0
CB9	0.259329	3.30247	2.62053
CB9	0.280412	3.00285	1.01842
CB9	0.185234	3.72856	7.035
CB9	0.778459	4.60847	11.125
CB9	0.578862	3.59339	9.72187
CB9	0.120195	1.54199	2.3
CB9	0.517459	2.33576	2.15725
CB9	0.441777	2.48241	1.40481
CB9	0.119029	2.40524	1.88979
CB9	0.291081	2.91166	0.907508
CB9	0.326778	2.48067	1.29037
CB9	0.145995	2.40043	3.08516
CB10	0.845694	4.50078	15.1831
CB10	0.160171	2.46559	0.196296
CB10	0.282276	2.91403	7.29156
CB10	0.350012	2.34961	6.62
CB10	0.274142	5.28101	-2.32938
CB10	0.171865	0.731061	6.18134
CB10	0.516994	4.66691	-2.92517
CB10	0.159161	1.81434	3.54217
CB10	0.225485	1.30173	7.86673
CB10	0.153816	1.44188	3.96244
CB10	0.231992	4.92377	-0.29
CB10	0.325774	2.38956	9.95625
CB10	0.483439	3.11845	9.64412
CB10	0.289533	3.93851	1.57662
CB10	0.258378	0.287945	0.295744
CB10	0.178768	3.12838	-0.127091
CB10	0.800357	4.15215	4.345
CB10	0.31336	2.87175	0.27729
CB10	0.263614	4.83216	8.56792
CB10	0.723219	3.11922	9.64412
CB10	0.239056	1.23077	4.90158
CB10	0.285903	0.465734	5.39454
CB10	0.142397	4.8598	0.285839
CB10	0.169711	2.44645	13.4535
CB10	0.158226	3.36474	12.0917
CB10	0.171224	1.92779	6.50423
CB10	0.273423	2.85895	7.34373
CB10	0.129387	1.71358	8.01559
CB10	0.250017	2.98517	9.25979
CB11	0.200715	0.505401	0
CB11	0.289784	1.20843	0
CB11	0.53112	2.9038	0.201142
CB11	0.204249	0.544926	0
CB11	0.115643	1.26158	0
CB11	0.203559	1.79465	0
CB11	0.334439	3.27773	2.10938
CB11	0.143663	0.607425	0.021875
CB11	0.288384	3.18905	2.69332
CB11	0.257738	2.88237	3.18
CB11	0.242537	0.204623	0
CB11	0.346635	2.45812	1.74694
CB11	0.145372	2.96981	1.02375
CB11	0.250966	2.36924	0.5025
CB11	0.150899	2.47805	-0.46875
CB11	0.30875	4.25904	0.735
CB11	0.222442	1.83445	0
CB11	0.641549	3.12834	3.72511
CB11	0.13433	4.66509	0
CB11	0.124054	0.149353	0
CB11	0.234974	2.06775	0.637919
CB11	0.549414	2.98642	2.53125
CB11	0.146094	0.914165	0.113589
CB11	0.310788	2.0833	0
CB11	0.230919	0.204848	0
CB11	0.275328	4.8472	0.0947643
CB11	0.54275	2.85367	3
CB11	0.156273	3.94733	0
CB11	0.17327	2.13241	0.84
CB11	0.103983	1.71739	0.000678928
CB11	0.158797	3.18678	-0.1
CB11	0.113728	0.574647	0
CB11	0.158411	4.66451	1.11
CB11	0.34688	4.59593	7.77117
CB11	0.235021	3.06476	0.54
CB11	0.163829	4.8719	0
CB11	0.366266	4.73622	7.41638
CB11	0.42893	5.46403	4.053
CB11	0.163107	5.06297	1.68
CB11	0.145836	2.57187	0
CB11	0.152864	5.92512	9.0727
CB11	0.217782	1.27214	0
CB11	0.129314	5.16311	11.8716
CB11	0.149444	1.49899	0
CB11	0.11383	1.30927	0.259011
CB11	0.18749	4.56372	7.3125
CB11	0.357895	5.51704	4.29861
CB11	0.13118	0.590144	0.0566277
CB11	0.132199	3.89668	0
