# Supplementary material for: Spared perilesional V1 activity underlies training-induced recovery of luminance detection sensitivity in cortically-blind patients
Source: Nat Commun. 2021 Oct 20;12:6102. doi: 10.1038/s41467-021-26345-1 (PMC8528839; doi:10.1038/s41467-021-26345-1)
Supplement: Supplementary file 4 — Source Data [file 41467_2021_26345_MOESM4_ESM.zip › FIGURE_SOURCEFILES/SI_sourceData/FigureS5_sourceData.xlsx]

## Sheet: FigureS5_sourceData
Figure S5a
V1 pRF variance explained (r2) as a function of training and blind-field coverage
SUBJECT ID	pre-training blind field	post-training blind field	pre-training intact field	post-training intact field
CB1	0.644367	0.538634	0.603113	0.501144
CB2	0.460398	0.53608	0.444715	0.545051
CB3	0.573787	0.431967	0.619583	0.462278
CB4	0.538068	0.54929	0.542526	0.546277
CB5	0.45474	0.75732	0.619058	0.637519
CB6	0.471826	0.681002	0.544523	0.585199
CB7	0.61039	0.383817	0.684245	0.615923
CB8	0.313749	0.42383	0.62216	0.523838
AVERAGE	0.508416	0.537742	0.58499	0.552154
SEM	0.0374296	0.0456564	0.0257171	0.0207073
Figure S5b
V1 pRF eccentricity as a function of training and blind-field coverage
SUBJECT ID	pre-training blind field	post-training blind field	pre-training intact field	post-training intact field
CB1	5.85569	5.20817	3.23038	3.02169
CB2	4.86686	4.88232	4.08715	3.30722
CB3	6.14018	6.61751	2.9033	3.23062
CB4	3.68971	3.79679	3.06201	3.95238
CB5	4.72723	4.9936	2.38323	2.20527
CB6	6.45458	6.47199	3.5201	2.78875
CB7	4.32303	3.79338	3.11831	2.8714
CB8	4.97058	5.56624	3.49942	2.81352
AVERAGE	5.12848	5.16625	3.22549	3.02386
SEM	0.334987	0.374249	0.177066	0.178188
Figure S5c
V1 pRF count as a function of training and blind-field coverage
SUBJECT ID	pre-training blind field	post-training blind field	pre-training intact field	post-training intact field
CB1	29	20	306	266
CB2	127	78	138	195
CB3	30	28	330	214
CB4	39	76	361	243
CB5	27	26	270	307
CB6	10	21	302	363
CB7	39	27	91	81
CB8	19	26	155	192
AVERAGE	40	37.75	244.125	232.625
SEM	12.8883	8.62461	35.7409	29.9267
Figure S5d
V1 pRF size as a function of training and blind-field coverage
SUBJECT ID	pre-training blind field	post-training blind field	pre-training intact field	post-training intact field
CB1	2.15089	3.42223	1.40482	1.4127
CB2	2.53833	2.82082	1.47916	1.44058
CB3	4.10747	4.68842	1.54995	1.66364
CB4	1.32866	2.32746	1.13232	1.36602
CB5	1.91681	2.97917	0.730692	0.750953
CB6	3.46196	4.73808	1.4153	1.34857
CB7	2.42721	3.04511	1.6546	1.65068
CB8	2.18842	2.16717	0.972047	0.956511
AVERAGE	2.51497	3.27356	1.29236	1.32371
SEM	0.311833	0.344129	0.112115	0.112547
Figure S5e
V1 pRF position relative to the blind-field border as a function of training and blind-field coverage
SUBJECT ID	pre-training blind field	post-training blind field	pre-training intact field	post-training intact field
CB1	-0.282843	-1.10902	-5.45665	-5.43599
CB2	0	-0.170711	-3.21941	-3.28938
CB3	-1.3635	-0.986217	-5.52268	-5.80172
CB4	-0.141421	-0.223607	-3.32415	-3.96232
CB5	-0.781025	-0.908191	-2.70185	-2.54951
CB6	-1.00519	-1.9105	-7.03917	-6.7624
CB7	-0.632456	-0.6	-2.52982	-2.54951
CB8	-0.707107	0	-4.74342	-4.42436
AVERAGE	-0.614193	-0.73853	-4.31714	-4.3469
SEM	-0.16156	-0.221726	-0.57224	-0.548874
Figure S5f
V1 pRF coverage as a function of training and blind-field coverage
SUBJECT ID	pre-training blind field	post-training blind field	pre-training intact field	post-training intact field
CB1	0.551118	0.703832	0.916936	0.922228
CB2	0.913366	0.905655	0.911184	0.904746
CB3	0.737761	0.872031	0.924873	0.921696
CB4	0.516362	0.89852	0.883593	0.905125
CB5	0.452324	0.475698	0.910795	0.927485
CB6	0.73914	0.841609	0.892318	0.919307
CB7	0.525316	0.572827	0.911459	0.881942
CB8	0.611641	0.722048	0.796759	0.830745
AVERAGE	0.630879	0.749027	0.89349	0.901659
SEM	0.0544148	0.0565539	0.0145934	0.0113721
