# Supplementary material for: Spared perilesional V1 activity underlies training-induced recovery of luminance detection sensitivity in cortically-blind patients
Source: Nat Commun. 2021 Oct 20;12:6102. doi: 10.1038/s41467-021-26345-1 (PMC8528839; doi:10.1038/s41467-021-26345-1)
Supplement: Supplementary file 4 — Source Data [file 41467_2021_26345_MOESM4_ESM.zip › FIGURE_SOURCEFILES/SI_sourceData/FigureS8_sourceData.xlsx]

## Sheet: V1
Figure S8a
V1
SUBJECT ID	SESSION	PRF COVERAGE	pRF r2	pRF eccentricity	pRF size
CB1	pre	intact	0.847403	5.695	1.16789
CB1	pre	intact	0.857772	4.63674	1.36947
CB1	pre	intact	0.402759	1.79625	1.45618
CB1	pre	intact	0.693324	3.40801	1.82025
CB1	pre	intact	0.801463	3.45059	1.65725
CB1	pre	intact	0.787833	3.2158	1.39626
CB1	pre	intact	0.70088	2.11004	0.780306
CB1	pre	intact	0.666114	2.65292	1.15735
CB1	pre	intact	0.704689	2.63174	1.07308
CB1	pre	intact	0.676942	1.42986	0.668158
CB1	pre	intact	0.762754	1.99208	1.00367
CB1	pre	intact	0.775764	1.91585	0.938968
CB1	pre	intact	0.35627	0.630003	0.346712
CB1	pre	intact	0.14445	0.701738	0.266562
CB1	pre	intact	0.488346	1.31726	0.778056
CB1	pre	intact	0.400344	1.19703	1.06736
CB1	pre	intact	0.335619	1.86528	0.623922
CB1	pre	intact	0.283744	2.63525	1.15443
CB1	pre	intact	0.886852	6.79288	1.35526
CB1	pre	intact	0.913961	6.15357	1.87507
CB1	pre	intact	0.747927	6.05787	1.04519
CB1	pre	intact	0.822167	6.20878	1.20758
CB1	pre	intact	0.84976	5.44412	1.61626
CB1	pre	intact	0.801637	4.14201	1.69018
CB1	pre	intact	0.349087	1.11051	1.45597
CB1	pre	intact	0.631736	1.36462	1.44753
CB1	pre	intact	0.672981	2.06399	1.87019
CB1	pre	intact	0.846346	3.26952	1.61992
CB1	pre	intact	0.840107	2.54691	1.51516
CB1	pre	intact	0.259345	1.20306	0.675314
CB1	pre	intact	0.780306	1.70037	0.755314
CB1	pre	intact	0.679441	1.125	1.13888
CB1	pre	intact	0.81529	2.20628	0.94731
CB1	pre	intact	0.875565	2.02716	0.947368
CB1	pre	intact	0.546365	1.46094	1.0653
CB1	pre	intact	0.773117	1.61243	0.696223
CB1	pre	intact	0.868944	1.71232	0.669897
CB1	pre	intact	0.873289	1.80213	0.631263
CB1	pre	intact	0.6724	1.56208	0.726979
CB1	pre	intact	0.35163	0.640599	0.3884
CB1	pre	intact	0.558097	1.13926	0.616854
CB1	pre	intact	0.527633	1.09182	0.407177
CB1	pre	intact	0.101019	1.12358	0.307696
CB1	pre	intact	0.881248	9.46742	3.02655
CB1	pre	intact	0.918708	7.91956	2.69236
CB1	pre	blind	0.829913	8.86778	6.18971
CB1	pre	blind	0.740938	6.41403	5.00675
CB1	pre	intact	0.874869	8.96211	1.55871
CB1	pre	intact	0.898829	7.95883	3.05785
CB1	pre	intact	0.892705	6.52915	2.3941
CB1	pre	intact	0.657362	5.49218	1.748
CB1	pre	intact	0.563198	3.78453	3.04354
CB1	pre	intact	0.736723	7.99075	2.16557
CB1	pre	intact	0.792486	5.7005	2.18615
CB1	pre	intact	0.79699	4.19556	1.81472
CB1	pre	intact	0.794332	2.73497	2.1252
CB1	pre	intact	0.748007	2.35475	1.09592
CB1	pre	intact	0.790112	2.10105	0.807127
CB1	pre	intact	0.680281	1.46562	0.882685
CB1	pre	intact	0.840248	1.42744	1.07442
CB1	pre	intact	0.845434	2.57682	1.25219
CB1	pre	intact	0.808157	2.62413	1.39976
CB1	pre	intact	0.854634	1.88639	1.12604
CB1	pre	intact	0.685489	1.45585	0.78802
CB1	pre	intact	0.742517	1.2053	0.47901
CB1	pre	intact	0.833889	1.05305	0.53265
CB1	pre	intact	0.806355	1.46201	0.647693
CB1	pre	intact	0.885678	1.77764	0.673665
CB1	pre	intact	0.857822	1.81194	0.922975
CB1	pre	intact	0.378154	1.20139	0.343953
CB1	pre	intact	0.708276	1.18131	0.592455
CB1	pre	intact	0.819961	1.4714	0.493396
CB1	pre	intact	0.591172	1.35515	0.685999
CB1	pre	intact	0.409306	1.04074	0.492218
CB1	pre	intact	0.232076	0.626723	0.276645
CB1	pre	intact	0.115441	0.262696	0.214169
CB1	pre	intact	0.150915	0.230573	0.164779
CB1	pre	intact	0.873877	9.46027	3.2891
CB1	pre	intact	0.89332	8.55499	3.10822
CB1	pre	intact	0.880255	9.57618	3.48723
CB1	pre	intact	0.773002	7.52401	2.21015
CB1	pre	blind	0.808486	5.0026	3.66479
CB1	pre	intact	0.722126	4.0074	3.0601
CB1	pre	intact	0.843179	6.21866	2.73322
CB1	pre	intact	0.698021	4.43375	1.67725
CB1	pre	intact	0.568073	3.64303	3.43823
CB1	pre	intact	0.353707	3.74786	3.36041
CB1	pre	intact	0.769178	9.60093	1.12363
CB1	pre	intact	0.77949	5.99261	2.36413
CB1	pre	intact	0.881574	3.65835	1.90801
CB1	pre	intact	0.828913	2.33192	1.85937
CB1	pre	intact	0.740034	2.82033	1.58471
CB1	pre	intact	0.60885	2.46729	1.015
CB1	pre	intact	0.831542	1.4402	0.57631
CB1	pre	intact	0.808756	1.99289	0.808769
CB1	pre	intact	0.661444	2.16923	1.7459
CB1	pre	intact	0.693365	2.19895	1.44278
CB1	pre	intact	0.407125	1.74211	0.763921
CB1	pre	intact	0.228631	4.17585	2.95722
CB1	pre	intact	0.816779	1.26351	0.442966
CB1	pre	intact	0.741	1.82394	0.730526
CB1	pre	intact	0.704981	1.81904	1.06585
CB1	pre	intact	0.707832	1.82113	0.898567
CB1	pre	intact	0.161511	1.52837	0.653051
CB1	pre	intact	0.70028	1.73631	0.54239
CB1	pre	intact	0.514729	1.32007	0.522852
CB1	pre	intact	0.313577	0.950159	0.63072
CB1	pre	intact	0.273975	0.854963	0.421951
CB1	pre	intact	0.161811	7.44406	3.08358
CB1	pre	intact	0.678658	9.79521	3.01293
CB1	pre	intact	0.796128	9.13872	2.86934
CB1	pre	blind	0.469607	9.01128	1.74214
CB1	pre	intact	0.586599	5.59991	1.6054
CB1	pre	intact	0.687519	6.68632	3.19019
CB1	pre	intact	0.5542	3.93952	1.54881
CB1	pre	intact	0.596338	3.47642	2.76905
CB1	pre	intact	0.305071	3.03026	3.00724
CB1	pre	intact	0.883911	9.99729	1.52565
CB1	pre	intact	0.871453	8.23756	2.21636
CB1	pre	intact	0.837224	4.83152	2.40367
CB1	pre	intact	0.846538	2.69161	1.35754
CB1	pre	intact	0.390069	2.81677	2.22497
CB1	pre	intact	0.893568	9.51075	1.44304
CB1	pre	intact	0.547478	5.7878	2.9564
CB1	pre	intact	0.525107	3.69808	1.97181
CB1	pre	intact	0.418903	2.77012	1.8127
CB1	pre	intact	0.145201	1.65003	1.37965
CB1	pre	intact	0.681016	7.61682	1.39293
CB1	pre	intact	0.518691	2.50461	0.81096
CB1	pre	intact	0.650406	1.57664	0.787126
CB1	pre	intact	0.62682	2.2596	0.731114
CB1	pre	intact	0.223102	2.50895	1.18951
CB1	pre	intact	0.456451	2.70604	0.827877
CB1	pre	intact	0.514505	2.67514	0.674694
CB1	pre	intact	0.382836	5.79343	3.22944
CB1	pre	intact	0.878427	8.70707	2.71904
CB1	pre	intact	0.631444	6.27175	2.99853
CB1	pre	intact	0.875311	8.92911	1.95256
CB1	pre	intact	0.722304	7.21012	1.52
CB1	pre	intact	0.14053	2.32471	1.26123
CB1	pre	intact	0.721425	7.01973	1.68371
CB1	pre	intact	0.641822	5.73149	5.10163
CB1	pre	intact	0.606336	3.13865	3.69501
CB1	pre	intact	0.363126	2.33078	2.53112
CB1	pre	intact	0.398684	3.68492	1.81483
CB1	pre	intact	0.258741	3.42481	1.76162
CB1	pre	intact	0.463009	5.93086	2.95107
CB1	pre	intact	0.372222	6.96316	2.62654
CB1	pre	intact	0.250185	7.33822	3.8904
CB1	pre	intact	0.107674	8.55032	1.4014
CB1	pre	intact	0.43965	5.81644	2.96846
CB1	pre	intact	0.514999	4.75423	2.5594
CB1	pre	intact	0.324383	5.07488	2.49627
CB1	pre	intact	0.171575	6.51966	3.0703
CB1	pre	intact	0.781122	9.97181	0.584461
CB1	pre	intact	0.456066	9.88639	0.796635
CB1	pre	intact	0.234541	4.06343	2.95114
CB1	pre	intact	0.724708	8.87904	1.07734
CB1	pre	intact	0.701478	9.08525	1.77176
CB1	pre	intact	0.356602	7.92582	2.01218
CB1	pre	intact	0.577767	8.254	1.02951
CB1	pre	intact	0.665175	7.9481	1.21831
CB1	pre	intact	0.829566	7.51233	1.40825
CB1	pre	intact	0.690461	6.55645	2.16191
CB1	pre	intact	0.193946	4.35139	2.2645
CB1	pre	intact	0.604176	9.68945	6.34863
CB1	pre	intact	0.776376	7.11706	1.27693
CB1	pre	intact	0.886693	6.5055	1.81131
CB1	pre	intact	0.759391	5.62573	2.6581
CB1	pre	intact	0.101716	4.89719	2.58852
CB1	pre	intact	0.38444	6.0553	5.22419
CB1	pre	intact	0.500763	6.89533	1.04764
CB1	pre	intact	0.655527	6.18191	2.02149
CB1	pre	intact	0.749653	5.37985	2.71427
CB1	pre	intact	0.319361	4.64431	2.25932
CB1	pre	intact	0.383364	3.7087	4.00406
CB1	pre	intact	0.398739	3.73449	2.72687
CB1	pre	intact	0.24138	2.67449	1.95115
CB1	pre	intact	0.441126	8.77079	4.27
CB1	pre	intact	0.111069	8.26002	1.90688
CB1	pre	intact	0.381661	5.61282	3.27882
CB1	pre	intact	0.173182	3.83083	1.94382
CB1	pre	intact	0.491194	7.95848	3.54034
CB1	pre	intact	0.172799	6.08009	3.13174
CB1	pre	intact	0.844946	8.13621	3.54456
CB1	pre	intact	0.799299	6.09653	3.21025
CB1	pre	intact	0.287003	5.64202	3.09562
CB1	pre	intact	0.163046	5.19172	3.90044
CB1	pre	intact	0.54996	9.73459	5.46543
CB1	pre	intact	0.70255	8.66615	6.1185
CB1	pre	intact	0.855323	8.12588	4.94204
CB1	pre	intact	0.687948	6.28797	4.45682
CB1	pre	intact	0.11122	0.641009	2.45766
CB1	pre	intact	0.210703	4.89631	3.26713
CB1	pre	intact	0.542092	6.19321	3.75346
CB1	pre	intact	0.620592	5.84123	3.95941
CB1	pre	intact	0.657299	5.03395	4.4614
CB1	pre	intact	0.414097	2.7589	4.92213
CB1	pre	intact	0.204637	3.12707	2.25329
CB1	pre	intact	0.348027	4.89381	2.99085
CB1	pre	intact	0.370489	5.91735	4.15112
CB1	pre	intact	0.378731	6.10655	0.460197
CB1	pre	intact	0.541195	5.49372	2.20211
CB1	pre	intact	0.248454	5.87721	2.41741
CB1	pre	intact	0.179173	6.45776	1.61806
CB1	pre	intact	0.193207	6.29742	0.80658
CB1	pre	intact	0.129678	4.93687	1.8056
CB1	pre	intact	0.664558	5.56073	2.95123
CB1	pre	intact	0.695117	4.78157	2.50133
CB1	pre	intact	0.147014	0.414608	0.59614
CB1	pre	intact	0.736328	7.82123	1.40995
CB1	pre	intact	0.832899	6.49042	3.0562
CB1	pre	intact	0.836747	4.94053	2.65943
CB1	pre	intact	0.732774	3.84354	1.74663
CB1	pre	intact	0.567189	7.04699	3.09937
CB1	pre	intact	0.793854	6.90196	2.0527
CB1	pre	intact	0.76421	6.55025	1.37461
CB1	pre	intact	0.823351	7.11053	2.35982
CB1	pre	intact	0.886436	6.746	2.94623
CB1	pre	intact	0.788754	4.79519	2.41292
CB1	pre	intact	0.319288	2.78555	0.903985
CB1	pre	intact	0.203061	4.77593	2.45126
CB1	pre	intact	0.444797	4.56261	3.19157
CB1	pre	intact	0.714381	5.0697	2.72041
CB1	pre	intact	0.871352	5.8909	2.68386
CB1	pre	intact	0.828275	6.10567	2.12293
CB1	pre	intact	0.725146	4.11619	2.16247
CB1	pre	intact	0.483776	2.91549	0.758807
CB1	pre	intact	0.314028	1.07164	0.477054
CB1	pre	intact	0.366077	3.65885	1.92416
CB1	pre	intact	0.630439	3.93492	2.1239
CB1	pre	intact	0.675394	3.86502	2.28878
CB1	pre	intact	0.564194	3.63051	1.55914
CB1	pre	intact	0.673127	3.33632	1.14334
CB1	pre	intact	0.206386	2.17608	1.2232
CB1	pre	intact	0.208352	2.40767	1.20028
CB1	pre	intact	0.522656	2.69478	0.860516
CB1	pre	intact	0.60205	2.65652	0.76008
CB1	pre	intact	0.139576	2.5435	0.344976
CB1	pre	intact	0.232217	2.99285	0.593365
CB1	pre	blind	0.223178	7.16257	1.59897
CB1	pre	blind	0.100325	4.69344	2.60577
CB1	pre	blind	0.182515	3.9506	2.38352
CB1	pre	intact	0.159464	9.5976	0.63965
CB1	pre	blind	0.629658	3.82907	3.2402
CB1	pre	blind	0.844313	4.51547	2.04114
CB1	pre	intact	0.471399	3.16709	1.1406
CB1	pre	intact	0.373503	2.1292	0.629334
CB1	pre	intact	0.109621	7.53598	0.422962
CB1	pre	intact	0.732463	4.30547	1.93724
CB1	pre	intact	0.84211	3.7086	1.67136
CB1	pre	intact	0.599725	2.1515	0.790386
CB1	pre	intact	0.235501	2.73155	1.1542
CB1	pre	intact	0.726142	3.91691	1.79078
CB1	pre	intact	0.705331	2.98779	1.20362
CB1	pre	intact	0.181544	1.51836	0.311175
CB1	pre	intact	0.527513	6.10419	4.39178
CB1	pre	intact	0.256777	6.96088	0.380504
CB1	pre	blind	0.287143	5.85569	2.15863
CB1	pre	intact	0.695158	2.13736	0.846684
CB1	pre	intact	0.802175	2.27871	0.833709
CB1	pre	intact	0.519808	1.35974	0.427061
CB1	pre	intact	0.673224	3.84917	2.61169
CB1	pre	intact	0.733017	1.42814	0.425973
CB1	pre	intact	0.874849	1.37871	0.580959
CB1	pre	intact	0.687426	1.48696	0.127444
CB1	pre	intact	0.386291	4.00907	2.19832
CB1	pre	intact	0.543613	3.03488	1.23755
CB1	pre	intact	0.701536	2.59427	0.825206
CB1	pre	intact	0.73803	1.24073	0.467935
CB1	pre	intact	0.518016	1.2037	0.582411
CB1	pre	blind	0.515024	5.61633	5.56364
CB1	pre	blind	0.222214	7.11926	1.48341
CB1	pre	blind	0.115383	7.48105	0.50262
CB1	pre	blind	0.466649	4.90671	1.19122
CB1	pre	blind	0.287294	5.1217	1.40977
CB1	pre	intact	0.334984	3.68716	1.94075
CB1	pre	blind	0.468703	5.02989	1.95495
CB1	pre	blind	0.867069	4.04058	2.06925
CB1	pre	blind	0.889272	3.94397	1.88276
CB1	pre	intact	0.432471	3.24497	1.64706
CB1	pre	intact	0.228293	2.66212	1.29798
CB1	pre	intact	0.330003	2.58274	1.19146
CB1	pre	intact	0.580651	3.58363	2.11022
CB1	pre	intact	0.834042	3.47251	1.67807
CB1	pre	intact	0.814163	2.87237	1.29791
CB1	pre	intact	0.455031	1.51143	0.116338
CB1	pre	intact	0.322537	1.19326	0.578016
CB1	pre	intact	0.324174	1.85688	1.02623
CB1	pre	intact	0.123149	3.70073	2.10844
CB1	pre	intact	0.745782	1.22173	0.461672
CB1	pre	intact	0.430154	1.42907	0.675264
CB1	pre	intact	0.285564	0.369079	0.16956
CB1	pre	intact	0.314725	0.681519	0.459265
CB1	pre	intact	0.528813	1.51658	0.537269
CB1	pre	intact	0.64521	2.61802	1.36178
CB1	pre	intact	0.518886	1.06143	0.362989
CB1	pre	intact	0.70087	2.30475	1.04625
CB1	pre	intact	0.682834	1.5098	0.588708
CB1	pre	intact	0.538908	1.21222	0.60208
CB1	pre	intact	0.46677	0.738692	0.569648
CB1	pre	intact	0.426208	0.790553	0.501727
CB1	pre	intact	0.464646	1.57063	0.488249
CB1	pre	intact	0.181544	1.93839	1.10242
CB1	pre	blind	0.582146	9.32552	1.64529
CB1	pre	blind	0.830712	8.14798	2.03947
CB1	pre	blind	0.668212	6.55477	3.16848
CB1	pre	blind	0.647729	7.98245	1.59763
CB1	pre	blind	0.844071	7.17969	2.15089
CB1	pre	blind	0.788127	6.48225	2.82423
CB1	pre	blind	0.70675	5.02114	1.91216
CB1	pre	blind	0.644367	4.60484	3.13135
CB1	pre	blind	0.748073	4.73944	2.56201
CB1	pre	intact	0.593698	3.70507	1.93104
CB1	pre	intact	0.583368	2.6131	1.70246
CB1	pre	intact	0.767925	2.60951	1.13221
CB1	pre	intact	0.643045	2.41589	0.984905
CB1	pre	intact	0.749118	1.87926	0.894738
CB1	pre	intact	0.359576	1.48662	0.484626
CB1	pre	intact	0.338745	1.36403	0.642607
CB1	pre	intact	0.450504	1.02848	0.520001
CB1	pre	intact	0.442536	0.688095	0.664415
CB1	pre	intact	0.478339	0.789124	0.520351
CB1	pre	intact	0.179022	0.960703	0.307238
CB1	pre	intact	0.154428	1.6767	1.54832
CB1	pre	intact	0.104475	1.75083	0.843588
CB1	pre	blind	0.73044	8.5386	2.21684
CB1	pre	blind	0.352343	6.47891	2.52807
CB1	pre	intact	0.681911	3.39465	1.96558
CB1	pre	intact	0.308355	0.648318	0.504398
CB1	pre	intact	0.136802	1.13473	2.27655
CB1	pre	intact	0.256288	0.662099	0.547534
CB1	pre	intact	0.372685	0.701919	0.492335
CB1	pre	intact	0.117145	0.873312	1.302
CB1	pre	intact	0.254806	0.478032	0.415115
CB1	post	intact	0.435717	5.46793	5.06346
CB1	post	intact	0.540735	3.77513	2.46566
CB1	post	intact	0.343067	5.09448	0.407802
CB1	post	intact	0.750881	4.78542	1.1402
CB1	post	intact	0.716382	3.75879	1.80359
CB1	post	intact	0.69808	2.89627	1.20837
CB1	post	intact	0.363208	2.52923	1.05413
CB1	post	intact	0.690863	2.92309	1.7362
CB1	post	intact	0.678488	2.84472	1.55186
CB1	post	intact	0.114833	0.978953	0.831191
CB1	post	intact	0.515734	2.25749	1.15525
CB1	post	intact	0.808087	2.24191	0.984455
CB1	post	intact	0.780465	1.76481	0.86139
CB1	post	intact	0.120738	0.505719	0.317463
CB1	post	intact	0.796109	1.88531	0.789026
CB1	post	intact	0.74509	1.48438	0.493458
CB1	post	intact	0.81559	7.27017	1.98261
CB1	post	intact	0.818814	6.91433	2.08061
CB1	post	intact	0.611328	6.33523	5.24961
CB1	post	intact	0.893558	6.00528	1.0779
CB1	post	intact	0.828714	5.99551	1.72404
CB1	post	intact	0.635633	4.56235	0.802283
CB1	post	intact	0.259741	5.23801	2.17583
CB1	post	intact	0.700466	4.68656	1.41127
CB1	post	intact	0.722024	3.36934	2.07947
CB1	post	intact	0.849946	3.22267	1.80012
CB1	post	intact	0.598425	2.38553	0.890495
CB1	post	intact	0.123348	0.961628	0.953421
CB1	post	intact	0.625146	1.36994	0.662348
CB1	post	intact	0.471516	2.89826	1.309
CB1	post	intact	0.809671	2.79419	1.19224
CB1	post	intact	0.861415	2.22033	1.16551
CB1	post	intact	0.497312	0.759147	0.539937
CB1	post	intact	0.22894	0.968765	1.0109
CB1	post	intact	0.425099	1.36898	0.869876
CB1	post	intact	0.841375	1.74264	0.65075
CB1	post	intact	0.882187	1.69636	0.763066
CB1	post	intact	0.273173	1.23004	0.482112
CB1	post	intact	0.711019	1.45432	0.566361
CB1	post	intact	0.388375	1.08785	0.575778
CB1	post	intact	0.201999	0.69211	0.342487
CB1	post	intact	0.283734	0.732244	0.471407
CB1	post	intact	0.598491	8.49755	5.74415
CB1	post	intact	0.186683	4.28745	4.14041
CB1	post	intact	0.873783	7.67911	1.85307
CB1	post	intact	0.498756	3.86364	3.54065
CB1	post	intact	0.374636	9.57596	1.08354
CB1	post	intact	0.857703	8.96455	1.93786
CB1	post	intact	0.871401	7.41728	2.59585
CB1	post	intact	0.885833	6.61715	2.17568
CB1	post	intact	0.349372	9.78332	1.41412
CB1	post	intact	0.715969	8.74812	1.02532
CB1	post	intact	0.839031	7.2677	2.1767
CB1	post	intact	0.84855	6.46732	2.24313
CB1	post	intact	0.808919	4.2065	1.98845
CB1	post	intact	0.567723	2.40329	1.84276
CB1	post	intact	0.660996	2.5915	1.70111
CB1	post	intact	0.591674	1.96577	1.33992
CB1	post	intact	0.337583	3.50817	1.47537
CB1	post	intact	0.736194	2.73556	1.42818
CB1	post	intact	0.803859	2.79051	2.13023
CB1	post	intact	0.459063	3.47273	1.23396
CB1	post	intact	0.790453	1.68556	0.8152
CB1	post	intact	0.516952	1.4609	0.688803
CB1	post	intact	0.75998	1.19219	0.567225
CB1	post	intact	0.621406	1.31471	0.66695
CB1	post	intact	0.615991	2.27495	0.980956
CB1	post	intact	0.878356	1.9341	1.16591
CB1	post	intact	0.673576	1.65028	0.852738
CB1	post	intact	0.311535	1.14172	1.05216
CB1	post	intact	0.717202	1.20756	0.678253
CB1	post	intact	0.865938	1.45876	0.81842
CB1	post	intact	0.560828	1.32914	0.80007
CB1	post	intact	0.186589	0.40302	0.108563
CB1	post	intact	0.499293	1.17581	0.404591
CB1	post	intact	0.392089	0.976361	0.617484
CB1	post	intact	0.333608	0.775971	0.566045
CB1	post	intact	0.857936	8.5077	2.06331
CB1	post	intact	0.891625	7.81554	2.77942
CB1	post	blind	0.794171	7.28422	5.26738
CB1	post	intact	0.562973	3.74179	2.65382
CB1	post	intact	0.851938	7.21562	3.02731
CB1	post	intact	0.463241	6.20054	1.26892
CB1	post	blind	0.504535	4.40048	4.24704
CB1	post	intact	0.221652	3.47066	1.89949
CB1	post	intact	0.823713	9.6862	2.26267
CB1	post	intact	0.801863	6.44784	2.32029
CB1	post	intact	0.874645	3.02544	1.21369
CB1	post	intact	0.730817	2.76064	1.94981
CB1	post	intact	0.555136	3.21348	1.97918
CB1	post	intact	0.326997	2.0306	1.66319
CB1	post	intact	0.502994	6.66521	3.35545
CB1	post	intact	0.662951	2.66155	0.717017
CB1	post	intact	0.725495	2.89563	0.952636
CB1	post	intact	0.679419	2.65552	1.75305
CB1	post	intact	0.655192	1.9631	1.03746
CB1	post	intact	0.398393	1.74262	1.03863
CB1	post	intact	0.760932	1.17618	0.524205
CB1	post	intact	0.765741	1.28693	0.632935
CB1	post	intact	0.483672	1.78972	1.07293
CB1	post	intact	0.67368	1.72467	1.42641
CB1	post	intact	0.520896	1.64089	1.02617
CB1	post	intact	0.649198	1.79915	0.641498
CB1	post	intact	0.497682	1.36848	0.860462
CB1	post	intact	0.432363	1.03691	1.04548
CB1	post	intact	0.296989	1.13128	0.871277
CB1	post	intact	0.354206	1.94314	0.660835
CB1	post	intact	0.167371	5.45383	2.84951
CB1	post	intact	0.117217	0.707439	0.226851
CB1	post	blind	0.340723	7.35842	5.57769
CB1	post	intact	0.262656	6.73637	1.3675
CB1	post	intact	0.360416	3.00393	2.91511
CB1	post	intact	0.191343	5.11428	0.731945
CB1	post	intact	0.456713	3.15237	2.94639
CB1	post	intact	0.279097	2.62365	1.97578
CB1	post	intact	0.75763	8.24549	3.24566
CB1	post	intact	0.829457	2.93091	1.02545
CB1	post	intact	0.34729	2.48081	2.31709
CB1	post	intact	0.21779	2.41178	2.26269
CB1	post	intact	0.852889	9.07777	1.82385
CB1	post	intact	0.801026	7.09444	3.0316
CB1	post	intact	0.756096	3.20233	1.11303
CB1	post	intact	0.177112	1.72849	2.18183
CB1	post	intact	0.452944	2.33583	1.19902
CB1	post	intact	0.588828	1.3483	1.29141
CB1	post	intact	0.337071	1.49498	1.50099
CB1	post	intact	0.470716	2.35168	1.04704
CB1	post	intact	0.421506	2.68024	0.424822
CB1	post	intact	0.113464	2.28457	2.64655
CB1	post	intact	0.72163	9.516	3.56339
CB1	post	intact	0.376548	3.13577	0.959713
CB1	post	intact	0.828312	9.97356	1.4081
CB1	post	intact	0.843036	9.06257	1.78225
CB1	post	intact	0.710852	7.70395	2.66772
CB1	post	intact	0.153701	1.46653	0.87187
CB1	post	intact	0.691002	9.02171	1.35877
CB1	post	intact	0.813332	8.20126	1.7972
CB1	post	intact	0.738943	5.72166	1.43243
CB1	post	intact	0.215185	3.86346	2.25464
CB1	post	intact	0.155086	3.33577	1.33061
CB1	post	intact	0.141708	2.03869	1.89652
CB1	post	intact	0.24047	6.80553	3.27248
CB1	post	intact	0.180953	5.59142	2.81655
CB1	post	intact	0.291103	5.13489	2.58093
CB1	post	intact	0.189092	4.148	1.92143
CB1	post	intact	0.118296	3.17546	1.51921
CB1	post	intact	0.172663	4.8895	2.44914
CB1	post	intact	0.131862	4.74038	2.45902
CB1	post	intact	0.18835	5.04359	2.34769
CB1	post	intact	0.102482	5.9584	3.25589
CB1	post	intact	0.688063	8.63186	1.32627
CB1	post	intact	0.668276	8.06561	1.54505
CB1	post	intact	0.652106	6.68535	5.60962
CB1	post	intact	0.75682	5.75613	4.3357
CB1	post	intact	0.464308	5.74436	2.0992
CB1	post	intact	0.366927	5.43731	5.66004
CB1	post	intact	0.643213	7.21943	5.55662
CB1	post	intact	0.718288	7.00784	1.63927
CB1	post	intact	0.791079	5.46918	2.34221
CB1	post	intact	0.283149	4.66308	2.00686
CB1	post	intact	0.313839	4.19774	3.66958
CB1	post	intact	0.344184	3.53582	2.94018
CB1	post	intact	0.204403	3.59792	1.66147
CB1	post	intact	0.380637	6.78456	2.62793
CB1	post	intact	0.384671	5.75783	2.80961
CB1	post	intact	0.130507	2.93128	0.978076
CB1	post	intact	0.294004	3.49068	1.18693
CB1	post	intact	0.11529	2.9414	1.21121
CB1	post	intact	0.202143	5.71036	2.62071
CB1	post	intact	0.506286	9.98211	0.433469
CB1	post	intact	0.621647	7.22466	3.44132
CB1	post	intact	0.448651	6.43812	3.33097
CB1	post	intact	0.74104	7.37479	3.4596
CB1	post	intact	0.388946	7.42928	3.55351
CB1	post	intact	0.236053	7.71488	3.54539
CB1	post	intact	0.618399	7.76592	4.43708
CB1	post	intact	0.79227	7.4951	4.76883
CB1	post	intact	0.675814	6.61294	4.97753
CB1	post	intact	0.119803	3.26371	4.55619
CB1	post	intact	0.402514	5.58082	3.00421
CB1	post	intact	0.603683	6.74403	3.65205
CB1	post	intact	0.503063	5.61263	4.0601
CB1	post	intact	0.468676	3.53365	3.56981
CB1	post	intact	0.459356	3.37239	4.65596
CB1	post	intact	0.244029	9.00152	5.18912
CB1	post	intact	0.317061	6.41733	3.47519
CB1	post	intact	0.353072	5.24405	2.55092
CB1	post	blind	0.204124	4.815	4.84445
CB1	post	intact	0.119099	1.83852	3.67674
CB1	post	intact	0.681122	6.84291	3.36603
CB1	post	intact	0.719456	5.3027	2.98909
CB1	post	blind	0.638159	7.79541	6.518
CB1	post	intact	0.603522	7.24251	1.22827
CB1	post	intact	0.82539	5.93701	3.05692
CB1	post	intact	0.558851	4.48766	2.24616
CB1	post	intact	0.392276	6.57341	1.37503
CB1	post	intact	0.417734	6.55541	1.2677
CB1	post	intact	0.437263	5.23963	4.35184
CB1	post	intact	0.696285	7.10846	4.49499
CB1	post	intact	0.712217	5.81946	1.87325
CB1	post	intact	0.271791	3.10361	2.12381
CB1	post	intact	0.329792	4.85458	1.89271
CB1	post	intact	0.515786	4.51563	2.98605
CB1	post	intact	0.584516	4.51715	3.45867
CB1	post	intact	0.392848	2.76361	2.64546
CB1	post	intact	0.548834	2.87211	1.58223
CB1	post	intact	0.358455	1.34355	0.804595
CB1	post	intact	0.210773	2.83939	1.96132
CB1	post	intact	0.22327	3.05494	1.79645
CB1	post	intact	0.432972	2.7084	1.28625
CB1	post	intact	0.195569	2.04001	1.17947
CB1	post	intact	0.327787	1.26817	0.80217
CB1	post	intact	0.126877	2.83202	0.876354
CB1	post	intact	0.18428	1.88647	0.756182
CB1	post	blind	0.414032	5.13277	4.70834
CB1	post	blind	0.457895	3.11424	3.91757
CB1	post	intact	0.125908	2.66424	1.55124
CB1	post	intact	0.372341	5.99413	1.65985
CB1	post	blind	0.805077	4.2192	2.92689
CB1	post	intact	0.72268	3.11547	1.99576
CB1	post	intact	0.225814	1.2553	1.29886
CB1	post	intact	0.157434	1.64661	1.49125
CB1	post	intact	0.646493	5.20724	1.10164
CB1	post	intact	0.76792	3.57116	2.03098
CB1	post	intact	0.642163	1.94769	1.12235
CB1	post	intact	0.544018	4.05145	1.9247
CB1	post	intact	0.679996	3.01794	1.50072
CB1	post	intact	0.522626	1.69132	1.00783
CB1	post	intact	0.613823	3.75192	2.82359
CB1	post	intact	0.821673	1.50614	0.795346
CB1	post	intact	0.658569	1.49668	0.755894
CB1	post	intact	0.51562	3.22432	1.82438
CB1	post	intact	0.753885	2.76137	1.62242
CB1	post	intact	0.69983	2.3435	1.13406
CB1	post	intact	0.756357	1.22313	0.681865
CB1	post	intact	0.598829	2.48682	0.882841
CB1	post	intact	0.696015	2.04653	0.906455
CB1	post	intact	0.250395	1.06476	1.06471
CB1	post	intact	0.456598	0.912098	0.691206
CB1	post	blind	0.261053	4.10743	6.02798
CB1	post	blind	0.426007	3.05223	4.2433
CB1	post	blind	0.182196	6.61062	1.95559
CB1	post	intact	0.49865	4.88943	1.10308
CB1	post	blind	0.883677	4.61575	1.67537
CB1	post	blind	0.87044	3.73629	1.92909
CB1	post	intact	0.29437	2.4046	2.36017
CB1	post	intact	0.179444	3.60833	1.7423
CB1	post	intact	0.634545	3.71916	1.98837
CB1	post	intact	0.823274	3.62808	1.73949
CB1	post	intact	0.781586	3.02553	1.34683
CB1	post	intact	0.36173	1.75868	1.29757
CB1	post	intact	0.335771	1.81538	1.4036
CB1	post	intact	0.235846	1.61832	0.937699
CB1	post	intact	0.14308	1.36257	0.988342
CB1	post	intact	0.391278	0.915921	0.383319
CB1	post	intact	0.18986	1.4349	0.986181
CB1	post	intact	0.206951	0.94682	0.257725
CB1	post	intact	0.512255	2.30267	1.02618
CB1	post	intact	0.300631	1.43979	0.43625
CB1	post	intact	0.659951	1.85511	0.929377
CB1	post	intact	0.665042	1.25562	0.723856
CB1	post	intact	0.445417	0.526582	0.812529
CB1	post	intact	0.471013	0.722612	0.884698
CB1	post	intact	0.266804	0.938626	0.354322
CB1	post	blind	0.532663	9.15626	5.08502
CB1	post	blind	0.785575	7.61017	1.42339
CB1	post	blind	0.791595	6.72795	1.54221
CB1	post	blind	0.792998	6.23348	1.50224
CB1	post	blind	0.740315	6.30541	1.51568
CB1	post	blind	0.544605	5.28358	2.15452
CB1	post	intact	0.6309	3.70414	2.04819
CB1	post	intact	0.512854	3.5359	1.79886
CB1	post	intact	0.270574	1.52748	0.90352
CB1	post	intact	0.553516	0.632499	0.379866
CB1	post	intact	0.481718	0.371231	0.288734
CB1	post	intact	0.223365	0.0918201	0.126805
CB1	post	intact	0.168279	3.92441	0.185748
CB1	post	intact	0.37613	0.650255	0.882078
CB1	post	intact	0.356513	0.738349	0.448711
CB1	post	intact	0.10174	0.717702	0.243958
CB1	post	intact	0.101364	0.217254	0.20548
CB1	post	intact	0.108651	0.248366	0.172634
CB1	post	intact	0.165247	1.5967	1.03126
CB1	post	blind	0.326116	3.85629	2.71079
CB1	post	intact	0.247423	0.580215	0.469031
CB1	post	intact	0.118332	0.88017	0.72017
CB2	pre	intact	0.159256	1.16754	0.666195
CB2	pre	blind	0.156875	3.81007	1.65122
CB2	pre	blind	0.206867	2.60773	1.15265
CB2	pre	blind	0.132987	2.57808	0.895242
CB2	pre	blind	0.247873	1.45449	1.0801
CB2	pre	intact	0.518805	9.71133	2.03527
CB2	pre	blind	0.339037	7.02284	2.93202
CB2	pre	intact	0.476971	2.72948	0.115146
CB2	pre	intact	0.195979	1.66942	0.755003
CB2	pre	intact	0.296357	1.08078	0.570215
CB2	pre	blind	0.762162	6.22635	3.53583
CB2	pre	blind	0.534711	8.93767	3.02096
CB2	pre	blind	0.775968	6.85834	2.59626
CB2	pre	blind	0.58577	4.36177	2.44542
CB2	pre	blind	0.703011	7.93685	2.27237
CB2	pre	blind	0.372577	5.51724	2.96021
CB2	pre	blind	0.185996	4.09656	2.26401
CB2	pre	blind	0.646086	8.3371	2.78603
CB2	pre	blind	0.253195	2.7149	2.06398
CB2	pre	blind	0.605323	3.34552	1.13332
CB2	pre	blind	0.434337	3.23924	1.00653
CB2	pre	blind	0.154996	2.50694	0.862544
CB2	pre	blind	0.238568	9.95188	3.02363
CB2	pre	blind	0.421983	2.38594	0.887846
CB2	pre	blind	0.384438	2.33605	0.868093
CB2	pre	intact	0.727678	9.877	2.64829
CB2	pre	blind	0.458708	2.06326	0.865226
CB2	pre	blind	0.279208	5.36159	2.61936
CB2	pre	blind	0.634401	7.26473	6.49166
CB2	pre	intact	0.715541	8.1314	1.04104
CB2	pre	blind	0.448822	2.31412	0.818177
CB2	pre	intact	0.38831	2.78031	0.773822
CB2	pre	blind	0.694862	4.89832	2.37396
CB2	pre	blind	0.515642	6.16555	5.57449
CB2	pre	intact	0.741094	7.16164	1.02653
CB2	pre	blind	0.148299	2.73757	1.30413
CB2	pre	intact	0.142572	1.94034	0.760233
CB2	pre	blind	0.564843	3.41546	4.49795
CB2	pre	blind	0.210326	2.50679	1.83852
CB2	pre	blind	0.394942	2.10552	1.56938
CB2	pre	blind	0.627463	3.07693	1.79159
CB2	pre	intact	0.101927	2.2503	1.32452
CB2	pre	blind	0.563612	8.93656	3.42352
CB2	pre	blind	0.271109	6.4296	2.47248
CB2	pre	blind	0.726602	9.08573	2.53833
CB2	pre	blind	0.799736	7.16989	2.97223
CB2	pre	intact	0.101543	4.31386	1.14474
CB2	pre	blind	0.725346	8.6839	3.03973
CB2	pre	blind	0.292627	2.91887	2.82135
CB2	pre	blind	0.268703	4.30702	1.77552
CB2	pre	blind	0.867446	8.2984	2.49621
CB2	pre	blind	0.547671	4.93148	2.80269
CB2	pre	blind	0.243941	4.08383	1.97106
CB2	pre	blind	0.785606	8.63723	2.12759
CB2	pre	blind	0.260235	2.95399	2.34792
CB2	pre	blind	0.195108	5.31606	2.33038
CB2	pre	blind	0.4606	5.46581	1.85757
CB2	pre	intact	0.502968	6.39614	4.52731
CB2	pre	blind	0.809286	9.67148	2.44048
CB2	pre	blind	0.395568	5.21307	2.60771
CB2	pre	blind	0.167728	5.15112	3.75049
CB2	pre	intact	0.671267	8.45205	1.81727
CB2	pre	intact	0.713099	9.54606	0.886381
CB2	pre	blind	0.750774	9.45379	0.427922
CB2	pre	blind	0.638765	6.27992	4.47406
CB2	pre	blind	0.580571	3.92252	2.73557
CB2	pre	blind	0.55291	3.83979	2.38738
CB2	pre	blind	0.44259	5.53417	2.56657
CB2	pre	intact	0.545256	4.40638	3.56724
CB2	pre	blind	0.691154	5.81796	4.97254
CB2	pre	blind	0.676066	7.53463	5.78003
CB2	pre	blind	0.703138	5.79532	2.38583
CB2	pre	blind	0.737888	2.90359	1.35415
CB2	pre	blind	0.777846	2.88151	1.03836
CB2	pre	blind	0.460759	4.98166	2.49785
CB2	pre	intact	0.622952	4.68956	3.43686
CB2	pre	blind	0.617469	4.28901	3.52795
CB2	pre	intact	0.800025	6.46521	1.1052
CB2	pre	blind	0.717628	3.75783	2.90039
CB2	pre	blind	0.733907	2.59804	1.34663
CB2	pre	blind	0.288609	2.04718	1.0423
CB2	pre	intact	0.330944	3.09279	2.41556
CB2	pre	blind	0.390862	3.01801	2.39389
CB2	pre	blind	0.783839	3.90578	3.10844
CB2	pre	blind	0.305875	2.98116	2.62117
CB2	pre	blind	0.460398	1.37337	2.47697
CB2	pre	intact	0.148505	2.25683	1.76063
CB2	pre	intact	0.269748	2.51454	2.24579
CB2	pre	blind	0.335068	2.52725	2.63083
CB2	pre	blind	0.135318	0.939881	2.89136
CB2	pre	intact	0.329388	2.41434	1.81313
CB2	pre	intact	0.199049	2.30569	0.798495
CB2	pre	blind	0.376782	6.66627	2.72811
CB2	pre	blind	0.76335	8.74895	2.13814
CB2	pre	blind	0.516478	6.91064	1.40367
CB2	pre	blind	0.279142	6.4052	1.40703
CB2	pre	blind	0.790512	9.49854	2.52067
CB2	pre	blind	0.858232	7.85928	1.69323
CB2	pre	blind	0.445746	6.85222	1.83103
CB2	pre	intact	0.742779	9.91595	1.45018
CB2	pre	intact	0.722594	9.5043	0.460372
CB2	pre	blind	0.570596	8.11764	0.909807
CB2	pre	blind	0.544566	7.46501	1.59859
CB2	pre	blind	0.662037	7.51973	1.14456
CB2	pre	blind	0.648521	8.47132	1.096
CB2	pre	blind	0.146366	6.21579	1.10768
CB2	pre	intact	0.621754	5.02218	5.07662
CB2	pre	blind	0.829288	7.6639	0.728413
CB2	pre	blind	0.84037	6.7799	0.171081
CB2	pre	blind	0.768124	5.40748	2.00935
CB2	pre	intact	0.286877	5.5365	4.88642
CB2	pre	blind	0.71883	3.97723	4.79475
CB2	pre	blind	0.672981	4.89255	5.73386
CB2	pre	blind	0.570673	7.17106	5.98015
CB2	pre	intact	0.794869	6.06484	0.887885
CB2	pre	blind	0.740879	4.35777	1.4028
CB2	pre	blind	0.301409	8.04085	5.59358
CB2	pre	blind	0.479448	9.29198	5.71613
CB2	pre	intact	0.469627	3.07005	3.74955
CB2	pre	blind	0.57219	2.34565	4.65038
CB2	pre	blind	0.633111	2.62555	4.81359
CB2	pre	intact	0.689342	4.73767	0.829565
CB2	pre	blind	0.354779	4.40802	2.1479
CB2	pre	blind	0.365428	2.17007	3.83364
CB2	pre	blind	0.651637	2.54373	3.53774
CB2	pre	blind	0.456798	1.38834	3.32203
CB2	pre	intact	0.544992	7.02806	3.20914
CB2	pre	intact	0.113173	6.31062	2.74814
CB2	pre	blind	0.325656	1.75742	2.79447
CB2	pre	blind	0.531595	1.85067	3.18262
CB2	pre	intact	0.252546	2.92728	1.58184
CB2	pre	intact	0.103705	3.43786	2.02178
CB2	pre	blind	0.680779	6.43033	1.77327
CB2	pre	intact	0.409638	8.16294	4.38461
CB2	pre	intact	0.617933	5.81563	4.7741
CB2	pre	intact	0.748714	9.15073	1.96623
CB2	pre	blind	0.609902	8.33398	0.872143
CB2	pre	blind	0.257723	6.24565	5.72708
CB2	pre	blind	0.312548	5.63279	3.7702
CB2	pre	intact	0.548723	6.3821	1.60668
CB2	pre	intact	0.618899	5.02301	4.15395
CB2	pre	intact	0.629529	7.97162	0.925524
CB2	pre	intact	0.591583	6.47654	0.597173
CB2	pre	blind	0.347337	4.56041	4.21955
CB2	pre	intact	0.162116	9.60683	6.48374
CB2	pre	intact	0.455271	4.65315	4.1489
CB2	pre	intact	0.472024	6.59874	0.571499
CB2	pre	intact	0.497043	6.64296	1.47278
CB2	pre	intact	0.50384	4.94795	2.25932
CB2	pre	intact	0.108203	5.66133	2.07728
CB2	pre	intact	0.42985	5.93183	1.2806
CB2	pre	intact	0.620919	5.87749	1.43375
CB2	pre	intact	0.469924	4.48895	1.54654
CB2	pre	intact	0.278911	4.75916	1.98332
CB2	pre	intact	0.393838	3.29821	1.76587
CB2	pre	intact	0.332762	2.79246	1.18203
CB2	pre	intact	0.165296	5.43304	1.72644
CB2	pre	intact	0.198377	3.58842	1.70903
CB2	pre	intact	0.397236	4.13636	1.72843
CB2	pre	intact	0.239954	1.73469	0.68243
CB2	pre	intact	0.174699	2.56378	1.51465
CB2	pre	intact	0.325738	2.3261	1.28137
CB2	pre	blind	0.3053	8.68927	6.45126
CB2	pre	blind	0.343563	8.93507	5.87006
CB2	pre	blind	0.400841	4.49196	2.63385
CB2	pre	blind	0.159063	3.68919	4.4897
CB2	pre	blind	0.407582	6.22142	4.77238
CB2	pre	blind	0.405759	4.7269	3.32622
CB2	pre	intact	0.236587	5.59701	4.43059
CB2	pre	intact	0.573067	9.02764	1.44009
CB2	pre	intact	0.795095	9.36376	1.60662
CB2	pre	intact	0.552632	6.8772	1.26681
CB2	pre	blind	0.718882	4.57165	3.19493
CB2	pre	blind	0.414404	4.86686	2.67593
CB2	pre	intact	0.384785	4.9204	3.80136
CB2	pre	intact	0.678042	4.49078	3.43271
CB2	pre	intact	0.756438	8.31251	1.18761
CB2	pre	intact	0.437869	7.85162	1.65014
CB2	pre	intact	0.736065	7.22663	4.77087
CB2	pre	intact	0.684196	5.06857	2.05343
CB2	pre	intact	0.595342	6.37634	1.39191
CB2	pre	blind	0.144152	7.0267	1.87093
CB2	pre	intact	0.752383	4.54838	3.79676
CB2	pre	intact	0.638536	3.3651	3.00313
CB2	pre	intact	0.387637	4.03795	4.16829
CB2	pre	intact	0.506427	8.07762	6.48586
CB2	pre	intact	0.64851	4.9122	2.86624
CB2	pre	intact	0.66523	2.74112	1.35684
CB2	pre	intact	0.460958	4.85445	1.5642
CB2	pre	intact	0.252218	4.91025	2.78456
CB2	pre	intact	0.380175	8.88225	4.89728
CB2	pre	intact	0.652456	4.28577	3.52014
CB2	pre	intact	0.540065	2.88493	2.77226
CB2	pre	intact	0.478315	5.20749	0.611784
CB2	pre	intact	0.312283	1.69147	1.16311
CB2	pre	intact	0.533718	2.22351	1.09487
CB2	pre	intact	0.487749	3.33733	1.44844
CB2	pre	intact	0.20066	3.01769	1.84119
CB2	pre	intact	0.487155	5.25752	1.69034
CB2	pre	intact	0.312017	1.55524	1.03593
CB2	pre	intact	0.201367	1.72397	1.19831
CB2	pre	intact	0.331622	3.36131	1.87883
CB2	pre	intact	0.352243	2.62844	1.36145
CB2	pre	intact	0.212167	1.89571	1.05156
CB2	pre	blind	0.66376	4.91287	3.68021
CB2	pre	blind	0.512487	4.45745	3.34699
CB2	pre	blind	0.531639	4.9759	3.71142
CB2	pre	blind	0.71966	4.47373	3.17186
CB2	pre	intact	0.68652	9.70215	0.923402
CB2	pre	intact	0.821488	9.48489	1.91947
CB2	pre	intact	0.583914	7.36736	1.60223
CB2	pre	intact	0.669076	6.16386	1.46283
CB2	pre	blind	0.452351	3.74623	3.07775
CB2	pre	blind	0.186531	4.55168	2.09413
CB2	pre	intact	0.451561	7.02819	1.04426
CB2	pre	intact	0.601047	6.86722	5.39379
CB2	pre	intact	0.644813	5.54303	1.85153
CB2	pre	intact	0.703448	5.15442	1.55351
CB2	pre	intact	0.33123	3.78134	2.94827
CB2	pre	intact	0.296619	5.98066	1.16113
CB2	pre	intact	0.490649	2.91511	1.57937
CB2	pre	intact	0.400435	2.36114	1.64005
CB2	pre	intact	0.158022	3.66012	2.16789
CB2	pre	intact	0.239104	1.57947	1.08164
CB2	pre	intact	0.128667	1.69908	0.555474
CB2	pre	intact	0.129026	1.74111	0.884563
CB2	pre	intact	0.114816	1.88944	0.655535
CB2	pre	blind	0.456308	4.43324	3.93081
CB2	pre	blind	0.376628	4.3106	3.10345
CB2	pre	blind	0.455326	4.39641	2.65617
CB2	pre	blind	0.404412	1.27254	0.754716
CB2	pre	blind	0.363475	5.37868	5.23198
CB2	pre	blind	0.429783	5.15407	2.47805
CB2	pre	blind	0.235333	3.92938	3.19942
CB2	pre	intact	0.142296	3.14241	1.34629
CB2	pre	intact	0.78972	8.76516	1.48904
CB2	pre	intact	0.4219	4.46578	2.7537
CB2	pre	blind	0.493218	3.38681	2.51802
CB2	pre	intact	0.485601	2.52235	1.21825
CB2	pre	intact	0.491804	1.79947	1.33208
CB2	pre	intact	0.516125	2.83644	1.75858
CB2	pre	intact	0.307367	2.91644	1.68
CB2	pre	intact	0.318743	1.50054	1.01475
CB2	pre	intact	0.585701	2.0618	1.51552
CB2	pre	blind	0.283367	1.88401	0.962077
CB2	pre	intact	0.202778	1.09749	0.561055
CB2	pre	intact	0.231974	1.79717	1.16596
CB2	pre	intact	0.37063	1.65844	0.970597
CB2	pre	intact	0.509809	1.21601	0.548112
CB2	pre	intact	0.39443	1.57205	0.619537
CB2	pre	intact	0.591644	1.51157	0.970819
CB2	pre	intact	0.218237	1.30671	0.651995
CB2	pre	intact	0.384715	1.91215	0.735852
CB2	pre	intact	0.413028	2.29941	0.952685
CB2	pre	intact	0.172119	0.149639	0.252033
CB2	pre	intact	0.51437	1.58767	1.24729
CB2	pre	intact	0.161789	0.26637	0.190103
CB2	pre	intact	0.516516	1.67097	1.26873
CB2	pre	intact	0.16594	1.13595	1.58933
CB2	pre	intact	0.307056	0.71689	0.695406
CB2	pre	intact	0.513043	1.11361	1.31788
CB2	pre	intact	0.169862	0.339756	0.290241
CB2	pre	intact	0.425119	1.62909	1.48553
CB2	pre	intact	0.121981	0.327182	0.371787
CB2	pre	intact	0.219876	1.07666	0.968393
CB2	post	blind	0.168902	2.00012	0.930867
CB2	post	blind	0.262431	1.8746	0.917323
CB2	post	blind	0.233598	1.74339	1.30983
CB2	post	intact	0.135651	1.42702	0.654473
CB2	post	intact	0.73248	9.00455	3.55158
CB2	post	intact	0.327205	1.81361	0.999605
CB2	post	intact	0.181973	1.85198	0.599398
CB2	post	blind	0.737217	8.85328	4.22894
CB2	post	blind	0.131218	4.23535	2.43112
CB2	post	blind	0.689251	9.05141	4.32357
CB2	post	blind	0.353743	4.92417	2.69098
CB2	post	blind	0.239156	3.66901	1.57636
CB2	post	blind	0.136448	5.36476	3.00282
CB2	post	blind	0.112921	4.85101	3.16733
CB2	post	blind	0.540241	9.97809	1.95976
CB2	post	blind	0.113389	6.32785	4.16628
CB2	post	intact	0.819271	9.83053	1.04067
CB2	post	blind	0.511159	9.14318	4.48963
CB2	post	blind	0.389026	3.29359	2.13118
CB2	post	blind	0.438002	2.76247	0.888564
CB2	post	blind	0.494381	4.42935	2.34383
CB2	post	blind	0.778007	7.81678	1.39581
CB2	post	blind	0.666235	2.55279	1.26133
CB2	post	intact	0.472105	2.12552	0.536391
CB2	post	blind	0.684781	4.99514	4.54763
CB2	post	blind	0.832775	6.53249	1.65514
CB2	post	blind	0.786629	4.79613	2.13662
CB2	post	blind	0.769844	2.42838	0.929732
CB2	post	intact	0.230829	1.56073	0.769377
CB2	post	blind	0.524623	3.05752	3.06481
CB2	post	blind	0.615842	3.42621	2.16223
CB2	post	blind	0.640981	2.21654	1.282
CB2	post	intact	0.177272	0.709102	0.327281
CB2	post	intact	0.259327	3.03057	1.69084
CB2	post	intact	0.150121	1.74491	1.06909
CB2	post	blind	0.311389	7.71169	3.71682
CB2	post	blind	0.25595	5.79781	3.56806
CB2	post	blind	0.342511	6.88373	3.20829
CB2	post	blind	0.791473	8.51472	3.69354
CB2	post	blind	0.399797	7.28104	1.89916
CB2	post	blind	0.531908	7.28305	2.02296
CB2	post	blind	0.596853	8.09814	1.52372
CB2	post	blind	0.170369	7.89594	2.02256
CB2	post	intact	0.396377	6.62747	1.44058
CB2	post	intact	0.619319	7.50665	5.81096
CB2	post	blind	0.558898	7.98553	4.31834
CB2	post	intact	0.566762	7.2788	5.87478
CB2	post	blind	0.860451	8.25594	1.70002
CB2	post	blind	0.852109	7.38084	2.36637
CB2	post	blind	0.746564	3.35688	1.35036
CB2	post	blind	0.535513	4.86966	2.82969
CB2	post	intact	0.545051	4.93942	3.57274
CB2	post	blind	0.739244	5.4748	4.99854
CB2	post	blind	0.726447	6.9775	5.19331
CB2	post	blind	0.855329	6.15722	1.63167
CB2	post	blind	0.868857	4.35437	2.19473
CB2	post	blind	0.45554	1.80241	0.762998
CB2	post	blind	0.100728	4.62617	4.38321
CB2	post	intact	0.427118	3.89863	3.10683
CB2	post	blind	0.782053	3.86147	3.54794
CB2	post	blind	0.798268	4.32184	3.76049
CB2	post	blind	0.821587	4.12432	2.83395
CB2	post	blind	0.5256	3.0627	1.487
CB2	post	intact	0.168735	3.26562	2.71675
CB2	post	intact	0.557976	3.06679	3.02124
CB2	post	blind	0.842509	3.19941	3.24962
CB2	post	blind	0.620054	2.4232	2.92161
CB2	post	blind	0.514581	1.7997	2.46234
CB2	post	intact	0.132367	2.8749	1.59301
CB2	post	blind	0.536648	2.21006	2.86966
CB2	post	blind	0.517156	1.62789	2.81194
CB2	post	blind	0.420056	0.99471	2.52878
CB2	post	intact	0.126938	2.17418	1.49356
CB2	post	intact	0.223792	2.50255	1.20252
CB2	post	intact	0.192626	2.13148	0.99274
CB2	post	intact	0.162686	1.51726	0.261096
CB2	post	intact	0.814953	9.69226	0.939091
CB2	post	intact	0.412924	8.96239	1.52209
CB2	post	intact	0.776834	7.97076	5.29198
CB2	post	intact	0.392101	8.16733	1.47497
CB2	post	intact	0.132858	8.08905	1.6209
CB2	post	intact	0.475342	7.24939	4.42927
CB2	post	intact	0.716764	5.07933	5.47627
CB2	post	blind	0.665419	9.94136	1.76734
CB2	post	intact	0.251338	7.8632	1.91682
CB2	post	intact	0.484791	4.44453	4.38489
CB2	post	blind	0.178299	8.82726	1.57955
CB2	post	blind	0.249667	9.4602	3.0805
CB2	post	intact	0.747976	9.5522	1.42725
CB2	post	intact	0.248722	5.89462	0.958538
CB2	post	intact	0.71971	4.53267	5.05121
CB2	post	intact	0.680283	5.91014	5.28394
CB2	post	intact	0.603953	9.15719	1.52724
CB2	post	intact	0.662042	5.78326	1.64555
CB2	post	intact	0.764785	4.85897	2.07357
CB2	post	intact	0.438874	4.73534	2.89115
CB2	post	intact	0.670905	9.13894	1.8985
CB2	post	intact	0.107241	2.71431	1.38406
CB2	post	intact	0.305564	5.14976	1.76408
CB2	post	intact	0.497061	3.6596	1.9227
CB2	post	intact	0.514835	3.95625	1.68955
CB2	post	intact	0.583145	3.58362	1.74405
CB2	post	intact	0.186139	2.49736	1.33313
CB2	post	intact	0.183299	3.23592	1.23872
CB2	post	intact	0.13461	2.40797	0.757283
CB2	post	intact	0.763608	7.17109	4.4567
CB2	post	intact	0.814237	8.0753	2.23641
CB2	post	intact	0.874377	9.46591	1.53887
CB2	post	intact	0.76046	6.99999	2.44892
CB2	post	intact	0.641115	6.26085	4.00968
CB2	post	intact	0.730153	5.62683	4.51176
CB2	post	intact	0.86317	9.32886	1.30515
CB2	post	intact	0.681859	7.71422	6.17412
CB2	post	intact	0.47379	6.73182	1.83015
CB2	post	intact	0.593924	5.2637	3.65693
CB2	post	intact	0.793031	8.4101	1.72569
CB2	post	intact	0.712434	9.1686	2.04977
CB2	post	intact	0.684906	5.26336	3.47273
CB2	post	blind	0.407959	5.15402	5.16281
CB2	post	intact	0.194646	9.3545	4.95827
CB2	post	intact	0.608404	5.07237	3.10801
CB2	post	intact	0.586988	5.04034	3.81179
CB2	post	intact	0.652906	6.97022	2.06764
CB2	post	intact	0.390234	8.50962	1.70474
CB2	post	intact	0.798342	8.88283	3.04102
CB2	post	intact	0.607762	3.64743	1.74135
CB2	post	intact	0.494648	4.7979	2.84571
CB2	post	intact	0.537092	3.8803	3.0521
CB2	post	intact	0.532383	2.79112	3.09398
CB2	post	intact	0.522399	5.60168	1.44554
CB2	post	intact	0.772686	5.33958	2.73605
CB2	post	intact	0.381424	2.4592	0.96518
CB2	post	intact	0.356359	3.23663	1.78189
CB2	post	intact	0.633558	2.60104	1.58132
CB2	post	intact	0.565483	3.69609	1.99831
CB2	post	intact	0.467249	3.15973	1.69457
CB2	post	intact	0.171036	2.65981	1.04506
CB2	post	intact	0.411981	2.47673	1.22394
CB2	post	intact	0.329748	2.12254	1.12516
CB2	post	intact	0.166749	2.15923	0.833645
CB2	post	intact	0.230861	1.74001	0.772636
CB2	post	intact	0.185108	2.26835	1.32994
CB2	post	intact	0.113692	1.04329	0.543839
CB2	post	blind	0.534919	5.80034	4.38836
CB2	post	blind	0.723367	5.74805	3.3791
CB2	post	blind	0.665957	5.69376	3.37427
CB2	post	intact	0.645634	9.79866	1.52496
CB2	post	intact	0.808925	9.80024	0.990037
CB2	post	blind	0.657314	5.26998	3.47022
CB2	post	blind	0.543672	5.69209	3.51779
CB2	post	blind	0.543672	5.69209	3.51779
CB2	post	intact	0.701791	4.79651	3.97289
CB2	post	intact	0.706646	8.41484	1.18024
CB2	post	intact	0.85081	9.65619	1.37705
CB2	post	intact	0.713238	9.83678	2.33146
CB2	post	intact	0.773795	6.4122	1.71361
CB2	post	intact	0.768917	5.34841	4.2975
CB2	post	blind	0.410258	6.21335	2.80003
CB2	post	intact	0.821935	5.3267	4.03665
CB2	post	intact	0.822881	3.84293	2.93443
CB2	post	intact	0.762729	8.69571	1.29935
CB2	post	intact	0.65506	8.80234	1.42295
CB2	post	intact	0.774018	7.84354	2.10477
CB2	post	intact	0.813439	4.12593	2.45837
CB2	post	intact	0.817238	4.78706	3.29133
CB2	post	blind	0.161418	6.86059	4.34095
CB2	post	intact	0.843886	5.07775	4.17364
CB2	post	intact	0.788422	3.69254	3.05008
CB2	post	blind	0.45115	3.19507	4.60496
CB2	post	intact	0.714986	6.57276	1.29964
CB2	post	intact	0.763234	5.3581	2.0197
CB2	post	intact	0.804118	2.43263	1.05683
CB2	post	intact	0.799758	3.38359	1.78346
CB2	post	intact	0.420286	4.46502	2.3773
CB2	post	intact	0.770355	5.06881	3.83777
CB2	post	intact	0.693474	3.30722	3.26086
CB2	post	intact	0.719816	5.31789	1.40434
CB2	post	intact	0.65451	3.03175	1.64972
CB2	post	intact	0.804118	2.43263	1.05683
CB2	post	intact	0.576036	2.55046	0.87768
CB2	post	intact	0.28216	3.559	1.30994
CB2	post	intact	0.237096	3.87708	3.08355
CB2	post	intact	0.596261	1.8171	0.861031
CB2	post	intact	0.599539	2.02435	0.753995
CB2	post	intact	0.228343	2.82918	2.02076
CB2	post	intact	0.437832	2.67528	1.36999
CB2	post	intact	0.325696	1.37595	0.484257
CB2	post	intact	0.193979	3.11373	0.998398
CB2	post	intact	0.302466	1.56597	0.586903
CB2	post	intact	0.202791	1.39632	0.457973
CB2	post	intact	0.157206	0.838541	0.276343
CB2	post	intact	0.220809	1.71968	0.558738
CB2	post	blind	0.187438	2.56309	1.11391
CB2	post	blind	0.584472	4.65211	2.89676
CB2	post	blind	0.423201	1.8244	0.904522
CB2	post	blind	0.591264	5.1047	3.48627
CB2	post	blind	0.584472	4.65211	2.89676
CB2	post	blind	0.578863	4.89498	3.06011
CB2	post	blind	0.206525	3.79033	2.53562
CB2	post	intact	0.306553	5.24769	3.23819
CB2	post	intact	0.472588	9.45492	6.16073
CB2	post	intact	0.874788	9.54321	1.12328
CB2	post	intact	0.725118	8.58685	1.78825
CB2	post	blind	0.576944	4.79247	4.32912
CB2	post	blind	0.632607	3.40389	3.24768
CB2	post	blind	0.326544	4.50848	2.4954
CB2	post	intact	0.720699	4.50988	3.92192
CB2	post	intact	0.707434	8.70418	1.38427
CB2	post	intact	0.812873	7.87568	1.44753
CB2	post	intact	0.583676	6.06194	1.70702
CB2	post	intact	0.665511	2.79938	2.44472
CB2	post	intact	0.616988	3.3582	2.42392
CB2	post	blind	0.149885	5.41818	2.57171
CB2	post	intact	0.311599	4.03188	5.19127
CB2	post	intact	0.656505	5.68315	1.16494
CB2	post	intact	0.568232	1.78524	1.64839
CB2	post	intact	0.668317	2.2074	1.38637
CB2	post	intact	0.484248	2.86384	1.82871
CB2	post	intact	0.417296	1.69452	0.75353
CB2	post	intact	0.593874	1.94727	0.736933
CB2	post	intact	0.43769	1.53109	0.527152
CB2	post	intact	0.16785	1.35639	0.599933
CB2	post	intact	0.645118	3.86068	1.97665
CB2	post	intact	0.481457	1.62503	0.562699
CB2	post	intact	0.745275	3.92736	2.75589
CB2	post	intact	0.74687	1.42326	0.484197
CB2	post	intact	0.598358	4.83168	2.45986
CB2	post	intact	0.598358	4.83168	2.45986
CB2	post	intact	0.579244	2.36411	1.28365
CB2	post	intact	0.623628	1.95692	0.758978
CB2	post	intact	0.106228	6.05933	5.66923
CB2	post	intact	0.388975	7.49637	1.62929
CB2	post	intact	0.25228	4.9007	2.70437
CB2	post	intact	0.415965	2.45784	1.27939
CB2	post	intact	0.747243	2.23651	1.27929
CB2	post	intact	0.437939	2.68227	1.42045
CB2	post	intact	0.455016	1.51194	0.828572
CB2	post	intact	0.572023	1.90343	0.715582
CB2	post	intact	0.498696	2.53114	1.23707
CB2	post	intact	0.100749	3.21541	1.63064
CB2	post	intact	0.430838	1.32419	0.544773
CB2	post	intact	0.496486	2.11043	0.575314
CB2	post	intact	0.392589	1.90916	0.679466
CB2	post	intact	0.148996	1.19739	0.24799
CB2	post	intact	0.128159	1.6564	0.606719
CB2	post	intact	0.643678	2.20188	1.24124
CB2	post	intact	0.116462	0.9946	0.514388
CB2	post	intact	0.64255	1.0093	0.387309
CB2	post	intact	0.574397	1.55104	0.720466
CB2	post	intact	0.79582	1.44431	0.159621
CB2	post	intact	0.760982	1.3242	0.405839
CB2	post	intact	0.697946	1.28961	0.451444
CB2	post	intact	0.151161	2.44006	0.920669
CB2	post	intact	0.442299	1.66747	0.565267
CB2	post	intact	0.324563	0.834116	0.428496
CB2	post	intact	0.33808	0.830491	0.574077
CB2	post	intact	0.597085	1.26924	0.870418
CB2	post	intact	0.224581	1.06088	0.677498
CB2	post	intact	0.299289	0.436362	0.253562
CB2	post	intact	0.70304	1.90401	1.03313
CB2	post	intact	0.54508	2.55373	1.30765
CB2	post	intact	0.198067	0.452322	0.281699
CB2	post	intact	0.381175	0.795744	0.26036
CB2	post	intact	0.170777	0.583112	0.307552
CB2	post	intact	0.240905	0.66357	0.277268
CB2	post	intact	0.848248	2.3669	1.02172
CB2	post	intact	0.344857	0.923576	0.49876
CB2	post	intact	0.118352	0.248562	0.164944
CB2	post	intact	0.781418	2.49183	1.20691
CB2	post	intact	0.357494	2.51401	1.0445
CB2	post	intact	0.254012	0.446646	0.407232
CB2	post	intact	0.488221	1.04999	0.505451
CB2	post	intact	0.311137	2.92572	1.52642
CB3	pre	intact	0.18547	0.793977	0.49201
CB3	pre	intact	0.523789	0.899937	0.281103
CB3	pre	intact	0.449671	0.846773	0.291444
CB3	pre	intact	0.195178	1.10113	0.534692
CB3	pre	intact	0.104531	0.430489	0.126761
CB3	pre	intact	0.415797	0.976656	0.487865
CB3	pre	intact	0.111181	0.726983	0.178655
CB3	pre	intact	0.568921	0.962653	0.361565
CB3	pre	intact	0.435078	0.931134	0.408499
CB3	pre	intact	0.31781	2.67924	1.05698
CB3	pre	intact	0.716092	3.70813	1.75855
CB3	pre	intact	0.899073	8.0989	1.28136
CB3	pre	intact	0.75848	2.34672	1.23931
CB3	pre	intact	0.655779	2.73167	0.858714
CB3	pre	intact	0.869753	2.02207	0.573976
CB3	pre	intact	0.563749	1.20168	0.577352
CB3	pre	intact	0.362317	1.36829	0.405907
CB3	pre	intact	0.620065	1.57298	0.493982
CB3	pre	intact	0.316463	2.14762	0.807818
CB3	pre	intact	0.428155	0.943976	0.363672
CB3	pre	intact	0.200966	1.05626	0.556706
CB3	pre	intact	0.343362	1.73254	1.14655
CB3	pre	intact	0.726727	3.38503	1.60078
CB3	pre	intact	0.868817	8.04063	5.34144
CB3	pre	intact	0.780117	9.71842	6.54505
CB3	pre	intact	0.916251	5.64147	2.85343
CB3	pre	intact	0.889424	3.81059	2.24151
CB3	pre	intact	0.859877	2.82702	2.09481
CB3	pre	intact	0.859993	2.58611	1.31412
CB3	pre	intact	0.866785	2.08537	0.759372
CB3	pre	intact	0.866307	3.13174	1.26456
CB3	pre	intact	0.894021	2.37495	0.746391
CB3	pre	intact	0.889253	2.1882	0.760896
CB3	pre	intact	0.63489	1.22645	0.650584
CB3	pre	intact	0.20612	1.28091	0.542804
CB3	pre	intact	0.722968	1.50795	0.479758
CB3	pre	intact	0.798755	1.77221	0.49563
CB3	pre	intact	0.547518	2.15855	0.708958
CB3	pre	intact	0.117931	0.484947	0.335505
CB3	pre	intact	0.291239	1.20313	0.48963
CB3	pre	intact	0.501634	1.30875	0.407738
CB3	pre	intact	0.10102	2.13951	2.24717
CB3	pre	intact	0.198406	1.1574	1.07529
CB3	pre	intact	0.111155	1.32763	1.14719
CB3	pre	intact	0.529197	2.37565	1.31153
CB3	pre	intact	0.14079	0.809075	0.386968
CB3	pre	intact	0.847279	6.88759	4.41533
CB3	pre	intact	0.818549	6.40058	4.51423
CB3	pre	intact	0.959521	7.30857	2.03528
CB3	pre	intact	0.941232	5.91767	1.95557
CB3	pre	intact	0.890166	3.55496	2.56081
CB3	pre	intact	0.796393	2.71353	2.19328
CB3	pre	intact	0.6578	1.80735	1.7573
CB3	pre	intact	0.820544	4.12935	3.06062
CB3	pre	intact	0.935247	5.80872	2.45379
CB3	pre	intact	0.910359	4.57166	2.27821
CB3	pre	intact	0.886013	3.50372	2.39792
CB3	pre	intact	0.851574	2.83058	2.32652
CB3	pre	intact	0.626655	2.72459	1.94582
CB3	pre	intact	0.613802	1.99198	0.904872
CB3	pre	intact	0.83486	2.08268	1.30818
CB3	pre	intact	0.90586	3.10261	1.56494
CB3	pre	intact	0.805955	2.6025	1.40877
CB3	pre	intact	0.473859	2.37176	1.16261
CB3	pre	intact	0.286387	1.2811	0.770291
CB3	pre	intact	0.508915	1.78167	1.00947
CB3	pre	intact	0.549267	1.85547	0.795594
CB3	pre	intact	0.732045	1.70542	0.64849
CB3	pre	intact	0.124766	1.07297	1.04181
CB3	pre	intact	0.177346	0.806894	0.488781
CB3	pre	intact	0.459419	0.990499	0.420147
CB3	pre	intact	0.154497	0.894873	1.17801
CB3	pre	intact	0.218886	0.148289	0.759261
CB3	pre	intact	0.914987	5.62168	5.1181
CB3	pre	intact	0.20792	1.96655	2.4129
CB3	pre	intact	0.877753	5.68911	5.30202
CB3	pre	intact	0.816875	5.67256	5.25463
CB3	pre	intact	0.952028	6.91488	2.03288
CB3	pre	intact	0.916474	4.9167	3.88994
CB3	pre	intact	0.824201	4.0185	3.61359
CB3	pre	intact	0.825609	3.26494	2.71902
CB3	pre	intact	0.383346	2.59301	2.52614
CB3	pre	intact	0.924944	6.96139	4.34123
CB3	pre	intact	0.791555	4.26064	3.12592
CB3	pre	intact	0.942892	6.28681	2.67645
CB3	pre	intact	0.901829	4.07411	2.96822
CB3	pre	intact	0.919436	3.33134	2.2955
CB3	pre	intact	0.744991	2.86926	2.17437
CB3	pre	intact	0.274141	2.5843	1.89843
CB3	pre	intact	0.858307	5.91445	3.21619
CB3	pre	intact	0.485647	2.68536	1.55657
CB3	pre	intact	0.840701	3.23636	1.47512
CB3	pre	intact	0.764361	1.90077	1.24025
CB3	pre	intact	0.896323	2.89706	1.58402
CB3	pre	intact	0.703961	2.42614	1.54333
CB3	pre	intact	0.814425	2.2017	1.38639
CB3	pre	intact	0.593511	1.39544	0.92487
CB3	pre	intact	0.379332	1.83023	1.44302
CB3	pre	intact	0.391449	1.68342	0.691044
CB3	pre	intact	0.446358	0.861658	0.620991
CB3	pre	intact	0.400842	1.05839	0.852428
CB3	pre	intact	0.256544	0.824666	0.520878
CB3	pre	intact	0.125946	0.349402	0.778051
CB3	pre	intact	0.889935	8.19068	4.1969
CB3	pre	intact	0.848736	5.78165	4.26713
CB3	pre	intact	0.85874	6.79764	6.07317
CB3	pre	intact	0.908916	5.78681	4.94089
CB3	pre	intact	0.387282	3.54401	4.71391
CB3	pre	intact	0.83461	3.8733	3.28432
CB3	pre	intact	0.788503	3.45957	3.10697
CB3	pre	intact	0.867868	5.2118	5.2782
CB3	pre	intact	0.87957	4.56692	4.29161
CB3	pre	intact	0.835632	3.74117	3.80709
CB3	pre	intact	0.586248	3.36657	2.74538
CB3	pre	intact	0.770156	4.58258	2.68368
CB3	pre	intact	0.815778	3.85271	2.54118
CB3	pre	intact	0.941105	5.21092	2.71735
CB3	pre	intact	0.916376	3.29834	2.22732
CB3	pre	intact	0.871087	3.02242	2.54868
CB3	pre	intact	0.485756	2.95128	2.35616
CB3	pre	intact	0.532883	3.16779	1.53585
CB3	pre	intact	0.740696	2.97841	1.441
CB3	pre	intact	0.915148	4.52956	2.46904
CB3	pre	intact	0.872425	2.10101	1.19294
CB3	pre	intact	0.79626	2.26036	1.33913
CB3	pre	intact	0.363898	2.192	1.72236
CB3	pre	intact	0.560015	2.76005	1.11836
CB3	pre	intact	0.554042	2.96087	1.29808
CB3	pre	intact	0.84747	3.24411	1.3411
CB3	pre	intact	0.728815	1.16548	0.935928
CB3	pre	intact	0.796232	4.15182	2.11022
CB3	pre	intact	0.546255	1.83303	0.993482
CB3	pre	intact	0.520593	0.997839	0.649005
CB3	pre	intact	0.199425	0.808075	0.764204
CB3	pre	intact	0.183174	0.494368	0.217948
CB3	pre	intact	0.821961	8.82385	2.06632
CB3	pre	intact	0.770633	7.95411	5.34611
CB3	pre	intact	0.731116	7.92483	6.17068
CB3	pre	intact	0.598617	8.95446	2.07705
CB3	pre	intact	0.763774	7.12567	5.1792
CB3	pre	intact	0.700066	5.3301	5.90565
CB3	pre	blind	0.721657	6.16033	6.19926
CB3	pre	intact	0.321489	8.5225	4.62001
CB3	pre	intact	0.661725	6.52774	5.33754
CB3	pre	intact	0.520124	1.51147	5.60099
CB3	pre	blind	0.75288	5.05493	5.06105
CB3	pre	blind	0.681267	3.65524	5.48248
CB3	pre	intact	0.757667	2.52878	3.64927
CB3	pre	blind	0.564948	3.18809	5.55899
CB3	pre	intact	0.356225	2.9273	2.46363
CB3	pre	intact	0.722053	3.67564	2.46809
CB3	pre	intact	0.924642	4.58706	2.6516
CB3	pre	intact	0.770444	2.87252	1.89261
CB3	pre	intact	0.290361	2.08422	2.51376
CB3	pre	intact	0.201049	3.80536	2.82661
CB3	pre	intact	0.821885	4.1523	2.30647
CB3	pre	intact	0.532406	1.76797	1.57644
CB3	pre	intact	0.288157	1.60863	1.522
CB3	pre	intact	0.298301	4.89521	2.50411
CB3	pre	blind	0.204998	6.12004	2.46039
CB3	pre	blind	0.287844	5.47949	4.56485
CB3	pre	blind	0.131688	6.43451	2.91311
CB3	pre	blind	0.454374	4.77732	3.66383
CB3	pre	blind	0.279033	4.39946	3.58901
CB3	pre	intact	0.705852	8.42768	5.21913
CB3	pre	intact	0.881503	7.14744	5.24086
CB3	pre	blind	0.817279	7.76052	5.74384
CB3	pre	intact	0.246814	4.78977	0.566043
CB3	pre	intact	0.284661	4.56309	2.8379
CB3	pre	intact	0.395034	5.99363	4.34417
CB3	pre	intact	0.811558	4.87409	4.17818
CB3	pre	intact	0.880709	6.10726	1.32742
CB3	pre	intact	0.76977	7.14888	1.1547
CB3	pre	blind	0.54985	7.17358	1.39481
CB3	pre	intact	0.280367	4.82105	2.65542
CB3	pre	intact	0.191553	2.43629	1.28723
CB3	pre	intact	0.310257	2.53853	1.07863
CB3	pre	intact	0.356158	4.84364	3.00498
CB3	pre	intact	0.695837	4.98399	1.85626
CB3	pre	intact	0.857787	6.04871	1.38154
CB3	pre	blind	0.689512	6.63167	4.6807
CB3	pre	intact	0.87312	6.61291	1.48805
CB3	pre	blind	0.267077	5.35179	2.84062
CB3	pre	intact	0.283193	2.14614	0.966864
CB3	pre	intact	0.500678	2.17349	0.755915
CB3	pre	intact	0.161496	4.45921	2.1669
CB3	pre	intact	0.141258	4.03276	2.18954
CB3	pre	intact	0.553393	4.07597	2.95978
CB3	pre	intact	0.73925	4.21087	3.76283
CB3	pre	intact	0.840616	6.22933	1.17189
CB3	pre	intact	0.276447	6.32372	0.361842
CB3	pre	intact	0.165651	3.90558	2.16634
CB3	pre	intact	0.53743	3.34802	3.1747
CB3	pre	intact	0.113966	2.46349	3.76258
CB3	pre	blind	0.117074	9.0742	2.49055
CB3	pre	blind	0.258471	7.77058	2.99506
CB3	pre	blind	0.582627	7.041	2.06402
CB3	pre	blind	0.76424	6.33519	4.52523
CB3	pre	blind	0.662039	5.13376	2.97153
CB3	pre	blind	0.203416	6.79571	1.27409
CB3	pre	blind	0.788194	5.38367	4.29454
CB3	pre	intact	0.799788	4.15326	2.40539
CB3	pre	intact	0.358591	6.88141	1.93699
CB3	pre	intact	0.197116	3.11076	3.39105
CB3	pre	intact	0.332458	4.66809	1.57116
CB3	pre	intact	0.363048	5.80046	0.693558
CB3	pre	intact	0.645511	3.43581	2.57217
CB3	pre	intact	0.815073	6.27763	4.43403
CB3	pre	intact	0.738636	5.5435	4.03113
CB3	pre	intact	0.331359	5.15524	4.60432
CB3	pre	blind	0.108462	4.1326	5.46034
CB3	pre	intact	0.664181	4.13384	3.66157
CB3	pre	intact	0.654289	5.23903	1.49768
CB3	pre	intact	0.460101	2.31132	0.858837
CB3	pre	intact	0.625611	2.0696	0.870789
CB3	pre	intact	0.658669	4.69367	4.01471
CB3	pre	intact	0.750783	4.03879	3.93098
CB3	pre	intact	0.781026	4.11174	3.55116
CB3	pre	blind	0.407897	4.77773	5.11541
CB3	pre	blind	0.800505	6.81597	1.57227
CB3	pre	intact	0.842557	6.50244	1.45028
CB3	pre	intact	0.63658	4.97996	2.23788
CB3	pre	intact	0.77825	2.01778	0.622804
CB3	pre	intact	0.740024	1.6338	0.357054
CB3	pre	intact	0.671043	4.07948	3.39047
CB3	pre	intact	0.846189	3.88262	2.87114
CB3	pre	intact	0.746032	3.68004	3.11806
CB3	pre	intact	0.84642	5.92355	1.54162
CB3	pre	intact	0.716896	4.87788	2.48905
CB3	pre	intact	0.261729	1.03831	0.881431
CB3	pre	intact	0.593619	4.53502	2.16957
CB3	pre	intact	0.479047	3.31576	1.73997
CB3	pre	intact	0.801074	3.61677	2.16408
CB3	pre	intact	0.712214	4.2734	1.90633
CB3	pre	intact	0.496377	2.72529	0.852704
CB3	pre	intact	0.236652	1.31441	0.465545
CB3	pre	intact	0.17423	4.147	1.50071
CB3	pre	intact	0.493246	2.98346	1.23579
CB3	pre	intact	0.838296	3.44601	2.14709
CB3	pre	intact	0.220315	3.74054	2.42127
CB3	pre	intact	0.118355	3.02073	1.23222
CB3	pre	intact	0.571156	3.54402	2.16788
CB3	pre	blind	0.409295	6.3995	4.7624
CB3	pre	blind	0.813013	6.47261	5.28266
CB3	pre	blind	0.663594	5.39448	3.89522
CB3	pre	blind	0.332477	7.08708	5.81725
CB3	pre	blind	0.774727	4.59014	3.92041
CB3	pre	intact	0.618228	3.29893	2.46044
CB3	pre	intact	0.632825	3.56042	1.88994
CB3	pre	intact	0.829803	2.76064	1.24243
CB3	pre	intact	0.867843	2.70148	1.31891
CB3	pre	intact	0.149229	7.90245	0.177146
CB3	pre	intact	0.187826	3.98411	2.17738
CB3	pre	intact	0.822853	4.02745	2.1136
CB3	pre	intact	0.640158	3.52097	1.62564
CB3	pre	intact	0.854581	2.19789	0.810742
CB3	pre	intact	0.808331	2.2399	0.999447
CB3	pre	intact	0.592687	3.832	2.74091
CB3	pre	intact	0.317508	5.11623	2.01288
CB3	pre	intact	0.692948	4.69999	2.60596
CB3	pre	intact	0.837252	4.57202	2.37585
CB3	pre	intact	0.60441	3.82332	1.6475
CB3	pre	intact	0.6191	1.83481	0.867995
CB3	pre	intact	0.435344	1.17071	0.53091
CB3	pre	intact	0.624288	3.11902	2.57562
CB3	pre	intact	0.891656	3.89138	2.29845
CB3	pre	intact	0.833723	3.70315	1.76868
CB3	pre	intact	0.445705	1.58357	0.525288
CB3	pre	intact	0.417902	1.10783	0.562988
CB3	pre	intact	0.326704	1.32181	0.32918
CB3	pre	intact	0.539934	2.54395	2.22287
CB3	pre	intact	0.89809	3.39625	1.72897
CB3	pre	intact	0.675268	2.32459	0.786695
CB3	pre	intact	0.315106	0.52739	0.374196
CB3	pre	intact	0.177286	0.778529	0.429295
CB3	pre	intact	0.512825	5.72765	2.83195
CB3	pre	intact	0.810606	3.46042	1.68151
CB3	pre	intact	0.805863	3.0525	2.00129
CB3	pre	intact	0.811111	3.07511	1.70202
CB3	pre	intact	0.499479	2.4773	0.818883
CB3	pre	intact	0.110609	3.99177	2.07848
CB3	pre	intact	0.743851	2.47643	0.849738
CB3	pre	intact	0.892773	3.565	1.74398
CB3	pre	intact	0.388725	3.11202	1.16708
CB3	pre	intact	0.106481	3.07313	1.16385
CB3	pre	intact	0.588127	3.47994	1.635
CB3	pre	blind	0.781639	7.79281	4.88121
CB3	pre	intact	0.217963	3.82542	2.79229
CB3	pre	blind	0.582732	4.46838	3.28879
CB3	pre	intact	0.31864	3.5934	3.14262
CB3	pre	intact	0.450051	2.30059	2.57927
CB3	pre	intact	0.369182	2.66795	2.58426
CB3	pre	intact	0.538256	2.02105	0.766
CB3	pre	intact	0.850335	2.21306	0.929085
CB3	pre	intact	0.766791	2.2437	1.02924
CB3	pre	intact	0.132399	2.29521	1.85691
CB3	pre	intact	0.125531	1.43447	2.29856
CB3	pre	intact	0.58265	3.22099	1.7449
CB3	pre	intact	0.758847	3.41275	1.5336
CB3	pre	intact	0.601191	1.90911	0.476418
CB3	pre	intact	0.876511	1.86365	0.664525
CB3	pre	intact	0.694334	1.83576	0.805801
CB3	pre	intact	0.411255	2.67568	2.28382
CB3	pre	intact	0.842762	3.28881	1.87248
CB3	pre	intact	0.72776	3.12537	1.40551
CB3	pre	intact	0.477478	1.21785	0.615567
CB3	pre	intact	0.737868	1.42324	0.260932
CB3	pre	intact	0.25205	0.896226	0.380963
CB3	pre	intact	0.598529	3.60775	1.69355
CB3	pre	intact	0.840566	3.33857	1.74182
CB3	pre	intact	0.543776	1.89166	1.0704
CB3	pre	intact	0.691647	0.784565	0.541769
CB3	pre	intact	0.167148	0.978	0.345825
CB3	pre	intact	0.605061	2.22059	1.08139
CB3	pre	intact	0.721597	2.62753	0.949993
CB3	pre	intact	0.339103	1.15306	0.670826
CB3	pre	intact	0.565599	0.556053	0.476363
CB3	pre	intact	0.263484	0.535725	0.255054
CB3	pre	intact	0.459256	1.91064	1.164
CB3	pre	intact	0.384198	0.675034	0.682677
CB3	pre	intact	0.174954	0.796696	0.324935
CB3	pre	intact	0.831048	3.50291	1.71619
CB3	pre	intact	0.93921	3.54148	1.90024
CB3	pre	intact	0.871348	3.39894	1.72574
CB3	pre	intact	0.507316	2.57255	0.812389
CB3	pre	intact	0.160961	2.00199	0.682788
CB3	pre	intact	0.289633	3.46611	1.76386
CB3	pre	intact	0.89181	3.65159	2.10867
CB3	pre	intact	0.719113	3.77128	1.91276
CB3	pre	intact	0.636897	2.90954	2.19024
CB3	pre	intact	0.228856	3.48967	3.43956
CB3	pre	intact	0.711047	2.93013	1.93673
CB3	pre	intact	0.197227	3.18911	2.39539
CB3	pre	intact	0.66421	2.34747	1.1882
CB3	pre	intact	0.118654	2.75811	1.39536
CB3	pre	intact	0.571718	1.64824	0.858885
CB3	pre	intact	0.656067	1.52157	1.04248
CB3	pre	intact	0.280007	1.54807	1.00643
CB3	pre	intact	0.769036	1.41325	0.429051
CB3	pre	intact	0.648296	1.21795	0.577327
CB3	pre	intact	0.388317	0.849967	0.605823
CB3	pre	intact	0.16978	0.422454	0.557601
CB3	pre	intact	0.208808	0.385248	0.222929
CB3	pre	intact	0.911405	3.49876	1.80048
CB3	pre	intact	0.157973	0.360628	0.298798
CB3	pre	intact	0.829331	3.34663	1.93692
CB3	pre	intact	0.225416	1.48576	1.03948
CB3	pre	intact	0.777088	1.38537	0.340206
CB3	pre	intact	0.115161	1.70157	0.713985
CB3	pre	intact	0.141107	0.820418	0.219875
CB3	pre	intact	0.656861	1.30463	0.934498
CB3	pre	intact	0.521544	1.10885	0.615414
CB3	pre	intact	0.124475	0.268115	0.207298
CB3	pre	intact	0.101371	1.89777	1.3502
CB3	pre	intact	0.237135	1.06355	0.603352
CB3	pre	intact	0.224056	0.734246	0.705939
CB3	pre	intact	0.178406	0.61712	0.323176
CB3	pre	intact	0.293645	0.839287	0.568853
CB3	pre	intact	0.119857	2.34802	1.88721
CB3	pre	intact	0.208984	0.440582	0.149585
CB3	post	intact	0.195817	2.64064	1.00792
CB3	post	intact	0.148627	1.15413	0.220741
CB3	post	intact	0.575873	2.94689	2.40886
CB3	post	intact	0.690659	2.40913	1.13748
CB3	post	intact	0.50204	1.51827	0.312406
CB3	post	intact	0.277494	1.45596	0.25145
CB3	post	intact	0.209937	0.810706	0.708478
CB3	post	intact	0.684412	5.54045	5.71528
CB3	post	intact	0.486758	7.96237	1.76343
CB3	post	intact	0.881921	8.42791	0.963443
CB3	post	intact	0.208449	4.14522	3.33233
CB3	post	intact	0.720636	6.19887	3.26003
CB3	post	intact	0.666325	3.16961	1.66131
CB3	post	intact	0.676693	3.23962	1.98687
CB3	post	intact	0.324438	2.88732	1.75432
CB3	post	intact	0.492017	1.87759	0.489081
CB3	post	intact	0.115338	0.731895	0.586444
CB3	post	intact	0.1661	0.34436	0.783656
CB3	post	intact	0.618573	8.68718	1.74685
CB3	post	intact	0.698708	7.82121	6.0713
CB3	post	intact	0.711255	6.31419	4.82625
CB3	post	intact	0.886865	8.38789	6.02214
CB3	post	intact	0.81843	6.12801	4.65836
CB3	post	intact	0.463831	4.21915	2.44245
CB3	post	intact	0.799194	6.32985	2.94251
CB3	post	intact	0.786505	4.47147	2.58095
CB3	post	intact	0.505074	2.9978	1.51298
CB3	post	intact	0.600902	3.73755	2.30054
CB3	post	intact	0.817445	2.22638	1.14425
CB3	post	intact	0.573725	2.66662	1.1627
CB3	post	intact	0.733184	3.20942	1.93112
CB3	post	intact	0.120252	1.67872	1.31268
CB3	post	intact	0.152333	0.86666	0.332051
CB3	post	intact	0.733192	6.07145	5.39624
CB3	post	intact	0.824356	7.42525	1.6756
CB3	post	intact	0.832254	7.12473	6.00602
CB3	post	intact	0.777529	4.28923	4.40469
CB3	post	intact	0.718078	4.37756	2.92969
CB3	post	intact	0.754368	5.88332	4.42939
CB3	post	intact	0.618881	4.7913	2.53983
CB3	post	intact	0.868989	6.62219	4.28532
CB3	post	intact	0.826208	3.75094	3.07933
CB3	post	intact	0.611232	3.04843	2.54347
CB3	post	intact	0.739612	5.28261	2.99736
CB3	post	intact	0.272798	2.62287	1.28363
CB3	post	intact	0.568997	1.82748	0.530698
CB3	post	intact	0.519909	2.61679	1.70442
CB3	post	intact	0.631541	3.02869	2.02651
CB3	post	intact	0.473008	3.10541	1.4912
CB3	post	intact	0.712654	1.93257	1.3378
CB3	post	intact	0.660618	2.2127	1.07293
CB3	post	intact	0.123657	0.810782	0.588241
CB3	post	intact	0.692291	2.19341	0.747064
CB3	post	intact	0.674582	6.92309	4.63218
CB3	post	intact	0.400196	7.351	5.36263
CB3	post	intact	0.569004	8.6676	3.94033
CB3	post	intact	0.734503	5.43186	1.27163
CB3	post	intact	0.539027	4.82929	4.32456
CB3	post	intact	0.741344	6.16634	6.48179
CB3	post	intact	0.7718	4.59983	3.56163
CB3	post	intact	0.305196	3.29792	3.64387
CB3	post	intact	0.715756	4.54235	2.82905
CB3	post	intact	0.807498	6.02767	2.98304
CB3	post	intact	0.845965	5.04273	3.4734
CB3	post	intact	0.842449	3.49816	2.31351
CB3	post	intact	0.11222	3.02649	1.75215
CB3	post	intact	0.587586	2.9631	1.57797
CB3	post	intact	0.779469	4.62981	2.55845
CB3	post	intact	0.746739	4.25966	2.04062
CB3	post	intact	0.666793	2.40696	0.959719
CB3	post	intact	0.306116	6.05109	3.4315
CB3	post	intact	0.180136	1.18255	1.16158
CB3	post	intact	0.508286	3.84507	1.72642
CB3	post	intact	0.521277	2.18411	0.879301
CB3	post	intact	0.242829	1.60979	0.183954
CB3	post	intact	0.167499	6.24034	3.96887
CB3	post	intact	0.136169	4.808	3.5228
CB3	post	intact	0.536424	4.0041	1.93751
CB3	post	intact	0.336583	1.34649	0.188977
CB3	post	intact	0.31906	3.19302	1.01477
CB3	post	intact	0.7064	8.54566	1.82026
CB3	post	intact	0.755162	4.12947	4.22839
CB3	post	blind	0.644755	7.18474	5.38542
CB3	post	intact	0.346501	7.91673	1.44625
CB3	post	intact	0.700689	4.78065	4.33127
CB3	post	intact	0.590674	2.79519	2.77128
CB3	post	blind	0.683076	4.11469	4.63277
CB3	post	blind	0.122251	9.24652	3.4018
CB3	post	intact	0.704992	3.27532	3.75731
CB3	post	intact	0.549903	1.76175	4.56493
CB3	post	intact	0.819746	4.34335	2.28128
CB3	post	intact	0.473285	2.85242	1.05775
CB3	post	intact	0.452177	4.85756	2.76039
CB3	post	intact	0.132029	4.91772	1.38509
CB3	post	blind	0.273039	5.82966	4.74407
CB3	post	blind	0.825568	7.40647	5.99477
CB3	post	blind	0.160972	4.74798	5.04559
CB3	post	intact	0.719084	7.13281	5.53786
CB3	post	intact	0.615053	4.67588	3.74395
CB3	post	intact	0.767927	6.86724	1.50721
CB3	post	blind	0.155106	6.78534	1.33801
CB3	post	intact	0.190972	2.86724	0.401548
CB3	post	intact	0.312684	2.71385	0.811589
CB3	post	intact	0.451	4.46247	4.06611
CB3	post	intact	0.139383	3.55838	1.19469
CB3	post	intact	0.575463	4.60672	3.13102
CB3	post	blind	0.685058	7.07698	6.31832
CB3	post	blind	0.626062	6.64374	5.84724
CB3	post	blind	0.287817	6.65475	5.37515
CB3	post	intact	0.358783	2.95584	1.32029
CB3	post	intact	0.355807	1.38003	0.533661
CB3	post	intact	0.422225	1.52872	0.3317
CB3	post	intact	0.134341	4.52154	0.303174
CB3	post	intact	0.359102	4.64753	3.61767
CB3	post	intact	0.666632	6.71488	1.1409
CB3	post	intact	0.253142	2.16531	0.506113
CB3	post	intact	0.100224	3.78253	2.64919
CB3	post	intact	0.170799	3.79427	2.02275
CB3	post	intact	0.170799	3.79427	2.02275
CB3	post	intact	0.145581	4.47936	4.26733
CB3	post	blind	0.140221	6.14446	4.0698
CB3	post	blind	0.38929	6.59128	5.70554
CB3	post	blind	0.530597	5.86484	4.38937
CB3	post	blind	0.47551	5.82819	4.93751
CB3	post	blind	0.703348	4.84186	3.84271
CB3	post	intact	0.54661	3.37902	1.41491
CB3	post	intact	0.390855	4.10727	2.53558
CB3	post	intact	0.206204	4.36966	3.38663
CB3	post	intact	0.545682	4.14514	2.57306
CB3	post	intact	0.529135	3.04958	1.22823
CB3	post	intact	0.655763	5.39804	4.43982
CB3	post	intact	0.245065	4.26143	3.21941
CB3	post	intact	0.570344	5.56528	1.01903
CB3	post	intact	0.296899	1.68179	0.623935
CB3	post	intact	0.410044	2.21834	1.13898
CB3	post	intact	0.430433	2.47902	0.7982
CB3	post	intact	0.489316	3.91868	3.76184
CB3	post	intact	0.773282	4.19603	3.47939
CB3	post	blind	0.141298	8.60506	5.91871
CB3	post	blind	0.503202	5.37873	4.56958
CB3	post	intact	0.620915	5.14377	2.54562
CB3	post	intact	0.168682	1.43754	0.840127
CB3	post	intact	0.384381	4.96018	4.12155
CB3	post	intact	0.484218	4.64416	3.47716
CB3	post	intact	0.742709	3.89134	2.59885
CB3	post	intact	0.552876	4.24819	3.1154
CB3	post	intact	0.628597	4.29475	2.1438
CB3	post	intact	0.454091	4.54047	1.9424
CB3	post	intact	0.136628	1.05898	0.206192
CB3	post	intact	0.203512	0.915324	0.34038
CB3	post	intact	0.178136	4.14095	2.65753
CB3	post	intact	0.343814	3.69743	2.14884
CB3	post	intact	0.762311	3.68721	1.65948
CB3	post	intact	0.716778	3.77487	1.88757
CB3	post	intact	0.404226	2.90059	0.921442
CB3	post	intact	0.279201	2.4273	1.00058
CB3	post	intact	0.467604	3.34474	1.66598
CB3	post	intact	0.53122	3.30619	1.59036
CB3	post	intact	0.145258	3.59579	2.40201
CB3	post	intact	0.1473	3.19517	4.03123
CB3	post	intact	0.123271	2.9617	2.09709
CB3	post	intact	0.133715	4.87576	1.39841
CB3	post	blind	0.10254	7.43229	1.75879
CB3	post	blind	0.415665	7.1528	1.56537
CB3	post	blind	0.448269	8.67348	6.08323
CB3	post	blind	0.62236	5.48795	3.55331
CB3	post	blind	0.200724	7.0278	2.245
CB3	post	blind	0.245467	4.963	3.61749
CB3	post	intact	0.402432	2.81739	2.92908
CB3	post	intact	0.499738	3.00128	1.42244
CB3	post	intact	0.630701	2.68752	1.28202
CB3	post	intact	0.567562	3.73824	2.46559
CB3	post	intact	0.685623	1.95378	0.664348
CB3	post	intact	0.460725	2.12668	0.856671
CB3	post	blind	0.745161	9.8167	5.71181
CB3	post	blind	0.582946	5.89946	4.81217
CB3	post	intact	0.20304	4.22837	3.80059
CB3	post	intact	0.508582	3.64392	2.49799
CB3	post	intact	0.400462	3.53953	1.5797
CB3	post	intact	0.24142	3.20088	1.15982
CB3	post	intact	0.3302	2.32963	0.910909
CB3	post	intact	0.114431	2.23534	0.10498
CB3	post	intact	0.795225	4.86026	3.9271
CB3	post	intact	0.642474	3.82085	2.55219
CB3	post	intact	0.39833	4.05457	2.08528
CB3	post	intact	0.327237	3.62743	1.63035
CB3	post	intact	0.492167	0.749151	0.457217
CB3	post	intact	0.233572	0.580483	0.213643
CB3	post	intact	0.246398	0.584695	0.391113
CB3	post	intact	0.541573	4.05887	2.59189
CB3	post	intact	0.448519	3.14196	1.31522
CB3	post	intact	0.20315	1.42409	0.37465
CB3	post	intact	0.137215	0.322052	0.219256
CB3	post	intact	0.682193	3.35345	1.96216
CB3	post	intact	0.277012	1.12618	0.851895
CB3	post	intact	0.123978	1.094	0.747223
CB3	post	intact	0.347552	3.22163	1.16736
CB3	post	intact	0.716954	3.58168	2.25583
CB3	post	intact	0.611881	3.48367	2.46938
CB3	post	intact	0.175011	1.90769	1.15419
CB3	post	intact	0.55772	4.43751	2.15347
CB3	post	blind	0.561871	9.59881	5.24161
CB3	post	blind	0.121947	5.26062	4.26725
CB3	post	blind	0.263795	4.82944	3.27482
CB3	post	intact	0.31918	3.1205	2.46806
CB3	post	intact	0.241334	1.89071	0.549475
CB3	post	intact	0.225616	2.42339	1.59084
CB3	post	intact	0.422365	2.60739	1.49287
CB3	post	intact	0.294729	2.48987	1.27054
CB3	post	intact	0.124294	1.59411	1.10417
CB3	post	intact	0.117711	1.09986	0.726069
CB3	post	intact	0.361254	1.19624	0.541195
CB3	post	intact	0.458813	4.12499	3.16803
CB3	post	intact	0.188543	3.76043	2.2569
CB3	post	intact	0.540534	2.68776	1.58788
CB3	post	intact	0.280564	2.08241	0.845736
CB3	post	intact	0.218157	1.36563	0.553835
CB3	post	intact	0.279257	0.914915	0.515063
CB3	post	intact	0.525227	2.34454	0.974996
CB3	post	intact	0.456981	1.87809	0.723259
CB3	post	intact	0.646407	0.956237	0.511711
CB3	post	intact	0.647387	3.68805	1.93329
CB3	post	intact	0.304786	1.3622	0.537808
CB3	post	intact	0.225725	1.15466	0.567487
CB3	post	intact	0.581848	2.11323	1.04958
CB3	post	intact	0.25544	1.11122	1.15225
CB3	post	intact	0.330494	3.21161	1.30809
CB3	post	intact	0.562725	4.57881	2.18948
CB3	post	intact	0.38409	4.0414	1.81613
CB3	post	intact	0.112903	2.33213	0.582683
CB3	post	intact	0.12817	3.14778	2.65338
CB3	post	intact	0.107171	2.76213	2.49625
CB3	post	intact	0.328613	2.18958	1.15463
CB3	post	intact	0.271308	2.03117	1.37455
CB3	post	intact	0.440165	1.56106	1.07585
CB3	post	intact	0.229543	1.66349	0.694364
CB3	post	intact	0.383179	1.11187	0.412278
CB3	post	intact	0.458213	0.975051	0.394957
CB3	post	intact	0.30787	0.85164	0.441588
CB3	post	intact	0.48755	1.48162	0.939053
CB3	post	intact	0.120737	0.967211	0.548102
CB3	post	intact	0.14603	1.10553	0.438156
CB4	pre	intact	0.381993	1.34123	0.28411
CB4	pre	intact	0.570675	1.92785	0.469069
CB4	pre	intact	0.750879	2.21636	0.564232
CB4	pre	intact	0.604636	1.80881	0.510284
CB4	pre	intact	0.768938	2.24531	0.603696
CB4	pre	intact	0.706909	1.64577	0.240647
CB4	pre	intact	0.321818	0.34043	0.573756
CB4	pre	intact	0.677601	1.17096	0.451686
CB4	pre	intact	0.468543	0.778763	0.473538
CB4	pre	intact	0.224122	0.332675	0.449142
CB4	pre	intact	0.237866	0.399391	0.61005
CB4	pre	intact	0.561784	1.06966	0.531566
CB4	pre	intact	0.421038	0.68756	0.444282
CB4	pre	intact	0.173455	0.879756	0.447053
CB4	pre	intact	0.404676	0.514593	0.385643
CB4	pre	intact	0.349914	0.373626	0.197688
CB4	pre	intact	0.116346	0.563723	0.34127
CB4	pre	intact	0.776506	5.0313	3.34666
CB4	pre	intact	0.775999	4.29947	1.85129
CB4	pre	intact	0.658026	4.69351	3.39603
CB4	pre	intact	0.707715	2.83901	1.63479
CB4	pre	intact	0.632098	3.102	1.17523
CB4	pre	intact	0.804816	2.46118	1.08132
CB4	pre	intact	0.415854	2.77795	1.37901
CB4	pre	intact	0.833258	2.81993	0.856029
CB4	pre	intact	0.82089	2.62267	0.880091
CB4	pre	intact	0.67174	1.78753	0.743288
CB4	pre	blind	0.745098	2.4737	1.19704
CB4	pre	intact	0.837581	2.78866	0.89853
CB4	pre	intact	0.790168	2.65558	0.971552
CB4	pre	intact	0.592807	1.59513	0.498529
CB4	pre	blind	0.215448	2.64216	0.561408
CB4	pre	blind	0.796993	2.62137	0.868907
CB4	pre	blind	0.825715	2.81078	0.862934
CB4	pre	intact	0.669635	2.57523	0.112671
CB4	pre	intact	0.482787	0.795128	0.409147
CB4	pre	blind	0.790344	2.30619	0.745635
CB4	pre	blind	0.804655	2.5618	0.796167
CB4	pre	intact	0.270649	0.248194	0.762943
CB4	pre	intact	0.692428	1.84691	0.569681
CB4	pre	intact	0.746373	1.81334	0.544849
CB4	pre	intact	0.396737	0.873763	0.445999
CB4	pre	intact	0.182193	0.372785	0.55356
CB4	pre	intact	0.257798	0.252895	0.754512
CB4	pre	intact	0.108803	0.0670167	0.33006
CB4	pre	intact	0.411318	1.33968	0.292212
CB4	pre	intact	0.614616	1.04151	0.445842
CB4	pre	intact	0.404339	0.69225	0.326979
CB4	pre	intact	0.263604	0.81671	0.350146
CB4	pre	intact	0.236461	0.995862	0.535985
CB4	pre	intact	0.146319	1.62555	0.603141
CB4	pre	intact	0.593242	5.09706	2.75124
CB4	pre	intact	0.555782	1.56072	0.944295
CB4	pre	intact	0.713857	6.74284	2.47374
CB4	pre	intact	0.739725	2.7377	1.43133
CB4	pre	intact	0.611483	1.85595	1.26936
CB4	pre	intact	0.711116	4.09585	3.64912
CB4	pre	intact	0.812132	3.06201	1.62327
CB4	pre	intact	0.715148	2.17713	1.21924
CB4	pre	intact	0.791729	3.61257	1.37921
CB4	pre	intact	0.852777	2.91661	1.18127
CB4	pre	intact	0.629774	1.89996	1.07565
CB4	pre	intact	0.355293	1.69178	0.794662
CB4	pre	intact	0.161624	1.58138	0.557556
CB4	pre	intact	0.814622	3.2855	1.3403
CB4	pre	intact	0.836682	3.02184	1.20673
CB4	pre	intact	0.664027	2.1322	0.789856
CB4	pre	intact	0.309787	1.22692	0.455265
CB4	pre	blind	0.695034	4.14889	1.95371
CB4	pre	intact	0.771328	3.82993	1.26321
CB4	pre	intact	0.56062	2.54312	0.288687
CB4	pre	intact	0.18242	1.17134	0.813386
CB4	pre	intact	0.169223	0.649253	0.34546
CB4	pre	intact	0.580304	9.93349	2.2374
CB4	pre	blind	0.499821	4.27185	2.48391
CB4	pre	intact	0.630921	3.98633	1.42836
CB4	pre	intact	0.310294	1.48796	0.223485
CB4	pre	intact	0.134435	0.76065	0.583042
CB4	pre	blind	0.594322	3.7374	1.38001
CB4	pre	blind	0.790627	3.40676	1.15855
CB4	pre	blind	0.602838	2.64148	0.952664
CB4	pre	intact	0.373343	1.7294	0.646522
CB4	pre	blind	0.538068	2.04434	0.661026
CB4	pre	intact	0.608412	1.60964	0.623669
CB4	pre	intact	0.271735	1.51413	0.687943
CB4	pre	intact	0.364022	1.45396	0.591859
CB4	pre	intact	0.301082	1.09425	1.14034
CB4	pre	intact	0.126031	0.522202	1.41372
CB4	pre	intact	0.645182	3.84577	2.28092
CB4	pre	intact	0.737798	3.40865	1.94154
CB4	pre	intact	0.662836	7.2847	5.3822
CB4	pre	intact	0.774364	3.02902	1.87115
CB4	pre	intact	0.624104	2.48298	1.47335
CB4	pre	intact	0.722946	4.27107	3.59407
CB4	pre	intact	0.846368	3.31689	1.61281
CB4	pre	intact	0.474808	2.30621	1.13232
CB4	pre	intact	0.591954	8.74401	1.25691
CB4	pre	intact	0.593092	3.97248	2.82359
CB4	pre	intact	0.806418	3.54095	1.57209
CB4	pre	intact	0.203677	2.51552	1.06483
CB4	pre	intact	0.474563	7.73172	5.08588
CB4	pre	intact	0.690035	4.91853	1.49796
CB4	pre	intact	0.128357	4.92021	1.25484
CB4	pre	intact	0.824666	8.07305	1.38732
CB4	pre	intact	0.145348	4.16846	3.32057
CB4	pre	intact	0.830491	9.91094	1.395
CB4	pre	intact	0.776062	7.89619	1.22695
CB4	pre	intact	0.491174	5.81886	1.04897
CB4	pre	blind	0.777955	8.87569	1.60534
CB4	pre	blind	0.761724	4.437	2.167
CB4	pre	blind	0.663197	4.07258	1.79426
CB4	pre	blind	0.353936	3.50533	1.11891
CB4	pre	blind	0.803073	3.57254	0.13437
CB4	pre	blind	0.708037	3.68971	0.137513
CB4	pre	blind	0.292617	2.52683	0.903386
CB4	pre	blind	0.574006	1.99055	0.580604
CB4	pre	blind	0.243251	2.13936	1.58551
CB4	pre	intact	0.397861	1.11909	0.76435
CB4	pre	intact	0.179592	0.34142	1.68154
CB4	pre	blind	0.140287	2.77141	0.788413
CB4	pre	intact	0.200484	2.09115	0.71395
CB4	pre	intact	0.515454	7.17401	3.65085
CB4	pre	intact	0.242256	6.55067	2.87904
CB4	pre	intact	0.349258	4.29575	2.65428
CB4	pre	intact	0.692172	8.98053	5.68576
CB4	pre	intact	0.468463	5.27439	4.00395
CB4	pre	intact	0.422857	4.51477	2.57415
CB4	pre	intact	0.417624	5.0372	4.67968
CB4	pre	intact	0.379185	5.66671	1.5671
CB4	pre	intact	0.619889	8.95067	2.0565
CB4	pre	intact	0.444568	7.09199	1.37202
CB4	pre	intact	0.424686	6.39246	4.35094
CB4	pre	intact	0.248979	6.97212	0.210811
CB4	pre	intact	0.288221	8.03806	0.672684
CB4	pre	intact	0.715133	8.33541	1.60877
CB4	pre	intact	0.708809	9.82151	0.15169
CB4	pre	blind	0.586339	5.94925	2.68997
CB4	pre	blind	0.393618	5.41458	1.32866
CB4	pre	blind	0.355149	9.27789	1.15548
CB4	pre	blind	0.575987	8.886	0.109202
CB4	pre	blind	0.10916	6.96487	2.12568
CB4	pre	blind	0.466711	1.7995	3.47576
CB4	pre	blind	0.17776	2.45678	2.53535
CB4	pre	blind	0.421226	2.07199	2.78012
CB4	pre	blind	0.284089	2.24071	1.15942
CB4	pre	intact	0.319574	2.20011	1.24109
CB4	pre	intact	0.3834	3.36461	1.49553
CB4	pre	intact	0.378131	9.16814	2.75193
CB4	pre	intact	0.611838	8.62424	1.52091
CB4	pre	intact	0.53526	8.68207	1.3803
CB4	pre	intact	0.560029	9.18809	0.914244
CB4	pre	blind	0.529779	7.21044	2.56112
CB4	pre	blind	0.351439	5.97475	2.27544
CB4	pre	intact	0.496745	9.95375	0.677863
CB4	pre	blind	0.315315	4.87647	1.40637
CB4	pre	blind	0.349535	5.37031	1.64406
CB4	pre	blind	0.420597	5.64837	1.79395
CB4	pre	intact	0.256671	7.49111	1.96034
CB4	pre	intact	0.193252	4.85499	1.71343
CB4	pre	blind	0.489345	4.67394	0.911331
CB4	pre	intact	0.574949	6.13102	1.01578
CB4	pre	intact	0.462856	5.26678	1.93142
CB4	pre	intact	0.350883	2.48341	0.876694
CB4	pre	intact	0.491958	2.99308	0.873028
CB4	pre	intact	0.693133	3.65726	0.709728
CB4	pre	intact	0.776233	4.5223	0.114746
CB4	pre	intact	0.797693	3.57655	1.04706
CB4	pre	intact	0.406625	2.86374	0.638188
CB4	pre	intact	0.543548	3.27801	0.758666
CB4	pre	intact	0.561339	3.13967	1.22106
CB4	pre	intact	0.622459	2.56784	0.873592
CB4	pre	intact	0.117444	4.15045	1.58771
CB4	pre	intact	0.359209	3.12399	0.854474
CB4	pre	intact	0.393409	2.00962	1.05541
CB4	pre	intact	0.347971	1.08485	0.590683
CB4	pre	intact	0.176083	1.04277	0.533861
CB4	pre	intact	0.388199	8.35573	1.9554
CB4	pre	intact	0.442075	1.5693	1.01548
CB4	pre	intact	0.728521	8.51621	1.97763
CB4	pre	blind	0.808045	6.44204	1.8171
CB4	pre	intact	0.83555	5.66439	1.58278
CB4	pre	intact	0.737058	7.37246	1.08206
CB4	pre	intact	0.705035	7.35426	1.26482
CB4	pre	intact	0.262493	4.17988	2.64753
CB4	pre	intact	0.683153	2.13392	0.870775
CB4	pre	intact	0.809964	5.68455	1.48336
CB4	pre	intact	0.687471	6.19773	1.3406
CB4	pre	intact	0.737179	7.37242	1.16063
CB4	pre	intact	0.644159	8.7222	0.984667
CB4	pre	intact	0.602493	9.28598	0.869898
CB4	pre	intact	0.376649	4.40396	1.75958
CB4	pre	intact	0.63558	2.57171	0.777467
CB4	pre	intact	0.265513	1.15859	1.03509
CB4	pre	blind	0.790686	4.87033	1.53726
CB4	pre	intact	0.799752	4.87371	1.14182
CB4	pre	intact	0.811264	6.10939	1.49472
CB4	pre	intact	0.792029	8.45074	1.46564
CB4	pre	intact	0.715381	7.93856	2.28161
CB4	pre	intact	0.599008	4.84287	1.72689
CB4	pre	intact	0.501383	2.88586	0.890088
CB4	pre	intact	0.626054	2.23587	0.7316
CB4	pre	intact	0.383077	1.13831	0.963428
CB4	pre	intact	0.802059	4.04063	1.1754
CB4	pre	intact	0.841231	5.16505	0.588018
CB4	pre	intact	0.812397	6.68995	1.38563
CB4	pre	intact	0.799254	7.28598	2.02278
CB4	pre	intact	0.712388	4.93721	1.69289
CB4	pre	intact	0.631844	2.40177	0.6282
CB4	pre	intact	0.504427	1.24944	0.594801
CB4	pre	intact	0.714054	3.88798	1.64961
CB4	pre	intact	0.715161	4.51854	1.25717
CB4	pre	intact	0.800434	5.33904	1.03125
CB4	pre	intact	0.790301	5.39575	2.8373
CB4	pre	intact	0.69271	5.46959	3.33455
CB4	pre	intact	0.491436	4.70524	3.06185
CB4	pre	intact	0.479887	3.88821	1.73753
CB4	pre	intact	0.556224	3.53265	1.23685
CB4	pre	intact	0.670039	2.64387	0.966706
CB4	pre	intact	0.73537	3.44631	1.36842
CB4	pre	intact	0.785658	3.66302	1.77054
CB4	pre	intact	0.695449	2.70235	1.09209
CB4	pre	intact	0.576217	2.77537	0.898055
CB4	pre	intact	0.375771	1.54386	0.50463
CB4	pre	intact	0.378161	2.78794	1.06896
CB4	pre	intact	0.477386	2.44789	0.568355
CB4	pre	intact	0.575599	2.89105	1.08582
CB4	pre	intact	0.508769	2.86426	1.4046
CB4	pre	intact	0.505985	2.35846	0.925914
CB4	pre	intact	0.308499	2.77676	0.902287
CB4	pre	intact	0.516734	2.48482	0.777036
CB4	pre	intact	0.448696	2.08198	0.709922
CB4	pre	intact	0.437844	1.35299	0.642256
CB4	pre	intact	0.169951	1.26684	0.54506
CB4	pre	intact	0.239335	6.46251	0.766114
CB4	pre	intact	0.426881	4.73326	4.04895
CB4	pre	intact	0.182008	3.52497	2.9451
[truncated: 2,439 more rows]

## Sheet: V2
Figure S8b
V2
SUBJECT ID	SESSION	PRF COVERAGE	pRF r2	pRF eccentricity	pRF size
CB1	pre	intact	0.440003	0.493434	0.388662
CB1	pre	intact	0.248996	1.14764	0.531598
CB1	pre	intact	0.772631	1.50785	0.957775
CB1	pre	intact	0.70947	1.69708	1.10691
CB1	pre	intact	0.4141	1.20512	0.981749
CB1	pre	intact	0.828886	2.47074	1.21173
CB1	pre	intact	0.487745	2.62694	0.805853
CB1	pre	intact	0.736242	2.15382	1.27677
CB1	pre	intact	0.750774	1.79518	1.21129
CB1	pre	intact	0.257672	1.16419	0.660399
CB1	pre	intact	0.287391	2.10993	1.74661
CB1	pre	intact	0.221995	0.102994	0.313215
CB1	pre	intact	0.425161	0.477328	0.350629
CB1	pre	intact	0.563927	2.0072	1.24203
CB1	pre	intact	0.757538	2.51109	1.07353
CB1	pre	intact	0.747796	2.21406	1.35663
CB1	pre	intact	0.82618	1.8396	0.715266
CB1	pre	intact	0.794205	2.2356	0.942009
CB1	pre	intact	0.793162	1.82274	0.927669
CB1	pre	intact	0.741526	2.26927	0.944556
CB1	pre	intact	0.437143	1.32284	0.958748
CB1	pre	intact	0.401645	5.95994	3.44426
CB1	pre	intact	0.392935	4.56935	2.91982
CB1	pre	intact	0.459532	5.31539	5.82607
CB1	pre	intact	0.758463	4.93842	3.73414
CB1	pre	intact	0.751432	2.81802	3.99006
CB1	pre	intact	0.654926	2.00037	1.93422
CB1	pre	intact	0.791308	2.61048	1.44757
CB1	pre	intact	0.72681	3.04448	1.31772
CB1	pre	intact	0.793952	2.84632	1.53453
CB1	pre	intact	0.760467	2.11261	0.889622
CB1	pre	intact	0.672261	2.00887	0.999808
CB1	pre	intact	0.787833	3.2158	1.39626
CB1	pre	intact	0.54083	1.58778	1.37352
CB1	pre	intact	0.566099	0.852313	0.509742
CB1	pre	intact	0.745609	2.2609	1.00756
CB1	pre	intact	0.636093	2.21275	1.21246
CB1	pre	intact	0.314903	2.72788	1.28259
CB1	pre	intact	0.661082	2.64216	1.37976
CB1	pre	intact	0.771836	2.43008	0.984919
CB1	pre	intact	0.329889	2.53233	2.57461
CB1	pre	intact	0.830106	2.51312	1.65861
CB1	pre	intact	0.846669	2.03795	1.01333
CB1	pre	intact	0.722573	2.46404	1.0806
CB1	pre	intact	0.779325	2.07025	0.90615
CB1	pre	intact	0.318248	1.11216	0.392277
CB1	pre	intact	0.836757	9.41489	2.61066
CB1	pre	intact	0.593619	5.43934	4.93555
CB1	pre	intact	0.179084	4.07377	4.67407
CB1	pre	intact	0.886852	6.79288	1.35526
CB1	pre	intact	0.913961	6.15357	1.87507
CB1	pre	intact	0.747927	6.05787	1.04519
CB1	pre	intact	0.570124	3.05777	2.5171
CB1	pre	intact	0.5894	3.03922	2.15593
CB1	pre	intact	0.123096	3.36814	1.8719
CB1	pre	intact	0.748443	2.55992	1.50172
CB1	pre	intact	0.777174	2.16783	1.01901
CB1	pre	intact	0.526704	1.38294	1.2672
CB1	pre	intact	0.840107	2.54691	1.51516
CB1	pre	intact	0.784067	1.53319	1.00711
CB1	pre	intact	0.259345	1.20306	0.675314
CB1	pre	intact	0.705409	2.20433	0.786379
CB1	pre	intact	0.780306	1.70037	0.755314
CB1	pre	intact	0.875565	2.02716	0.947368
CB1	pre	intact	0.546365	1.46094	1.0653
CB1	pre	intact	0.296546	6.54416	5.04985
CB1	pre	intact	0.758231	2.74859	1.66839
CB1	pre	intact	0.847634	2.36926	1.36587
CB1	pre	intact	0.445391	3.48893	3.30103
CB1	pre	intact	0.833546	2.83921	1.6857
CB1	pre	intact	0.820113	2.42866	0.956667
CB1	pre	intact	0.539535	2.90987	1.24445
CB1	pre	intact	0.603727	1.65528	0.483397
CB1	pre	intact	0.118262	7.43502	2.29139
CB1	pre	intact	0.881248	9.46742	3.02655
CB1	pre	intact	0.918708	7.91956	2.69236
CB1	pre	blind	0.829913	8.86778	6.18971
CB1	pre	blind	0.740938	6.41403	5.00675
CB1	pre	intact	0.557504	3.98278	4.29169
CB1	pre	intact	0.657362	5.49218	1.748
CB1	pre	intact	0.563198	3.78453	3.04354
CB1	pre	intact	0.242928	3.77181	2.96557
CB1	pre	intact	0.748007	2.35475	1.09592
CB1	pre	intact	0.790112	2.10105	0.807127
CB1	pre	intact	0.143276	9.83941	2.88823
CB1	pre	intact	0.808157	2.62413	1.39976
CB1	pre	intact	0.854634	1.88639	1.12604
CB1	pre	intact	0.346691	1.96637	0.713693
CB1	pre	intact	0.742517	1.2053	0.47901
CB1	pre	intact	0.885678	1.77764	0.673665
CB1	pre	intact	0.237089	9.90783	1.56451
CB1	pre	intact	0.519644	9.0191	1.03015
CB1	pre	intact	0.413588	8.09058	6.14058
CB1	pre	intact	0.715899	3.1094	1.65845
CB1	pre	intact	0.828428	2.40595	1.21738
CB1	pre	intact	0.793441	1.84757	0.67268
CB1	pre	intact	0.547909	3.87149	1.9651
CB1	pre	intact	0.806141	3.13176	1.86528
CB1	pre	intact	0.770771	2.74388	1.24354
CB1	pre	intact	0.263968	5.92551	2.4762
CB1	pre	intact	0.263464	3.37371	1.45317
CB1	pre	intact	0.816779	1.26351	0.442966
CB1	pre	intact	0.735536	9.05471	0.667728
CB1	pre	intact	0.678687	2.26124	1.0405
CB1	pre	intact	0.70028	1.73631	0.54239
CB1	pre	intact	0.815686	8.62472	1.66588
CB1	pre	intact	0.682196	8.24752	1.49388
CB1	pre	intact	0.385854	5.75141	1.91935
CB1	pre	intact	0.643455	3.51093	2.26951
CB1	pre	intact	0.715592	3.32033	1.66436
CB1	pre	intact	0.479572	6.97234	4.84874
CB1	pre	intact	0.306693	5.63998	1.82427
CB1	pre	intact	0.418434	3.68379	2.27308
CB1	pre	intact	0.174437	2.39621	0.940031
CB1	pre	intact	0.116863	0.792172	2.73615
CB1	pre	intact	0.155918	0.395404	2.86747
CB1	pre	intact	0.161811	7.44406	3.08358
CB1	pre	intact	0.112683	1.47515	0.709695
CB1	pre	intact	0.518691	2.50461	0.81096
CB1	pre	intact	0.650406	1.57664	0.787126
CB1	pre	intact	0.62682	2.2596	0.731114
CB1	pre	intact	0.797684	8.37039	6.43905
CB1	pre	intact	0.521758	2.95756	2.11105
CB1	pre	intact	0.456451	2.70604	0.827877
CB1	pre	intact	0.514505	2.67514	0.674694
CB1	pre	intact	0.627094	6.87365	6.03447
CB1	pre	intact	0.446932	6.18934	0.605271
CB1	pre	intact	0.433375	2.85159	1.82714
CB1	pre	intact	0.220242	2.63531	0.520745
CB1	pre	intact	0.168658	4.05847	4.54993
CB1	pre	intact	0.425147	6.19121	1.61436
CB1	pre	intact	0.166716	4.88837	3.1208
CB1	pre	intact	0.198374	2.98108	2.3902
CB1	pre	intact	0.149206	2.4097	1.27242
CB1	pre	intact	0.724607	7.63702	2.58403
CB1	pre	intact	0.684705	7.80434	4.91113
CB1	pre	intact	0.764934	6.37157	1.90497
CB1	pre	intact	0.753519	4.67949	3.08541
CB1	pre	intact	0.398684	3.68492	1.81483
CB1	pre	intact	0.656635	5.50238	5.49799
CB1	pre	intact	0.624859	4.59426	4.49724
CB1	pre	intact	0.634711	4.08719	3.37084
CB1	pre	intact	0.42823	3.57479	2.53579
CB1	pre	intact	0.173549	4.78069	2.46572
CB1	pre	intact	0.463009	5.93086	2.95107
CB1	pre	intact	0.26167	6.21882	0.565954
CB1	pre	intact	0.105261	2.55773	2.64796
CB1	pre	intact	0.103224	1.64457	2.54191
CB1	pre	intact	0.120598	5.27973	4.55644
CB1	pre	intact	0.38444	6.0553	5.22419
CB1	pre	intact	0.500763	6.89533	1.04764
CB1	pre	intact	0.143675	5.74492	1.40432
CB1	pre	intact	0.383364	3.7087	4.00406
CB1	pre	intact	0.398739	3.73449	2.72687
CB1	pre	intact	0.24138	2.67449	1.95115
CB1	pre	intact	0.163046	5.19172	3.90044
CB1	pre	intact	0.11122	0.641009	2.45766
CB1	pre	intact	0.210703	4.89631	3.26713
CB1	pre	intact	0.204637	3.12707	2.25329
CB1	pre	intact	0.567189	7.04699	3.09937
CB1	pre	intact	0.203061	4.77593	2.45126
CB1	pre	intact	0.444797	4.56261	3.19157
CB1	pre	intact	0.239055	3.42788	1.33514
CB1	pre	intact	0.366077	3.65885	1.92416
CB1	pre	intact	0.169145	3.75698	1.63493
CB1	pre	intact	0.462538	3.33427	1.72072
CB1	pre	intact	0.206386	2.17608	1.2232
CB1	pre	intact	0.208352	2.40767	1.20028
CB1	pre	intact	0.232217	2.99285	0.593365
CB1	pre	intact	0.222642	9.25832	3.90453
CB1	pre	intact	0.643538	6.44921	2.63489
CB1	pre	intact	0.131364	0.23585	0.252337
CB1	pre	intact	0.517347	4.27901	3.23921
CB1	pre	intact	0.199515	4.22296	2.28544
CB1	pre	intact	0.590082	4.86678	2.85946
CB1	pre	intact	0.532998	4.71298	2.95796
CB1	pre	intact	0.257246	4.29618	3.10332
CB1	pre	intact	0.530192	3.93455	2.39258
CB1	pre	intact	0.263498	4.23068	2.14997
CB1	pre	intact	0.607612	3.08462	1.69943
CB1	pre	intact	0.447838	2.67848	0.928975
CB1	pre	intact	0.285557	2.37109	1.4336
CB1	pre	intact	0.228293	2.66212	1.29798
CB1	pre	blind	0.796157	9.74986	5.12265
CB1	pre	blind	0.867318	6.6849	4.01053
CB1	pre	intact	0.588565	1.24091	0.642392
CB1	pre	blind	0.573032	5.6552	2.38967
CB1	pre	blind	0.700966	5.87138	4.18135
CB1	pre	blind	0.508214	4.62764	3.40028
CB1	pre	intact	0.651039	2.11184	0.704817
CB1	pre	intact	0.654783	0.911729	0.599417
CB1	pre	blind	0.528591	4.94899	3.67909
CB1	pre	blind	0.701092	4.9021	3.84779
CB1	pre	blind	0.725944	4.3225	3.40068
CB1	pre	intact	0.720232	3.36667	1.97271
CB1	pre	intact	0.70087	2.30475	1.04625
CB1	pre	intact	0.682834	1.5098	0.588708
CB1	pre	intact	0.538908	1.21222	0.60208
CB1	pre	blind	0.164665	6.47946	3.47806
CB1	pre	blind	0.540177	5.00721	2.46275
CB1	pre	intact	0.693245	3.93284	2.18019
CB1	pre	intact	0.765738	2.91783	1.30156
CB1	pre	intact	0.464646	1.57063	0.488249
CB1	pre	intact	0.227668	3.65998	1.68473
CB1	pre	intact	0.419549	2.58589	1.06173
CB1	pre	blind	0.647729	7.98245	1.59763
CB1	pre	blind	0.844071	7.17969	2.15089
CB1	pre	blind	0.70675	5.02114	1.91216
CB1	pre	blind	0.644367	4.60484	3.13135
CB1	pre	blind	0.748073	4.73944	2.56201
CB1	pre	intact	0.593698	3.70507	1.93104
CB1	pre	intact	0.583368	2.6131	1.70246
CB1	pre	intact	0.767925	2.60951	1.13221
CB1	pre	intact	0.643045	2.41589	0.984905
CB1	pre	intact	0.590058	1.9101	0.884517
CB1	pre	intact	0.629114	1.79525	0.811903
CB1	pre	intact	0.749118	1.87926	0.894738
CB1	pre	intact	0.855064	1.4591	0.675262
CB1	pre	intact	0.228505	0.83469	0.870613
CB1	pre	blind	0.875741	9.73825	3.15201
CB1	pre	blind	0.898942	8.96388	4.0928
CB1	pre	intact	0.778644	1.56767	0.904478
CB1	pre	intact	0.774827	1.21118	0.673843
CB1	pre	blind	0.674365	9.11567	3.25211
CB1	pre	intact	0.81009	2.62195	1.29198
CB1	pre	intact	0.857961	2.1776	0.955806
CB1	pre	intact	0.693938	0.839269	0.496174
CB1	pre	intact	0.564869	0.726045	0.634539
CB1	pre	blind	0.686456	7.12095	1.9703
CB1	pre	blind	0.687334	6.85594	0.470426
CB1	pre	intact	0.748892	4.12219	2.58714
CB1	pre	intact	0.754073	2.90742	1.33252
CB1	pre	intact	0.63876	0.910031	0.508924
CB1	pre	intact	0.479482	0.619064	0.462883
CB1	pre	intact	0.442536	0.688095	0.664415
CB1	pre	intact	0.478339	0.789124	0.520351
CB1	pre	blind	0.30245	7.07823	0.717078
CB1	pre	blind	0.612065	5.98653	1.45015
CB1	pre	intact	0.7518	5.06625	1.4639
CB1	pre	intact	0.78297	3.4145	2.03429
CB1	pre	intact	0.179022	0.960703	0.307238
CB1	pre	intact	0.154428	1.6767	1.54832
CB1	pre	intact	0.104475	1.75083	0.843588
CB1	pre	intact	0.341426	4.79666	2.26864
CB1	pre	intact	0.359365	3.58781	1.7934
CB1	pre	blind	0.73044	8.5386	2.21684
CB1	pre	blind	0.538586	4.94242	2.82026
CB1	pre	blind	0.352343	6.47891	2.52807
CB1	pre	blind	0.740812	6.71743	1.17917
CB1	pre	blind	0.690714	4.95422	2.51752
CB1	pre	intact	0.681911	3.39465	1.96558
CB1	pre	blind	0.851464	3.47815	2.31922
CB1	pre	blind	0.782852	3.68168	2.18684
CB1	pre	intact	0.492751	3.44544	1.56776
CB1	pre	intact	0.366043	2.95759	1.76205
CB1	pre	intact	0.795465	2.9668	1.2885
CB1	pre	intact	0.771871	2.50577	0.995252
CB1	pre	intact	0.626645	2.27362	0.885505
CB1	pre	intact	0.362457	2.64887	0.932616
CB1	pre	intact	0.386596	1.4751	0.375251
CB1	pre	intact	0.682303	1.69871	0.521216
CB1	pre	intact	0.355105	1.75885	0.68709
CB1	pre	intact	0.844382	1.80746	0.670549
CB1	pre	blind	0.41076	5.39081	3.14293
CB1	pre	intact	0.846688	2.58868	1.22385
CB1	pre	intact	0.899241	2.00365	0.890727
CB1	pre	intact	0.812585	1.48101	0.720635
CB1	pre	intact	0.590586	1.91615	0.983404
CB1	pre	intact	0.854123	3.02401	1.44741
CB1	pre	intact	0.896014	2.4296	1.06382
CB1	pre	intact	0.738882	0.677885	0.317676
CB1	pre	intact	0.65883	0.9017	0.667556
CB1	pre	intact	0.670086	1.16035	0.765361
CB1	pre	blind	0.680215	4.68583	3.71639
CB1	pre	blind	0.674101	4.10095	2.482
CB1	pre	intact	0.590049	1.16556	0.555743
CB1	pre	intact	0.496675	0.756404	0.424187
CB1	pre	intact	0.318936	0.741398	0.641714
CB1	pre	intact	0.372685	0.701919	0.492335
CB1	pre	blind	0.419218	6.88413	0.555681
CB1	pre	blind	0.769795	5.72604	1.05357
CB1	pre	intact	0.769861	3.96497	2.33178
CB1	pre	blind	0.295235	5.1906	2.7483
CB1	pre	intact	0.467563	3.73582	2.06044
CB1	pre	blind	0.322411	5.11542	4.43443
CB1	pre	blind	0.523269	4.45116	3.89931
CB1	pre	intact	0.45203	3.47355	1.70816
CB1	pre	blind	0.787426	3.73542	2.21719
CB1	pre	intact	0.726491	3.66047	1.73794
CB1	pre	intact	0.799699	3.47647	1.7575
CB1	pre	intact	0.860101	3.45616	1.895
CB1	pre	intact	0.85904	3.17364	1.54289
CB1	pre	intact	0.494418	2.11372	0.907113
CB1	pre	intact	0.74058	1.96798	0.813627
CB1	pre	intact	0.726899	1.63953	0.804882
CB1	pre	intact	0.652809	0.73612	0.486461
CB1	pre	intact	0.107303	0.550113	0.315006
CB1	pre	intact	0.138543	1.32918	1.03397
CB1	pre	intact	0.613434	3.20109	1.29629
CB1	pre	intact	0.749962	2.50622	1.0113
CB1	pre	intact	0.602727	1.68998	0.645132
CB1	pre	intact	0.541682	1.6706	0.868855
CB1	pre	intact	0.847798	3.22834	1.72996
CB1	pre	intact	0.883106	2.93398	1.49919
CB1	pre	intact	0.389893	1.03635	0.814551
CB1	pre	intact	0.20572	1.04004	0.544383
CB1	pre	intact	0.211339	0.939912	0.720542
CB1	pre	blind	0.7799	4.61639	2.42169
CB1	pre	intact	0.509849	1.86848	1.30757
CB1	pre	blind	0.397227	7.68061	0.786508
CB1	pre	blind	0.73473	6.87154	1.02648
CB1	pre	blind	0.704441	4.63126	2.19801
CB1	pre	blind	0.268345	7.1067	0.89223
CB1	pre	blind	0.703976	4.36169	4.39619
CB1	pre	blind	0.269131	3.31231	3.869
CB1	pre	blind	0.735364	4.07782	2.41353
CB1	pre	blind	0.55159	3.79024	1.96992
CB1	pre	intact	0.778882	2.75468	1.72913
CB1	pre	intact	0.808673	3.04681	1.90544
CB1	pre	intact	0.771072	2.58174	1.18885
CB1	post	intact	0.409699	0.503896	0.605867
CB1	post	intact	0.487622	1.30665	0.602849
CB1	post	intact	0.772869	1.74093	1.0915
CB1	post	intact	0.208388	2.19077	0.907491
CB1	post	intact	0.725285	2.59667	1.19549
CB1	post	intact	0.110039	2.60396	2.01047
CB1	post	intact	0.802056	2.31729	1.23338
CB1	post	intact	0.77614	2.2025	0.902479
CB1	post	intact	0.403391	1.91395	0.665681
CB1	post	intact	0.587229	1.01397	0.535
CB1	post	intact	0.218157	0.612593	0.463971
CB1	post	intact	0.605485	2.42821	1.01344
CB1	post	intact	0.640611	1.9132	0.703388
CB1	post	intact	0.752187	2.34324	0.896198
CB1	post	intact	0.511499	1.41373	0.477991
CB1	post	intact	0.80212	2.40811	1.1739
CB1	post	intact	0.746768	1.39211	0.747687
CB1	post	intact	0.788773	2.16726	1.0364
CB1	post	intact	0.351639	1.88693	0.778046
CB1	post	intact	0.223888	1.07614	0.988514
CB1	post	intact	0.23205	4.25502	5.4757
CB1	post	intact	0.259239	3.727	4.59183
CB1	post	intact	0.47357	7.83739	3.1085
CB1	post	intact	0.317493	9.65859	5.16803
CB1	post	intact	0.304634	4.05682	2.02499
CB1	post	intact	0.513243	3.68103	1.74971
CB1	post	intact	0.214807	2.46233	2.45913
CB1	post	intact	0.735314	2.10647	1.38996
CB1	post	intact	0.782029	2.36883	1.23937
CB1	post	intact	0.115178	1.2742	1.20992
CB1	post	intact	0.69808	2.89627	1.20837
CB1	post	intact	0.707063	1.87963	0.839995
CB1	post	intact	0.313027	1.35442	0.631823
CB1	post	intact	0.114833	0.978953	0.831191
CB1	post	intact	0.208817	2.53164	1.34979
CB1	post	intact	0.747813	2.30944	1.1445
CB1	post	intact	0.553608	1.67831	0.688174
CB1	post	intact	0.526401	2.82304	1.35396
CB1	post	intact	0.829425	2.15903	0.984447
CB1	post	intact	0.485231	1.01072	0.273669
CB1	post	intact	0.742239	1.43412	0.661659
CB1	post	intact	0.697543	2.29151	0.785783
CB1	post	intact	0.251021	4.0762	4.85312
CB1	post	intact	0.653806	7.6504	1.69835
CB1	post	intact	0.366436	3.60188	4.05112
CB1	post	intact	0.81559	7.27017	1.98261
CB1	post	intact	0.818814	6.91433	2.08061
CB1	post	intact	0.21371	6.11848	2.07685
CB1	post	intact	0.223119	3.79615	3.95801
CB1	post	intact	0.64761	2.03918	1.80514
CB1	post	intact	0.606091	2.40478	1.53155
CB1	post	intact	0.406955	1.70528	1.26187
CB1	post	intact	0.598425	2.38553	0.890495
CB1	post	intact	0.757608	1.65413	0.756444
CB1	post	intact	0.123348	0.961628	0.953421
CB1	post	intact	0.625146	1.36994	0.662348
CB1	post	intact	0.861415	2.22033	1.16551
CB1	post	intact	0.497312	0.759147	0.539937
CB1	post	intact	0.382292	2.52739	1.59934
CB1	post	intact	0.787522	2.35229	1.36173
CB1	post	intact	0.797943	1.33883	0.78493
CB1	post	intact	0.615968	3.40402	1.20688
CB1	post	intact	0.82614	2.57195	1.0635
CB1	post	intact	0.35569	1.11216	0.254134
CB1	post	intact	0.831199	2.97417	1.45951
CB1	post	intact	0.407353	1.15476	0.518276
CB1	post	intact	0.223815	0.955089	1.2291
CB1	post	intact	0.11661	2.30069	1.87928
CB1	post	intact	0.326041	7.25108	1.28699
CB1	post	intact	0.598491	8.49755	5.74415
CB1	post	intact	0.873783	7.67911	1.85307
CB1	post	intact	0.498756	3.86364	3.54065
CB1	post	intact	0.175371	3.31989	2.12338
CB1	post	intact	0.10903	3.20559	2.81235
CB1	post	intact	0.660996	2.5915	1.70111
CB1	post	intact	0.591674	1.96577	1.33992
CB1	post	intact	0.459063	3.47273	1.23396
CB1	post	intact	0.790453	1.68556	0.8152
CB1	post	intact	0.75998	1.19219	0.567225
CB1	post	intact	0.878356	1.9341	1.16591
CB1	post	intact	0.370665	5.58963	3.15519
CB1	post	intact	0.689952	1.9484	1.55322
CB1	post	intact	0.830724	1.26499	0.685923
CB1	post	intact	0.705067	3.54492	1.54815
CB1	post	intact	0.796072	2.88458	1.31795
CB1	post	intact	0.421642	1.49883	0.439525
CB1	post	intact	0.295898	2.90601	2.90341
CB1	post	intact	0.746827	3.33946	1.87431
CB1	post	intact	0.183535	1.51922	0.613397
CB1	post	intact	0.161527	0.852331	1.75259
CB1	post	blind	0.100642	4.94445	3.59037
CB1	post	intact	0.760932	1.17618	0.524205
CB1	post	intact	0.765741	1.28693	0.632935
CB1	post	intact	0.775704	8.15585	6.40402
CB1	post	intact	0.718329	1.32564	0.673517
CB1	post	intact	0.649198	1.79915	0.641498
CB1	post	intact	0.476578	3.90199	1.83394
CB1	post	intact	0.549691	2.52289	1.18655
CB1	post	intact	0.354206	1.94314	0.660835
CB1	post	intact	0.599612	8.1274	1.98263
CB1	post	intact	0.643384	6.75523	1.54734
CB1	post	intact	0.320672	2.99217	3.70347
CB1	post	intact	0.422161	2.31632	2.89389
CB1	post	intact	0.501725	2.52408	2.46371
CB1	post	intact	0.213525	1.97611	1.16416
CB1	post	intact	0.134143	8.29913	3.24804
CB1	post	intact	0.167371	5.45383	2.84951
CB1	post	intact	0.106795	5.2572	3.09284
CB1	post	intact	0.452944	2.33583	1.19902
CB1	post	intact	0.588828	1.3483	1.29141
CB1	post	intact	0.337071	1.49498	1.50099
CB1	post	intact	0.801015	6.89157	0.745153
CB1	post	intact	0.327629	2.12434	0.583846
CB1	post	intact	0.470716	2.35168	1.04704
CB1	post	intact	0.421506	2.68024	0.424822
CB1	post	intact	0.641975	8.59931	6.27356
CB1	post	intact	0.541555	7.25489	2.13358
CB1	post	intact	0.335623	2.89965	1.76228
CB1	post	intact	0.250246	3.33249	1.1904
CB1	post	intact	0.115	8.48875	0.921804
CB1	post	intact	0.231286	8.05204	1.52983
CB1	post	intact	0.538499	6.401	1.11276
CB1	post	intact	0.38284	2.02369	3.59056
CB1	post	intact	0.330672	1.29292	2.82308
CB1	post	intact	0.26798	1.93528	2.63604
CB1	post	intact	0.137507	4.16573	1.90346
CB1	post	intact	0.480457	9.32416	1.22265
CB1	post	intact	0.554504	8.22065	1.30881
CB1	post	intact	0.585026	8.01138	6.08039
CB1	post	intact	0.715078	6.90481	5.2509
CB1	post	intact	0.610937	5.67804	1.47838
CB1	post	intact	0.155086	3.33577	1.33061
CB1	post	intact	0.482418	8.00808	1.43823
CB1	post	intact	0.445494	4.80107	5.01839
CB1	post	intact	0.528252	4.72872	4.02566
CB1	post	intact	0.516366	3.89861	3.09689
CB1	post	intact	0.547329	3.02422	2.09721
CB1	post	intact	0.415605	6.61831	1.14819
CB1	post	intact	0.588189	3.24096	3.66796
CB1	post	intact	0.206224	3.51389	2.10772
CB1	post	intact	0.108393	2.68106	2.32087
CB1	post	intact	0.118694	5.24554	2.96038
CB1	post	intact	0.103658	9.11453	1.42921
CB1	post	intact	0.162116	7.19481	5.11319
CB1	post	intact	0.366927	5.43731	5.66004
CB1	post	intact	0.643213	7.21943	5.55662
CB1	post	intact	0.133636	9.98959	3.80901
CB1	post	intact	0.144035	7.32012	4.95752
CB1	post	intact	0.313839	4.19774	3.66958
CB1	post	intact	0.344184	3.53582	2.94018
CB1	post	intact	0.204403	3.59792	1.66147
CB1	post	intact	0.236053	7.71488	3.54539
CB1	post	intact	0.402514	5.58082	3.00421
CB1	post	intact	0.109978	4.81126	2.29312
CB1	post	intact	0.127248	5.00798	2.76834
CB1	post	intact	0.392276	6.57341	1.37503
CB1	post	intact	0.417734	6.55541	1.2677
CB1	post	intact	0.127191	5.866	2.26544
CB1	post	intact	0.329792	4.85458	1.89271
CB1	post	intact	0.223492	4.77861	2.41067
CB1	post	intact	0.176626	4.14824	0.361476
CB1	post	intact	0.210773	2.83939	1.96132
CB1	post	intact	0.22327	3.05494	1.79645
CB1	post	intact	0.103539	5.20929	2.52244
CB1	post	intact	0.126877	2.83202	0.876354
CB1	post	intact	0.18428	1.88647	0.756182
CB1	post	intact	0.100039	3.77724	1.57291
CB1	post	intact	0.738115	7.6391	2.4009
CB1	post	intact	0.737575	7.3432	5.28739
CB1	post	intact	0.106113	0.758084	0.549149
CB1	post	intact	0.428196	6.34627	3.8239
CB1	post	intact	0.753602	4.29846	3.72196
CB1	post	intact	0.363375	3.79512	3.34934
CB1	post	intact	0.758691	3.75635	2.91458
CB1	post	intact	0.192012	5.37607	3.54964
CB1	post	intact	0.39013	5.25244	3.56655
CB1	post	intact	0.403362	3.61109	2.81001
CB1	post	intact	0.598829	2.48682	0.882841
CB1	post	intact	0.696015	2.04653	0.906455
CB1	post	intact	0.185298	3.5657	2.75227
CB1	post	intact	0.440803	4.09505	2.56433
CB1	post	intact	0.46933	2.57017	1.85264
CB1	post	intact	0.428755	2.18798	1.03692
CB1	post	intact	0.14534	2.24516	1.89537
CB1	post	intact	0.175066	3.64529	1.58764
CB1	post	intact	0.340904	2.59352	0.846334
CB1	post	intact	0.179444	3.60833	1.7423
CB1	post	blind	0.806224	9.30318	4.16969
CB1	post	blind	0.876609	6.71835	4.20059
CB1	post	blind	0.563928	7.17382	2.03735
CB1	post	intact	0.577544	6.87312	1.99339
CB1	post	intact	0.721143	4.71955	3.03171
CB1	post	blind	0.557332	5.64226	3.69173
CB1	post	blind	0.567782	4.55559	5.19585
CB1	post	intact	0.544314	3.50247	2.74345
CB1	post	intact	0.715116	2.60117	1.45762
CB1	post	intact	0.659951	1.85511	0.929377
CB1	post	intact	0.665042	1.25562	0.723856
CB1	post	intact	0.445417	0.526582	0.812529
CB1	post	intact	0.166107	5.15007	2.94591
CB1	post	blind	0.572803	4.63984	3.47046
CB1	post	blind	0.700242	3.93297	3.32029
CB1	post	intact	0.711154	3.0442	1.76908
CB1	post	intact	0.680833	1.91513	1.00264
CB1	post	intact	0.266804	0.938626	0.354322
CB1	post	intact	0.172238	3.50083	1.98653
CB1	post	intact	0.472296	3.56513	1.9141
CB1	post	intact	0.49206	2.79278	0.926579
CB1	post	blind	0.785575	7.61017	1.42339
CB1	post	blind	0.792998	6.23348	1.50224
CB1	post	blind	0.740315	6.30541	1.51568
CB1	post	blind	0.544605	5.28358	2.15452
CB1	post	intact	0.6309	3.70414	2.04819
CB1	post	intact	0.512854	3.5359	1.79886
CB1	post	intact	0.716919	1.81795	1.30263
CB1	post	intact	0.699263	1.86423	1.16848
CB1	post	intact	0.270574	1.52748	0.90352
CB1	post	intact	0.10014	0.920345	0.824784
CB1	post	intact	0.481718	0.371231	0.288734
CB1	post	intact	0.141227	1.30432	0.895379
CB1	post	blind	0.86864	8.32411	4.50956
CB1	post	intact	0.669818	1.30887	0.894105
CB1	post	intact	0.814268	1.23262	0.834052
CB1	post	intact	0.833864	2.34802	1.28244
CB1	post	intact	0.707662	0.954978	0.489323
CB1	post	intact	0.489877	0.725225	0.579219
CB1	post	intact	0.574166	1.3965	0.688823
CB1	post	blind	0.542919	7.16837	0.996913
CB1	post	intact	0.794941	2.86378	1.56278
CB1	post	intact	0.644426	1.33809	0.818165
CB1	post	intact	0.577163	0.495625	0.470931
CB1	post	intact	0.382403	0.232423	0.780629
CB1	post	intact	0.37613	0.650255	0.882078
CB1	post	intact	0.356513	0.738349	0.448711
CB1	post	intact	0.10174	0.717702	0.243958
CB1	post	blind	0.31093	7.29707	2.1085
CB1	post	blind	0.59436	6.50458	1.20513
CB1	post	blind	0.67983	4.31463	3.6432
CB1	post	intact	0.708998	3.7012	2.39168
CB1	post	intact	0.490563	2.19451	1.78187
CB1	post	intact	0.336916	0.514266	0.575471
CB1	post	intact	0.101364	0.217254	0.20548
CB1	post	intact	0.108651	0.248366	0.172634
CB1	post	intact	0.165247	1.5967	1.03126
CB1	post	intact	0.623626	3.68285	2.31583
CB1	post	intact	0.40619	3.30177	1.33448
CB1	post	blind	0.520877	8.64176	1.94735
CB1	post	blind	0.623387	5.69501	3.329
CB1	post	blind	0.326116	3.85629	2.71079
CB1	post	blind	0.740645	4.15304	2.58079
CB1	post	blind	0.706412	4.35946	2.62642
CB1	post	intact	0.64933	3.52262	1.8044
CB1	post	intact	0.758655	3.13167	1.73733
CB1	post	intact	0.806507	2.93852	1.61172
CB1	post	intact	0.608989	2.87971	1.48186
CB1	post	intact	0.259054	2.28223	1.64077
CB1	post	intact	0.292516	1.93488	1.21589
CB1	post	intact	0.795354	2.15913	1.02763
CB1	post	intact	0.688572	1.69248	0.97758
CB1	post	intact	0.12176	1.3012	0.714893
CB1	post	intact	0.231518	0.41955	0.570129
CB1	post	blind	0.653134	8.9517	2.38563
CB1	post	blind	0.586338	5.44192	3.27482
CB1	post	intact	0.773812	2.10141	0.966471
CB1	post	intact	0.8172	1.62336	0.770366
CB1	post	intact	0.709849	1.77956	1.03842
CB1	post	intact	0.885317	2.50018	1.35195
CB1	post	intact	0.795343	1.09753	0.724049
CB1	post	intact	0.523608	0.900597	0.591607
CB1	post	intact	0.574526	1.39775	0.94743
CB1	post	intact	0.558381	0.990375	0.890373
CB1	post	intact	0.773164	3.41331	1.79515
CB1	post	intact	0.575091	1.75859	1.04061
CB1	post	intact	0.576564	0.613733	0.540647
CB1	post	intact	0.384441	0.42741	0.722523
CB1	post	intact	0.387904	0.629061	0.711358
CB1	post	intact	0.247423	0.580215	0.469031
CB1	post	blind	0.295436	7.27463	0.876909
CB1	post	blind	0.645704	4.17398	3.36123
CB1	post	intact	0.562728	3.34049	2.55908
CB1	post	intact	0.351329	6.00379	0.271004
CB1	post	blind	0.431023	4.27684	2.92851
CB1	post	intact	0.507006	3.49422	2.1668
CB1	post	blind	0.243415	5.82717	2.06955
CB1	post	blind	0.44032	4.67216	3.52734
CB1	post	blind	0.556212	3.90751	2.11601
CB1	post	intact	0.747365	3.36114	2.05877
CB1	post	intact	0.837711	3.38867	2.02475
CB1	post	intact	0.794251	3.12719	1.89095
CB1	post	intact	0.740461	3.0937	1.62467
CB1	post	intact	0.7147	2.62303	1.44284
CB1	post	intact	0.58596	1.90417	1.32177
CB1	post	intact	0.410515	0.765875	0.590046
CB1	post	intact	0.168707	0.270127	0.529592
CB1	post	intact	0.606462	2.26055	1.28223
CB1	post	intact	0.621439	1.80836	0.797228
CB1	post	intact	0.406552	1.86217	0.92802
CB1	post	intact	0.389844	1.78417	1.24378
CB1	post	intact	0.861158	2.77642	1.59647
CB1	post	intact	0.650722	1.57738	1.04232
CB1	post	intact	0.236977	0.959522	0.691527
CB1	post	intact	0.276107	0.79708	0.811763
CB1	post	intact	0.227167	0.340465	0.56916
CB1	post	intact	0.79335	3.41724	1.90144
CB1	post	intact	0.315612	0.934741	0.7586
CB1	post	intact	0.38027	0.752527	0.763713
CB1	post	intact	0.106245	0.305857	0.268376
CB1	post	blind	0.599352	7.26742	1.29498
CB1	post	blind	0.607167	5.49919	1.19147
CB1	post	intact	0.641663	3.04824	2.49068
CB1	post	blind	0.195386	7.14869	1.09738
CB1	post	blind	0.601699	4.70465	4.92779
CB1	post	blind	0.260265	5.00952	3.49016
CB1	post	blind	0.708648	3.93514	3.71773
CB1	post	blind	0.455841	4.13494	3.42139
CB1	post	blind	0.718576	3.30431	2.26013
CB1	post	blind	0.774717	3.34403	2.30692
CB1	post	intact	0.681871	2.89622	1.84166
CB2	pre	intact	0.136893	1.64694	0.983083
CB2	pre	intact	0.245353	1.37899	0.816
CB2	pre	intact	0.261361	1.81114	0.407366
CB2	pre	intact	0.279206	2.04073	0.802273
CB2	pre	blind	0.214794	3.40362	1.71125
CB2	pre	blind	0.324109	4.07225	3.59995
CB2	pre	blind	0.469947	3.12762	2.92418
CB2	pre	intact	0.105092	1.30587	0.53269
CB2	pre	intact	0.221623	0.740738	0.520693
CB2	pre	blind	0.216617	1.9032	0.833769
CB2	pre	blind	0.151585	5.60296	2.90395
CB2	pre	blind	0.127206	4.23156	1.46463
CB2	pre	intact	0.159256	1.16754	0.666195
CB2	pre	blind	0.155868	6.66252	2.18122
CB2	pre	blind	0.40903	5.51244	5.47805
CB2	pre	intact	0.383785	1.2067	0.659643
CB2	pre	blind	0.369642	3.88208	4.24827
CB2	pre	blind	0.788954	6.17619	5.6816
CB2	pre	blind	0.669696	5.18102	4.31675
CB2	pre	blind	0.587337	3.74155	2.72018
CB2	pre	blind	0.312803	2.69397	1.05877
CB2	pre	blind	0.782381	4.4608	2.53619
CB2	pre	blind	0.829872	4.28015	2.33335
CB2	pre	blind	0.328501	3.13288	2.14333
CB2	pre	intact	0.149307	4.4364	1.03294
CB2	pre	blind	0.102188	4.82379	1.40465
CB2	pre	blind	0.266074	5.32567	3.89972
CB2	pre	blind	0.183236	7.56538	5.836
CB2	pre	blind	0.389924	6.54276	4.38885
CB2	pre	blind	0.660657	5.26889	2.95647
CB2	pre	blind	0.228286	4.67467	3.70485
CB2	pre	blind	0.177334	6.25054	2.61062
CB2	pre	blind	0.173547	4.19098	2.06492
CB2	pre	intact	0.679266	9.92825	0.880906
CB2	pre	intact	0.476971	2.72948	0.115146
CB2	pre	blind	0.674506	6.80662	5.63271
CB2	pre	blind	0.823046	6.22073	5.55956
CB2	pre	blind	0.100068	6.14468	4.91991
CB2	pre	intact	0.195979	1.66942	0.755003
CB2	pre	intact	0.296357	1.08078	0.570215
CB2	pre	blind	0.691375	4.94857	3.9657
CB2	pre	blind	0.774985	4.84732	4.44352
CB2	pre	blind	0.486153	5.56658	5.29198
CB2	pre	blind	0.632922	3.24232	2.04888
CB2	pre	blind	0.373495	2.29912	1.36323
CB2	pre	intact	0.265189	2.19607	0.706525
CB2	pre	blind	0.280074	3.0509	3.14661
CB2	pre	intact	0.624391	3.66469	2.35993
CB2	pre	blind	0.119969	1.44724	2.21415
CB2	pre	intact	0.101671	2.24288	1.64266
CB2	pre	blind	0.64154	9.81419	5.09522
CB2	pre	blind	0.623921	7.68917	2.92452
CB2	pre	blind	0.762162	6.22635	3.53583
CB2	pre	blind	0.105779	4.32583	3.83841
CB2	pre	blind	0.534711	8.93767	3.02096
CB2	pre	blind	0.775968	6.85834	2.59626
CB2	pre	blind	0.58577	4.36177	2.44542
CB2	pre	blind	0.703011	7.93685	2.27237
CB2	pre	blind	0.372577	5.51724	2.96021
CB2	pre	intact	0.727678	9.877	2.64829
CB2	pre	intact	0.708204	8.93502	2.4174
CB2	pre	intact	0.567295	8.76456	6.45728
CB2	pre	intact	0.831954	4.61246	2.88893
CB2	pre	intact	0.348046	4.30017	2.1153
CB2	pre	blind	0.597653	3.61583	2.99427
CB2	pre	blind	0.627463	3.07693	1.79159
CB2	pre	intact	0.101927	2.2503	1.32452
CB2	pre	blind	0.153416	2.51218	2.76685
CB2	pre	blind	0.12966	7.59601	3.21913
CB2	pre	blind	0.563612	8.93656	3.42352
CB2	pre	blind	0.726602	9.08573	2.53833
CB2	pre	blind	0.799736	7.16989	2.97223
CB2	pre	blind	0.725346	8.6839	3.03973
CB2	pre	intact	0.502968	6.39614	4.52731
CB2	pre	intact	0.671267	8.45205	1.81727
CB2	pre	intact	0.545256	4.40638	3.56724
CB2	pre	intact	0.622952	4.68956	3.43686
CB2	pre	intact	0.330944	3.09279	2.41556
CB2	pre	intact	0.148505	2.25683	1.76063
CB2	pre	blind	0.135318	0.939881	2.89136
CB2	pre	intact	0.329388	2.41434	1.81313
CB2	pre	intact	0.199049	2.30569	0.798495
CB2	pre	blind	0.376782	6.66627	2.72811
CB2	pre	blind	0.76335	8.74895	2.13814
CB2	pre	blind	0.516478	6.91064	1.40367
CB2	pre	blind	0.790512	9.49854	2.52067
CB2	pre	blind	0.858232	7.85928	1.69323
CB2	pre	blind	0.445746	6.85222	1.83103
CB2	pre	intact	0.742779	9.91595	1.45018
CB2	pre	blind	0.544566	7.46501	1.59859
CB2	pre	blind	0.662037	7.51973	1.14456
CB2	pre	blind	0.146366	6.21579	1.10768
CB2	pre	intact	0.621754	5.02218	5.07662
CB2	pre	intact	0.286877	5.5365	4.88642
CB2	pre	blind	0.488913	6.60521	1.47698
CB2	pre	intact	0.409638	8.16294	4.38461
CB2	pre	intact	0.617933	5.81563	4.7741
CB2	pre	blind	0.257723	6.24565	5.72708
CB2	pre	intact	0.548723	6.3821	1.60668
CB2	pre	intact	0.162116	9.60683	6.48374
CB2	pre	blind	0.3053	8.68927	6.45126
CB2	pre	blind	0.343563	8.93507	5.87006
CB2	pre	blind	0.159063	3.68919	4.4897
CB2	pre	blind	0.407582	6.22142	4.77238
CB2	pre	intact	0.236587	5.59701	4.43059
CB2	pre	intact	0.552632	6.8772	1.26681
CB2	pre	blind	0.718882	4.57165	3.19493
CB2	pre	intact	0.384785	4.9204	3.80136
CB2	pre	intact	0.678042	4.49078	3.43271
CB2	pre	intact	0.752383	4.54838	3.79676
CB2	pre	intact	0.638536	3.3651	3.00313
CB2	pre	intact	0.154097	9.53654	2.07
CB2	pre	intact	0.380175	8.88225	4.89728
CB2	pre	intact	0.652456	4.28577	3.52014
CB2	pre	intact	0.520903	3.59164	2.56341
CB2	pre	intact	0.487155	5.25752	1.69034
CB2	pre	intact	0.49259	3.36115	2.31815
CB2	pre	intact	0.6654	2.89795	1.73832
CB2	pre	intact	0.234959	3.08658	2.32974
CB2	pre	intact	0.312017	1.55524	1.03593
CB2	pre	intact	0.331622	3.36131	1.87883
CB2	pre	intact	0.352243	2.62844	1.36145
CB2	pre	intact	0.308093	1.79522	1.0807
CB2	pre	intact	0.212167	1.89571	1.05156
CB2	pre	intact	0.186639	3.82736	1.90651
CB2	pre	blind	0.194249	5.05435	4.59671
CB2	pre	blind	0.66376	4.91287	3.68021
CB2	pre	blind	0.512487	4.45745	3.34699
CB2	pre	blind	0.531639	4.9759	3.71142
CB2	pre	blind	0.71966	4.47373	3.17186
CB2	pre	intact	0.669076	6.16386	1.46283
CB2	pre	intact	0.696301	3.81362	3.15363
CB2	pre	intact	0.226308	7.65543	6.41688
CB2	pre	intact	0.830621	4.81536	4.51714
CB2	pre	intact	0.697691	3.51533	2.48667
CB2	pre	intact	0.691496	4.63747	4.66175
CB2	pre	intact	0.704338	3.77194	3.63971
CB2	pre	intact	0.225121	4.68167	1.25148
CB2	pre	intact	0.212488	9.16184	0.803573
CB2	pre	intact	0.746698	4.70114	4.73939
CB2	pre	intact	0.831328	3.83572	3.2858
CB2	pre	intact	0.684294	3.25813	1.91847
CB2	pre	intact	0.300277	1.74091	1.14765
CB2	pre	intact	0.216327	2.09839	1.3697
CB2	pre	intact	0.247773	6.42482	2.73511
CB2	pre	intact	0.735678	4.14336	2.47953
CB2	pre	intact	0.451812	2.67272	1.93056
CB2	pre	intact	0.627196	2.12081	1.17757
CB2	pre	intact	0.129026	1.74111	0.884563
CB2	pre	intact	0.243102	2.87272	2.46149
CB2	pre	intact	0.428668	2.59465	1.07382
CB2	pre	intact	0.114816	1.88944	0.655535
CB2	pre	intact	0.282381	4.34437	2.12267
CB2	pre	blind	0.33876	4.70325	3.65593
CB2	pre	blind	0.456308	4.43324	3.93081
CB2	pre	blind	0.376628	4.3106	3.10345
CB2	pre	blind	0.455326	4.39641	2.65617
CB2	pre	blind	0.404412	1.27254	0.754716
CB2	pre	blind	0.429783	5.15407	2.47805
CB2	pre	intact	0.582516	5.79881	4.71337
CB2	pre	intact	0.606905	4.52853	3.3747
CB2	pre	intact	0.401773	1.49048	1.1197
CB2	pre	intact	0.546013	9.85912	2.14869
CB2	pre	intact	0.726407	6.4458	5.47669
CB2	pre	intact	0.669951	4.49794	3.30006
CB2	pre	intact	0.199314	2.2676	1.27682
CB2	pre	intact	0.426452	1.47414	1.15537
CB2	pre	intact	0.25938	7.93217	5.42585
CB2	pre	intact	0.388063	6.77009	4.90879
CB2	pre	intact	0.7523	4.65817	2.30371
CB2	pre	intact	0.782474	3.21375	2.55421
CB2	pre	intact	0.585701	2.0618	1.51552
CB2	pre	intact	0.286714	4.10801	2.60698
CB2	pre	intact	0.743524	3.82581	2.49488
CB2	pre	intact	0.576266	2.48327	1.28449
CB2	pre	intact	0.170099	5.57509	3.73826
CB2	pre	blind	0.372549	3.56579	3.01266
CB2	pre	intact	0.602797	4.01868	2.95962
CB2	pre	intact	0.148013	4.48483	2.51862
CB2	pre	blind	0.501342	1.7985	1.07359
CB2	pre	blind	0.294331	4.14496	3.7617
CB2	pre	blind	0.724584	3.56487	2.76434
CB2	pre	blind	0.741758	3.86396	2.34412
CB2	pre	blind	0.180287	3.68599	4.00362
CB2	pre	blind	0.614159	3.90237	2.69573
CB2	pre	blind	0.283367	1.88401	0.962077
CB2	pre	intact	0.202778	1.09749	0.561055
CB2	pre	intact	0.509809	1.21601	0.548112
CB2	pre	intact	0.526176	3.70996	3.85178
CB2	pre	intact	0.654654	4.08823	3.55919
CB2	pre	intact	0.439654	1.86416	1.32219
CB2	pre	intact	0.661206	5.29819	4.93121
CB2	pre	intact	0.597892	4.1944	3.03438
CB2	pre	intact	0.287269	1.16236	1.2876
CB2	pre	intact	0.516516	1.67097	1.26873
CB2	pre	intact	0.629112	4.21052	1.97849
CB2	pre	intact	0.831549	3.35472	2.29729
CB2	pre	intact	0.16594	1.13595	1.58933
CB2	pre	intact	0.688149	4.24153	1.84681
CB2	pre	intact	0.322949	3.65437	2.89005
CB2	pre	intact	0.247915	4.89147	3.46151
CB2	pre	intact	0.549083	3.44833	2.80489
CB2	pre	intact	0.446967	4.56398	3.08628
CB2	pre	intact	0.125633	8.96733	6.58665
CB2	pre	intact	0.422471	3.76696	2.70248
CB2	pre	intact	0.302449	3.76258	2.62877
CB2	pre	intact	0.586043	2.70311	1.43361
CB2	pre	intact	0.670257	3.56854	2.24104
CB2	pre	intact	0.507747	3.08199	2.01697
CB2	pre	blind	0.550197	1.91355	1.33223
CB2	pre	intact	0.684505	3.4721	1.87903
CB2	pre	blind	0.278944	2.89502	1.6593
CB2	pre	blind	0.136952	1.34711	0.394571
CB2	pre	intact	0.506687	1.23727	0.704256
CB2	pre	intact	0.628112	1.38909	0.585821
CB2	pre	intact	0.294588	0.688892	0.231236
CB2	pre	intact	0.168737	0.659371	0.31518
CB2	pre	intact	0.318766	1.4666	0.597429
CB2	pre	intact	0.164422	0.489001	0.193887
CB2	pre	intact	0.307056	0.71689	0.695406
CB2	pre	intact	0.733021	2.56832	2.00762
CB2	pre	intact	0.425119	1.62909	1.48553
CB2	pre	intact	0.622094	2.75763	1.84685
CB2	pre	intact	0.248933	3.31666	2.12457
CB2	pre	intact	0.345748	2.61211	1.35174
CB2	pre	intact	0.443517	3.13596	1.95351
CB2	pre	intact	0.284103	2.27058	0.82419
CB2	pre	intact	0.50088	2.30082	1.47645
CB2	pre	blind	0.617786	1.98139	1.18811
CB2	pre	intact	0.225642	3.45057	1.73402
CB2	pre	intact	0.338499	2.75915	1.15648
CB2	pre	intact	0.721197	1.8082	0.774962
CB2	pre	intact	0.300526	0.93684	0.804853
CB2	pre	intact	0.360912	0.905337	0.495809
CB2	pre	intact	0.191627	1.69865	0.632824
CB2	pre	intact	0.35903	0.970117	0.486471
CB2	pre	intact	0.486134	0.969268	0.451354
CB2	pre	intact	0.539434	1.02855	0.538869
CB2	pre	intact	0.413318	1.11062	0.40598
CB2	pre	intact	0.126928	0.634857	0.560928
CB2	pre	intact	0.252184	0.422168	0.572356
CB2	pre	intact	0.48716	0.897037	0.534657
CB2	pre	intact	0.121981	0.327182	0.371787
CB2	pre	intact	0.742663	2.87442	1.72173
CB2	pre	intact	0.219876	1.07666	0.968393
CB2	pre	intact	0.104476	2.51268	1.71822
CB2	pre	intact	0.4081	1.28182	0.687916
CB2	pre	intact	0.431195	1.67102	0.671423
CB2	pre	intact	0.183761	0.853833	0.649328
CB2	pre	blind	0.116931	0.993073	0.842309
CB2	pre	intact	0.147089	0.639421	1.07446
CB2	pre	intact	0.496271	2.49389	1.60004
CB2	pre	intact	0.312232	0.648169	0.616401
CB2	pre	intact	0.20001	0.447481	1.26753
CB2	pre	intact	0.250472	1.29574	1.67855
CB2	post	intact	0.190313	2.04883	0.680467
CB2	post	intact	0.197753	2.11659	0.756653
CB2	post	intact	0.251735	2.37144	0.658879
CB2	post	blind	0.172735	2.0238	1.66754
CB2	post	intact	0.191783	1.76459	0.782281
CB2	post	blind	0.82266	6.03793	4.39744
CB2	post	blind	0.780512	4.31238	3.34268
CB2	post	blind	0.464606	4.45988	2.36827
CB2	post	blind	0.212237	4.63874	2.2673
CB2	post	blind	0.110338	6.72039	4.79446
CB2	post	blind	0.142322	8.47959	5.98944
CB2	post	blind	0.118092	7.9882	4.54342
CB2	post	intact	0.321001	1.89192	0.567033
CB2	post	intact	0.213656	1.87787	0.487989
CB2	post	blind	0.741134	9.00999	5.95728
CB2	post	blind	0.867159	7.49282	5.56527
CB2	post	blind	0.252812	5.6122	3.60456
CB2	post	blind	0.693175	5.13322	4.75804
CB2	post	blind	0.806485	5.09058	4.42981
CB2	post	blind	0.665187	3.72766	2.97759
CB2	post	blind	0.728824	2.87262	1.83094
CB2	post	blind	0.265381	2.62966	1.0157
CB2	post	blind	0.55053	3.31344	2.89611
CB2	post	blind	0.644618	3.05953	2.71773
CB2	post	blind	0.496159	3.12391	2.25267
CB2	post	blind	0.20385	7.52981	4.54992
CB2	post	blind	0.21434	7.32034	4.17274
CB2	post	intact	0.812483	9.78058	1.91326
CB2	post	intact	0.67305	9.48649	6.14743
CB2	post	intact	0.80217	5.04945	3.72697
CB2	post	blind	0.713353	4.08684	4.17921
CB2	post	blind	0.426818	4.14398	2.68714
CB2	post	intact	0.181973	1.85198	0.599398
CB2	post	intact	0.436435	4.34499	3.33684
CB2	post	blind	0.575134	3.3981	3.18249
CB2	post	blind	0.490161	2.23714	2.33354
CB2	post	blind	0.707899	2.45305	1.73047
CB2	post	blind	0.319975	1.84716	1.31004
CB2	post	intact	0.269955	2.72772	1.80848
CB2	post	blind	0.171611	1.6604	2.18907
CB2	post	blind	0.146466	1.85483	1.81537
CB2	post	intact	0.139424	1.66148	0.338903
CB2	post	blind	0.416169	9.71591	4.93989
CB2	post	blind	0.737217	8.85328	4.22894
CB2	post	blind	0.131218	4.23535	2.43112
CB2	post	blind	0.689251	9.05141	4.32357
CB2	post	intact	0.212118	9.11806	4.90682
CB2	post	intact	0.700026	5.11108	3.64241
CB2	post	intact	0.581396	3.68426	2.68113
CB2	post	intact	0.177272	0.709102	0.327281
CB2	post	intact	0.117084	2.73477	1.8865
CB2	post	intact	0.238757	2.77752	2.14838
CB2	post	blind	0.321841	3.28629	2.30812
CB2	post	intact	0.259327	3.03057	1.69084
CB2	post	intact	0.150121	1.74491	1.06909
CB2	post	blind	0.11955	8.89469	4.06979
CB2	post	blind	0.311389	7.71169	3.71682
CB2	post	intact	0.396377	6.62747	1.44058
CB2	post	intact	0.619319	7.50665	5.81096
CB2	post	intact	0.566762	7.2788	5.87478
CB2	post	intact	0.545051	4.93942	3.57274
CB2	post	intact	0.427118	3.89863	3.10683
CB2	post	intact	0.168735	3.26562	2.71675
CB2	post	intact	0.132367	2.8749	1.59301
CB2	post	blind	0.420056	0.99471	2.52878
CB2	post	intact	0.126938	2.17418	1.49356
CB2	post	intact	0.223792	2.50255	1.20252
CB2	post	intact	0.192626	2.13148	0.99274
CB2	post	intact	0.162686	1.51726	0.261096
CB2	post	intact	0.814953	9.69226	0.939091
CB2	post	intact	0.412924	8.96239	1.52209
CB2	post	intact	0.776834	7.97076	5.29198
CB2	post	intact	0.392101	8.16733	1.47497
CB2	post	intact	0.132858	8.08905	1.6209
CB2	post	intact	0.475342	7.24939	4.42927
CB2	post	intact	0.76046	6.99999	2.44892
CB2	post	intact	0.504143	9.84127	0.916811
CB2	post	intact	0.641115	6.26085	4.00968
CB2	post	intact	0.194646	9.3545	4.95827
CB2	post	intact	0.411981	2.47673	1.22394
CB2	post	intact	0.113692	1.04329	0.543839
CB2	post	intact	0.657708	9.96814	1.8198
CB2	post	blind	0.534919	5.80034	4.38836
CB2	post	blind	0.409995	6.0497	3.9883
CB2	post	blind	0.723367	5.74805	3.3791
CB2	post	blind	0.665957	5.69376	3.37427
CB2	post	blind	0.657314	5.26998	3.47022
CB2	post	blind	0.543672	5.69209	3.51779
CB2	post	intact	0.773795	6.4122	1.71361
CB2	post	intact	0.768917	5.34841	4.2975
CB2	post	intact	0.821935	5.3267	4.03665
CB2	post	intact	0.843886	5.07775	4.17364
CB2	post	intact	0.788422	3.69254	3.05008
CB2	post	intact	0.128513	8.98185	0.745053
CB2	post	intact	0.770355	5.06881	3.83777
CB2	post	intact	0.852145	3.94945	2.66238
CB2	post	intact	0.237096	3.87708	3.08355
CB2	post	intact	0.827205	3.80603	2.37814
CB2	post	intact	0.772429	3.36895	2.01736
CB2	post	intact	0.442296	2.78056	1.39706
CB2	post	intact	0.596261	1.8171	0.861031
CB2	post	intact	0.228343	2.82918	2.02076
CB2	post	intact	0.437832	2.67528	1.36999
CB2	post	intact	0.216538	1.61917	0.739041
CB2	post	intact	0.325696	1.37595	0.484257
CB2	post	intact	0.193979	3.11373	0.998398
CB2	post	intact	0.302466	1.56597	0.586903
CB2	post	intact	0.202791	1.39632	0.457973
CB2	post	intact	0.157206	0.838541	0.276343
CB2	post	intact	0.220809	1.71968	0.558738
CB2	post	intact	0.120056	9.98581	4.52953
CB2	post	intact	0.241839	9.96498	3.40654
CB2	post	intact	0.300474	3.44309	1.70824
CB2	post	blind	0.154235	3.9936	2.62507
CB2	post	blind	0.381477	5.02599	4.47209
CB2	post	blind	0.549077	5.68867	3.66782
CB2	post	blind	0.187438	2.56309	1.11391
CB2	post	blind	0.584472	4.65211	2.89676
CB2	post	blind	0.423201	1.8244	0.904522
CB2	post	blind	0.591264	5.1047	3.48627
CB2	post	blind	0.584472	4.65211	2.89676
CB2	post	blind	0.578863	4.89498	3.06011
CB2	post	blind	0.576944	4.79247	4.32912
CB2	post	intact	0.763227	5.55235	4.39641
CB2	post	intact	0.425385	8.69399	2.74203
CB2	post	intact	0.713818	6.57018	5.74877
CB2	post	intact	0.699271	4.32574	4.29556
CB2	post	intact	0.696927	7.85529	5.75187
CB2	post	intact	0.779178	4.84808	4.04074
CB2	post	intact	0.39746	2.21213	1.19605
CB2	post	intact	0.664485	6.63864	4.46927
CB2	post	intact	0.860673	4.46429	3.21615
CB2	post	intact	0.587649	3.55378	3.11392
CB2	post	intact	0.580187	1.72715	0.888884
CB2	post	intact	0.535957	1.5659	0.613481
CB2	post	intact	0.565531	4.03531	2.73556
CB2	post	intact	0.792146	3.21088	2.27494
CB2	post	intact	0.700407	1.95691	0.754534
CB2	post	intact	0.43769	1.53109	0.527152
CB2	post	intact	0.822969	3.79975	1.63006
CB2	post	intact	0.536991	2.30311	0.867807
CB2	post	intact	0.16785	1.35639	0.599933
CB2	post	intact	0.196233	3.52833	1.23992
CB2	post	intact	0.365242	8.40429	1.49197
CB2	post	intact	0.22473	8.11875	5.43287
CB2	post	intact	0.498545	4.12447	2.35746
CB2	post	intact	0.693819	4.94884	3.41172
CB2	post	intact	0.491013	3.91408	1.90208
CB2	post	blind	0.239134	4.81797	5.1854
CB2	post	blind	0.622814	4.01739	3.60482
CB2	post	intact	0.645118	3.86068	1.97665
CB2	post	intact	0.481457	1.62503	0.562699
CB2	post	blind	0.315864	3.7471	3.99229
CB2	post	intact	0.745275	3.92736	2.75589
CB2	post	intact	0.74687	1.42326	0.484197
CB2	post	intact	0.598358	4.83168	2.45986
CB2	post	intact	0.723174	7.54008	4.95922
CB2	post	intact	0.800658	5.18913	3.6027
CB2	post	intact	0.563839	1.68204	0.792556
CB2	post	intact	0.495832	9.54964	3.83077
CB2	post	intact	0.682719	8.38384	4.95219
CB2	post	intact	0.80668	4.50825	3.10586
CB2	post	intact	0.849452	3.3561	2.04208
CB2	post	intact	0.557999	1.60459	0.884225
CB2	post	intact	0.604313	3.96297	3.00523
CB2	post	intact	0.873379	3.84111	2.39678
CB2	post	intact	0.643678	2.20188	1.24124
CB2	post	intact	0.860058	4.11932	1.82801
CB2	post	intact	0.791196	2.85525	1.15783
CB2	post	intact	0.116462	0.9946	0.514388
CB2	post	intact	0.293816	1.73199	0.409074
CB2	post	intact	0.588366	5.21493	4.07382
CB2	post	intact	0.47155	3.9192	3.49299
CB2	post	intact	0.358171	5.34645	4.35375
CB2	post	intact	0.319717	8.14124	5.49688
CB2	post	intact	0.624427	3.68806	2.88038
CB2	post	intact	0.571101	3.40036	1.98658
CB2	post	intact	0.427425	1.89952	0.983138
CB2	post	intact	0.434071	3.16901	3.05342
CB2	post	intact	0.798485	3.56221	2.14403
CB2	post	intact	0.692032	3.14233	1.34123
CB2	post	intact	0.387108	1.18091	0.606548
CB2	post	intact	0.38451	4.06019	3.89822
CB2	post	intact	0.744135	3.41175	2.55237
CB2	post	intact	0.689247	2.58101	1.16173
CB2	post	intact	0.393409	4.01062	3.02869
CB2	post	intact	0.758424	3.51873	1.82754
CB2	post	intact	0.64255	1.0093	0.387309
CB2	post	intact	0.760982	1.3242	0.405839
CB2	post	intact	0.588905	5.74981	4.72951
CB2	post	intact	0.810707	4.91021	3.87962
CB2	post	intact	0.546645	2.78479	1.52771
CB2	post	intact	0.530446	8.37838	5.79555
CB2	post	intact	0.739861	4.99645	3.42381
CB2	post	intact	0.815513	3.09884	1.6543
CB2	post	intact	0.70304	1.90401	1.03313
CB2	post	intact	0.241218	4.24272	3.14243
CB2	post	intact	0.623706	3.21774	2.36334
CB2	post	intact	0.54508	2.55373	1.30765
CB2	post	intact	0.21958	2.38079	1.24431
CB2	post	intact	0.488658	3.1279	1.319
CB2	post	intact	0.546665	2.73219	2.41488
CB2	post	intact	0.577737	3.90894	2.69056
CB2	post	intact	0.743822	3.36815	2.35806
CB2	post	intact	0.666534	4.17002	2.49383
CB2	post	intact	0.71687	3.81249	2.26897
CB2	post	intact	0.726935	3.03651	1.68032
CB2	post	intact	0.768782	2.39017	1.24737
CB2	post	intact	0.755888	3.23905	1.74873
CB2	post	intact	0.74199	2.33386	1.16314
CB2	post	intact	0.736291	1.51976	0.624714
CB2	post	intact	0.489494	2.8675	1.08905
CB2	post	intact	0.420349	1.22938	0.523102
CB2	post	intact	0.713119	1.17273	0.164608
CB2	post	intact	0.265064	0.523821	0.145217
CB2	post	intact	0.381175	0.795744	0.26036
CB2	post	intact	0.650503	3.03215	1.83924
CB2	post	intact	0.781418	2.49183	1.20691
CB2	post	intact	0.109405	2.57402	1.36399
CB2	post	intact	0.357494	2.51401	1.0445
CB2	post	intact	0.333793	1.92504	1.4921
CB2	post	intact	0.574582	1.28066	0.721548
CB2	post	intact	0.626957	1.4808	0.994707
CB2	post	intact	0.439776	1.13194	0.606603
CB2	post	intact	0.666565	1.32595	0.763835
CB2	post	intact	0.296014	1.02076	0.806597
CB2	post	intact	0.505911	1.31954	0.487454
CB2	post	intact	0.141814	1.12624	0.338397
CB2	post	intact	0.598486	0.903973	0.461908
CB2	post	intact	0.169954	0.598312	0.243039
CB2	post	intact	0.466665	1.049	0.636901
CB2	post	intact	0.575096	0.885574	0.417215
CB2	post	intact	0.638966	1.07741	0.361803
CB2	post	intact	0.131047	0.893842	0.432156
CB2	post	intact	0.17383	0.522419	0.348135
CB2	post	intact	0.605042	0.970596	0.466212
CB2	post	intact	0.338637	0.89572	0.52854
CB2	post	intact	0.348384	0.910986	0.526585
CB2	post	intact	0.435076	1.3614	0.589872
CB2	post	intact	0.254012	0.446646	0.407232
CB2	post	intact	0.204738	1.19711	0.59459
CB2	post	intact	0.34521	3.55709	2.41244
CB2	post	intact	0.311137	2.92572	1.52642
CB2	post	intact	0.417159	1.28856	0.50322
CB2	post	intact	0.34669	1.09217	0.480066
CB2	post	intact	0.308691	0.972201	0.451903
CB2	post	intact	0.295979	0.732625	0.463879
CB2	post	intact	0.204912	0.413324	0.331649
CB2	post	intact	0.294887	0.903804	0.726201
CB2	post	intact	0.132132	0.594919	0.348347
CB2	post	intact	0.287425	3.76655	2.72093
CB2	post	intact	0.176204	1.40669	0.79658
CB2	post	intact	0.229675	0.634086	0.99776
CB2	post	intact	0.102671	1.06438	0.860194
CB2	post	intact	0.111928	0.613181	0.472662
CB2	post	intact	0.153856	1.12756	0.644728
CB3	pre	intact	0.487769	1.00246	0.566444
CB3	pre	intact	0.20164	1.09129	0.481356
CB3	pre	intact	0.210182	0.907356	0.53263
CB3	pre	intact	0.400684	0.433161	0.336674
CB3	pre	intact	0.506134	0.7461	0.477341
CB3	pre	intact	0.43437	0.812161	0.536038
CB3	pre	intact	0.11718	0.182821	0.555501
CB3	pre	intact	0.30169	0.904744	0.481891
CB3	pre	intact	0.484103	0.961062	0.546643
CB3	pre	intact	0.650998	1.78774	0.76787
CB3	pre	intact	0.520313	1.98094	0.695826
CB3	pre	intact	0.501337	0.985782	0.466846
CB3	pre	intact	0.559562	1.13769	0.544851
CB3	pre	intact	0.446521	1.47839	0.60895
CB3	pre	intact	0.18547	0.793977	0.49201
CB3	pre	intact	0.523789	0.899937	0.281103
CB3	pre	intact	0.449671	0.846773	0.291444
CB3	pre	intact	0.430577	0.975613	0.471898
CB3	pre	intact	0.391584	0.626796	0.392515
CB3	pre	intact	0.336828	0.339426	0.450093
CB3	pre	intact	0.448474	0.740748	0.892663
CB3	pre	intact	0.195178	1.10113	0.534692
CB3	pre	intact	0.731158	4.09219	2.2282
CB3	pre	intact	0.803165	1.93707	0.792969
CB3	pre	intact	0.622772	1.84571	0.56725
CB3	pre	intact	0.661471	1.43233	0.717044
CB3	pre	intact	0.45473	1.24945	0.484761
CB3	pre	intact	0.760937	1.27495	0.360736
CB3	pre	intact	0.43448	1.0008	0.611419
CB3	pre	intact	0.104531	0.430489	0.126761
CB3	pre	intact	0.415797	0.976656	0.487865
CB3	pre	intact	0.433195	0.757834	0.453371
CB3	pre	intact	0.111181	0.726983	0.178655
CB3	pre	intact	0.568921	0.962653	0.361565
CB3	pre	intact	0.477916	1.02898	0.560407
CB3	pre	intact	0.656226	2.45826	1.35107
CB3	pre	intact	0.31781	2.67924	1.05698
CB3	pre	intact	0.716092	3.70813	1.75855
CB3	pre	intact	0.877352	2.41235	1.15783
CB3	pre	intact	0.606388	2.25908	1.76851
CB3	pre	intact	0.886284	2.56655	1.2569
CB3	pre	intact	0.827843	2.56787	1.38913
CB3	pre	intact	0.343347	1.83938	0.842682
CB3	pre	intact	0.644502	2.47268	1.67303
CB3	pre	intact	0.794696	2.21296	1.2704
CB3	pre	intact	0.651984	1.66803	0.689843
CB3	pre	intact	0.901379	2.09345	0.827939
CB3	pre	intact	0.78298	1.96215	0.64563
CB3	pre	intact	0.581691	1.51262	0.470198
CB3	pre	intact	0.817076	3.58891	2.11713
CB3	pre	intact	0.869753	2.02207	0.573976
CB3	pre	intact	0.876271	1.94633	0.693953
CB3	pre	intact	0.563749	1.20168	0.577352
CB3	pre	intact	0.436403	2.34793	0.843865
CB3	pre	intact	0.316463	2.14762	0.807818
CB3	pre	intact	0.428155	0.943976	0.363672
CB3	pre	intact	0.200672	0.104627	0.214383
CB3	pre	intact	0.273773	1.05337	0.304887
CB3	pre	intact	0.75876	2.532	1.07018
CB3	pre	intact	0.343362	1.73254	1.14655
CB3	pre	intact	0.726727	3.38503	1.60078
CB3	pre	intact	0.897605	2.47399	1.41533
CB3	pre	intact	0.830424	2.53091	1.75661
CB3	pre	intact	0.828336	4.1501	3.704
CB3	pre	intact	0.868006	3.53343	2.80694
CB3	pre	intact	0.896149	2.95029	1.89497
CB3	pre	intact	0.913936	2.79534	1.64986
CB3	pre	intact	0.763544	2.35131	1.46922
CB3	pre	intact	0.868817	8.04063	5.34144
CB3	pre	intact	0.864519	4.01687	3.28336
CB3	pre	intact	0.87319	3.45781	2.51622
CB3	pre	intact	0.839972	2.95817	2.53857
CB3	pre	intact	0.906654	2.42759	1.68547
CB3	pre	intact	0.594472	2.07108	1.1876
CB3	pre	intact	0.763997	6.65035	5.77071
CB3	pre	intact	0.866785	2.08537	0.759372
CB3	pre	intact	0.240413	1.5713	0.609672
CB3	pre	intact	0.791707	3.84642	2.82785
CB3	pre	intact	0.908311	3.53054	2.34788
CB3	pre	intact	0.826089	3.09107	1.50578
CB3	pre	intact	0.63489	1.22645	0.650584
CB3	pre	intact	0.849657	3.44139	1.98009
CB3	pre	intact	0.876504	3.24702	1.60865
CB3	pre	intact	0.505005	2.95274	1.45216
CB3	pre	intact	0.20612	1.28091	0.542804
CB3	pre	intact	0.88038	3.7858	2.02628
CB3	pre	intact	0.784008	2.26889	1.28758
CB3	pre	intact	0.422905	0.9506	0.957547
CB3	pre	intact	0.291239	1.20313	0.48963
CB3	pre	intact	0.859055	3.26152	1.34697
CB3	pre	intact	0.633179	1.50135	1.12773
CB3	pre	intact	0.682278	3.66925	1.5965
CB3	pre	intact	0.529197	2.37565	1.31153
CB3	pre	intact	0.884465	5.80894	4.55336
CB3	pre	intact	0.799993	4.76643	4.19158
CB3	pre	intact	0.71799	3.56259	2.43302
CB3	pre	intact	0.639386	3.10011	2.02406
CB3	pre	intact	0.858258	4.47742	3.915
CB3	pre	intact	0.899796	4.00002	3.3626
CB3	pre	intact	0.752147	3.19501	2.34097
CB3	pre	intact	0.780085	2.46556	1.91726
CB3	pre	intact	0.346898	2.08287	1.82009
CB3	pre	intact	0.847279	6.88759	4.41533
CB3	pre	intact	0.860448	4.17156	3.00523
CB3	pre	intact	0.890166	3.55496	2.56081
CB3	pre	intact	0.796393	2.71353	2.19328
CB3	pre	intact	0.6578	1.80735	1.7573
CB3	pre	intact	0.276814	1.69575	1.36778
CB3	pre	intact	0.903513	6.57362	4.20082
CB3	pre	intact	0.886013	3.50372	2.39792
CB3	pre	intact	0.613802	1.99198	0.904872
CB3	pre	intact	0.892543	5.81789	3.20513
CB3	pre	intact	0.865284	3.44725	2.27583
CB3	pre	intact	0.903803	2.32645	1.2265
CB3	pre	intact	0.889871	4.12701	2.45564
CB3	pre	intact	0.8885	2.84717	1.43166
CB3	pre	intact	0.847441	2.32598	1.1384
CB3	pre	intact	0.929073	4.86189	2.77444
CB3	pre	intact	0.845437	3.03575	1.2325
CB3	pre	intact	0.44485	1.14266	1.08426
CB3	pre	intact	0.828667	5.52642	3.21731
CB3	pre	intact	0.763129	2.97179	1.23835
CB3	pre	intact	0.516094	0.951282	0.69484
CB3	pre	intact	0.126499	1.09034	0.489676
CB3	pre	intact	0.218886	0.148289	0.759261
CB3	pre	intact	0.921461	6.47827	5.28365
CB3	pre	intact	0.845376	5.33663	4.85387
CB3	pre	intact	0.493811	4.48906	4.40568
CB3	pre	intact	0.309615	3.11675	2.67552
CB3	pre	intact	0.914987	5.62168	5.1181
CB3	pre	intact	0.846825	3.99132	4.18181
CB3	pre	intact	0.295843	3.28529	3.61952
CB3	pre	intact	0.20792	1.96655	2.4129
CB3	pre	intact	0.665918	8.93843	6.28206
CB3	pre	intact	0.877753	5.68911	5.30202
CB3	pre	intact	0.824201	4.0185	3.61359
CB3	pre	intact	0.825609	3.26494	2.71902
CB3	pre	intact	0.383346	2.59301	2.52614
CB3	pre	intact	0.924944	6.96139	4.34123
CB3	pre	intact	0.919436	3.33134	2.2955
CB3	pre	intact	0.744991	2.86926	2.17437
CB3	pre	intact	0.858307	5.91445	3.21619
CB3	pre	intact	0.485647	2.68536	1.55657
CB3	pre	intact	0.840701	3.23636	1.47512
CB3	pre	intact	0.844765	3.69299	1.94434
CB3	pre	intact	0.814425	2.2017	1.38639
CB3	pre	intact	0.88141	1.96081	1.12813
CB3	pre	intact	0.593511	1.39544	0.92487
CB3	pre	intact	0.862665	4.69354	2.62615
CB3	pre	intact	0.841544	3.08712	1.18588
CB3	pre	intact	0.681349	1.79707	1.14778
CB3	pre	intact	0.398473	5.17931	2.99132
CB3	pre	intact	0.692814	2.80565	1.02651
CB3	pre	intact	0.400842	1.05839	0.852428
CB3	pre	intact	0.125946	0.349402	0.778051
CB3	pre	intact	0.89652	8.55924	6.48949
CB3	pre	intact	0.889935	8.19068	4.1969
CB3	pre	intact	0.848736	5.78165	4.26713
CB3	pre	intact	0.908916	5.78681	4.94089
CB3	pre	intact	0.387282	3.54401	4.71391
CB3	pre	intact	0.716444	5.60017	4.45805
CB3	pre	intact	0.835632	3.74117	3.80709
CB3	pre	intact	0.586248	3.36657	2.74538
CB3	pre	intact	0.560015	2.76005	1.11836
CB3	pre	intact	0.554042	2.96087	1.29808
CB3	pre	intact	0.84747	3.24411	1.3411
CB3	pre	intact	0.796232	4.15182	2.11022
CB3	pre	intact	0.546255	1.83303	0.993482
CB3	pre	intact	0.627039	3.78023	1.64749
CB3	pre	intact	0.199425	0.808075	0.764204
CB3	pre	intact	0.183174	0.494368	0.217948
CB3	pre	intact	0.117818	1.74641	2.39891
CB3	pre	intact	0.598617	8.95446	2.07705
CB3	pre	intact	0.763774	7.12567	5.1792
CB3	pre	intact	0.321489	8.5225	4.62001
CB3	pre	intact	0.661725	6.52774	5.33754
CB3	pre	intact	0.364742	8.39225	1.63835
CB3	pre	intact	0.705852	8.42768	5.21913
CB3	pre	intact	0.197945	8.23819	4.94515
CB3	pre	intact	0.395034	5.99363	4.34417
CB3	pre	intact	0.811558	4.87409	4.17818
CB3	pre	intact	0.303729	5.10965	3.78074
CB3	pre	intact	0.356158	4.84364	3.00498
CB3	pre	intact	0.161496	4.45921	2.1669
CB3	pre	intact	0.141258	4.03276	2.18954
CB3	pre	intact	0.555626	9.05462	1.98226
CB3	pre	intact	0.471431	7.99417	1.66344
CB3	pre	intact	0.815073	6.27763	4.43403
CB3	pre	intact	0.471417	6.01647	4.6875
CB3	pre	intact	0.658669	4.69367	4.01471
CB3	pre	intact	0.381254	7.05254	0.360009
CB3	pre	intact	0.653115	4.76326	3.78432
CB3	pre	intact	0.671043	4.07948	3.39047
CB3	pre	intact	0.248948	6.52443	0.665229
CB3	pre	intact	0.593619	4.53502	2.16957
CB3	pre	intact	0.17423	4.147	1.50071
CB3	pre	intact	0.35688	8.76511	1.48599
CB3	pre	blind	0.420927	9.43236	1.63901
CB3	pre	intact	0.824851	8.89128	2.04308
CB3	pre	blind	0.886566	8.7436	5.78254
CB3	pre	intact	0.592687	3.832	2.74091
CB3	pre	blind	0.786614	8.16382	5.73456
CB3	pre	intact	0.879269	5.07433	4.17439
CB3	pre	intact	0.919095	4.16548	3.05025
CB3	pre	blind	0.522874	8.25154	1.14433
CB3	pre	blind	0.684664	9.19798	5.69242
CB3	pre	blind	0.640682	6.19165	4.92236
CB3	pre	intact	0.914626	4.07412	3.18617
CB3	pre	blind	0.430324	6.33634	3.8345
CB3	pre	intact	0.512825	5.72765	2.83195
CB3	pre	intact	0.810606	3.46042	1.68151
CB3	pre	intact	0.110609	3.99177	2.07848
CB3	pre	intact	0.106481	3.07313	1.16385
CB3	pre	blind	0.781639	7.79281	4.88121
CB3	pre	intact	0.217963	3.82542	2.79229
CB3	pre	intact	0.767664	9.13519	2.30521
CB3	pre	blind	0.480457	4.63688	4.22296
CB3	pre	intact	0.752141	3.73801	2.53759
CB3	pre	blind	0.721489	9.65296	2.67016
CB3	pre	blind	0.485021	4.28741	4.66474
CB3	pre	intact	0.882722	4.28476	3.04133
CB3	pre	intact	0.598529	3.60775	1.69355
CB3	pre	intact	0.691647	0.784565	0.541769
CB3	pre	blind	0.178393	9.66539	0.146837
CB3	pre	blind	0.55369	8.27	0.515901
CB3	pre	blind	0.674642	5.51776	5.98411
CB3	pre	intact	0.901507	4.53001	3.35515
CB3	pre	intact	0.339103	1.15306	0.670826
CB3	pre	intact	0.565599	0.556053	0.476363
CB3	pre	blind	0.643114	7.83684	1.22358
CB3	pre	intact	0.891101	4.15298	2.55809
CB3	pre	intact	0.596192	1.28255	1.37703
CB3	pre	intact	0.729698	2.15987	1.38231
CB3	pre	intact	0.459256	1.91064	1.164
CB3	pre	intact	0.384198	0.675034	0.682677
CB3	pre	blind	0.215124	7.22496	1.26343
CB3	pre	intact	0.831048	3.50291	1.71619
CB3	pre	intact	0.93921	3.54148	1.90024
CB3	pre	intact	0.871348	3.39894	1.72574
CB3	pre	intact	0.507316	2.57255	0.812389
CB3	pre	intact	0.160961	2.00199	0.682788
CB3	pre	intact	0.289633	3.46611	1.76386
CB3	pre	intact	0.89181	3.65159	2.10867
CB3	pre	intact	0.719113	3.77128	1.91276
CB3	pre	blind	0.151313	8.33121	4.28776
CB3	pre	blind	0.648658	8.28819	4.38592
CB3	pre	blind	0.527704	6.52235	3.90705
CB3	pre	blind	0.761613	6.52162	4.05602
CB3	pre	blind	0.401209	6.28929	4.27255
CB3	pre	intact	0.134596	3.75496	3.14368
CB3	pre	blind	0.259536	5.6611	4.35341
CB3	pre	blind	0.701489	5.93883	4.07685
CB3	pre	blind	0.450586	8.64993	4.16967
CB3	pre	intact	0.636897	2.90954	2.19024
CB3	pre	intact	0.228856	3.48967	3.43956
CB3	pre	intact	0.26581	3.45575	1.93998
CB3	pre	intact	0.711047	2.93013	1.93673
CB3	pre	intact	0.197227	3.18911	2.39539
CB3	pre	intact	0.118654	2.75811	1.39536
CB3	pre	intact	0.656067	1.52157	1.04248
CB3	pre	intact	0.280007	1.54807	1.00643
CB3	pre	intact	0.769036	1.41325	0.429051
CB3	pre	intact	0.476497	4.12982	3.29033
CB3	pre	intact	0.661253	4.87139	1.53308
CB3	pre	intact	0.654172	3.44794	1.99368
CB3	pre	intact	0.85835	2.50701	1.30639
CB3	pre	intact	0.648296	1.21795	0.577327
CB3	pre	intact	0.65473	4.47753	3.13862
CB3	pre	intact	0.728538	5.37962	0.903698
CB3	pre	intact	0.410048	3.79616	1.78549
CB3	pre	intact	0.846632	2.06429	0.871457
CB3	pre	intact	0.849132	1.64063	0.747515
CB3	pre	intact	0.726927	1.12327	0.71024
CB3	pre	intact	0.466393	6.55461	0.159732
CB3	pre	intact	0.754091	5.28871	1.90084
CB3	pre	intact	0.150355	3.32909	2.12181
CB3	pre	intact	0.658515	1.50509	0.953653
CB3	pre	intact	0.388317	0.849967	0.605823
CB3	pre	intact	0.798595	4.32516	2.48597
CB3	pre	intact	0.625961	1.35631	1.68779
CB3	pre	intact	0.498555	1.97777	1.47836
CB3	pre	intact	0.423919	0.838873	1.00431
CB3	pre	intact	0.16978	0.422454	0.557601
CB3	pre	intact	0.765064	3.40388	2.16119
CB3	pre	intact	0.904704	3.06357	1.69194
CB3	pre	intact	0.911405	3.49876	1.80048
CB3	pre	intact	0.79832	2.47426	0.824701
CB3	pre	intact	0.157973	0.360628	0.298798
CB3	pre	intact	0.741051	3.56973	1.81155
CB3	pre	intact	0.236317	2.60035	0.435853
CB3	pre	blind	0.21986	6.44227	3.28543
CB3	pre	blind	0.339199	5.14203	3.18141
CB3	pre	blind	0.334708	6.20218	3.47613
CB3	pre	blind	0.464736	5.45779	3.07825
CB3	pre	blind	0.74383	5.24298	3.4458
CB3	pre	blind	0.305129	4.93263	3.8069
CB3	pre	blind	0.76074	5.62341	3.43584
CB3	pre	intact	0.696914	4.82288	3.1148
CB3	pre	blind	0.694141	4.62072	3.76332
CB3	pre	intact	0.443605	3.41582	2.17565
CB3	pre	blind	0.396996	5.88059	3.38559
CB3	pre	intact	0.866343	5.17019	3.15247
CB3	pre	intact	0.792888	4.23778	2.84497
CB3	pre	blind	0.634269	4.07162	3.40966
CB3	pre	intact	0.548267	3.09239	1.62901
CB3	pre	intact	0.240808	2.98572	2.70117
CB3	pre	intact	0.763443	4.95418	3.44956
CB3	pre	intact	0.689439	4.20533	3.09995
CB3	pre	intact	0.611875	2.48164	2.25213
CB3	pre	intact	0.141515	2.48796	2.25163
CB3	pre	intact	0.872867	1.97943	1.25406
CB3	pre	intact	0.346784	2.11976	1.1311
CB3	pre	intact	0.782524	1.61468	0.937175
CB3	pre	intact	0.225416	1.48576	1.03948
CB3	pre	intact	0.393233	1.45934	0.437962
CB3	pre	intact	0.718818	1.3915	0.328414
CB3	pre	intact	0.777088	1.38537	0.340206
CB3	pre	intact	0.115161	1.70157	0.713985
CB3	pre	intact	0.319394	4.34958	1.34191
CB3	pre	intact	0.796143	3.32972	1.99392
CB3	pre	intact	0.815515	2.54631	1.25856
CB3	pre	intact	0.620111	1.56381	1.10573
CB3	pre	intact	0.304754	3.99292	4.13972
CB3	pre	intact	0.770208	3.91775	2.96886
CB3	pre	intact	0.750168	3.37169	1.99408
CB3	pre	intact	0.860446	2.55275	1.01104
CB3	pre	intact	0.886084	1.78654	0.799699
CB3	pre	intact	0.559314	3.39332	2.06356
CB3	pre	intact	0.883559	1.8623	0.910211
CB3	pre	intact	0.675374	2.65373	1.39582
CB3	pre	intact	0.692351	1.29169	0.689292
CB3	pre	intact	0.782108	3.42339	1.62975
CB3	pre	intact	0.834291	2.5468	1.39238
CB3	pre	intact	0.101371	1.89777	1.3502
CB3	pre	intact	0.433939	3.23349	2.2704
CB3	pre	intact	0.771167	3.28542	2.12197
CB3	pre	intact	0.685729	2.58007	1.42891
CB3	pre	intact	0.64175	3.72398	2.27822
CB3	pre	intact	0.825306	3.69343	2.76158
CB3	pre	intact	0.554897	3.06816	1.92103
CB3	pre	intact	0.816177	4.01731	2.56322
CB3	pre	intact	0.818295	3.81643	2.81628
CB3	pre	intact	0.617169	3.20772	2.28866
CB3	pre	blind	0.655835	5.09541	3.4742
CB3	pre	intact	0.797785	4.48779	3.03348
CB3	pre	intact	0.472268	3.05253	2.15434
CB3	pre	intact	0.768702	1.97501	1.16361
CB3	pre	intact	0.480587	1.93915	1.00202
CB3	pre	intact	0.629118	1.38836	0.603515
CB3	pre	intact	0.299071	1.67516	0.870498
CB3	pre	intact	0.526019	1.21304	0.613655
CB3	pre	intact	0.782741	1.16912	0.414785
CB3	pre	intact	0.65548	1.08392	0.439774
CB3	pre	intact	0.237135	1.06355	0.603352
CB3	pre	intact	0.508745	2.88863	1.71923
CB3	pre	intact	0.80816	3.34077	3.10676
CB3	pre	intact	0.672705	3.22915	1.5486
CB3	pre	intact	0.606989	1.48854	0.958033
CB3	pre	intact	0.178406	0.61712	0.323176
CB3	pre	intact	0.504495	2.93323	1.37877
CB3	pre	intact	0.871466	1.61509	0.870641
CB3	pre	intact	0.28358	1.11709	0.938273
CB3	pre	intact	0.789391	1.45057	0.643372
CB3	pre	intact	0.747816	2.59334	1.80337
CB3	pre	intact	0.872685	2.33332	1.55381
CB3	pre	intact	0.119857	2.34802	1.88721
CB3	pre	intact	0.591775	2.57515	0.931573
CB3	pre	intact	0.601205	3.51232	1.77309
CB3	pre	intact	0.436525	0.898495	0.490716
CB3	pre	intact	0.391454	0.593674	0.220847
CB3	pre	intact	0.294385	0.475733	0.222278
CB3	pre	intact	0.208984	0.440582	0.149585
CB3	pre	intact	0.182583	0.264642	0.221697
CB3	pre	intact	0.139694	0.281049	0.193296
CB3	pre	intact	0.42033	2.60527	0.337116
CB3	pre	intact	0.120044	0.0856696	0.636464
CB3	post	intact	0.174933	0.187462	0.427478
CB3	post	intact	0.173558	0.249424	1.01131
CB3	post	intact	0.1144	0.284463	0.400828
CB3	post	intact	0.560948	1.29822	0.515326
CB3	post	intact	0.183238	0.630862	0.615431
CB3	post	intact	0.136611	0.526544	0.293435
CB3	post	intact	0.317983	0.86402	0.419526
CB3	post	intact	0.178402	0.802055	0.502767
CB3	post	intact	0.20977	0.519774	0.89791
CB3	post	intact	0.150945	7.08908	3.53156
CB3	post	intact	0.372783	1.45406	0.208162
CB3	post	intact	0.73656	1.80521	0.79532
CB3	post	intact	0.195817	2.64064	1.00792
CB3	post	intact	0.645518	2.1188	0.934439
CB3	post	intact	0.367225	1.24318	0.623323
CB3	post	intact	0.148627	1.15413	0.220741
CB3	post	intact	0.258916	1.79069	1.19844
CB3	post	intact	0.14836	4.06324	1.78786
CB3	post	intact	0.712579	3.07211	2.02554
CB3	post	intact	0.709524	3.03743	1.96515
CB3	post	intact	0.705285	3.26048	2.57301
CB3	post	intact	0.638512	2.58471	1.39636
CB3	post	intact	0.200972	1.50568	0.215596
CB3	post	intact	0.779999	2.54485	1.03271
CB3	post	intact	0.669751	2.53332	0.980814
CB3	post	intact	0.113285	2.4892	1.21391
CB3	post	intact	0.331975	1.49184	0.351637
CB3	post	intact	0.245273	3.17	1.12162
CB3	post	intact	0.277494	1.45596	0.25145
CB3	post	intact	0.300657	3.22659	2.79159
CB3	post	intact	0.681009	3.00299	1.75463
CB3	post	intact	0.716911	4.25355	2.97413
CB3	post	intact	0.806002	3.28013	2.86947
CB3	post	intact	0.737151	3.12551	2.32096
CB3	post	intact	0.555265	2.7956	1.46409
CB3	post	intact	0.608724	3.5615	2.54732
CB3	post	intact	0.44578	3.2032	2.3552
CB3	post	intact	0.414171	2.68307	1.17281
CB3	post	intact	0.726973	3.62697	3.11375
CB3	post	intact	0.590067	9.16395	6.55309
CB3	post	intact	0.756038	3.99598	2.18673
CB3	post	intact	0.414871	3.1437	1.55928
CB3	post	intact	0.109807	6.92316	3.1283
CB3	post	intact	0.529315	2.73463	1.34105
CB3	post	intact	0.11519	0.677125	0.460879
CB3	post	intact	0.185718	1.93617	1.07461
CB3	post	intact	0.115338	0.731895	0.586444
CB3	post	intact	0.591058	4.86304	2.69572
CB3	post	intact	0.388073	2.7609	0.890138
CB3	post	intact	0.242194	1.19295	0.607252
CB3	post	intact	0.196568	4.68084	1.24911
CB3	post	intact	0.660074	6.14291	5.98122
CB3	post	intact	0.79246	5.12346	4.42437
CB3	post	intact	0.647933	3.92779	4.29843
CB3	post	intact	0.25344	3.77129	3.04837
CB3	post	intact	0.304109	2.45141	1.58536
CB3	post	intact	0.886865	8.38789	6.02214
CB3	post	intact	0.85014	4.56516	4.46895
CB3	post	blind	0.28106	4.1368	4.31116
CB3	post	intact	0.816927	3.49019	2.56276
CB3	post	intact	0.81843	6.12801	4.65836
CB3	post	intact	0.605906	3.38799	2.86588
CB3	post	intact	0.505074	2.9978	1.51298
CB3	post	intact	0.832869	4.9831	3.80113
CB3	post	intact	0.733184	3.20942	1.93112
CB3	post	intact	0.762005	4.14468	2.26837
CB3	post	intact	0.637232	2.38727	0.948882
CB3	post	intact	0.634483	3.13489	1.16476
CB3	post	intact	0.672963	4.59538	2.6553
CB3	post	intact	0.517026	1.75107	0.754179
CB3	post	intact	0.23928	0.207402	0.239529
CB3	post	intact	0.676272	6.06414	3.4127
CB3	post	intact	0.101738	0.744145	0.767404
CB3	post	intact	0.334617	1.16243	0.703382
CB3	post	intact	0.818781	5.1458	5.19874
CB3	post	intact	0.733192	6.07145	5.39624
CB3	post	intact	0.832254	7.12473	6.00602
CB3	post	intact	0.777529	4.28923	4.40469
CB3	post	intact	0.718078	4.37756	2.92969
CB3	post	intact	0.154868	3.93397	2.13973
CB3	post	intact	0.754368	5.88332	4.42939
CB3	post	intact	0.611232	3.04843	2.54347
CB3	post	intact	0.136341	9.9303	1.31908
CB3	post	intact	0.739612	5.28261	2.99736
CB3	post	intact	0.631541	3.02869	2.02651
CB3	post	intact	0.473008	3.10541	1.4912
CB3	post	intact	0.712654	1.93257	1.3378
CB3	post	intact	0.660618	2.2127	1.07293
CB3	post	intact	0.414024	5.70363	3.04174
CB3	post	intact	0.570442	4.57061	2.80277
CB3	post	intact	0.692291	2.19341	0.747064
CB3	post	intact	0.183309	8.86819	6.02959
CB3	post	intact	0.177236	0.642775	0.314833
CB3	post	intact	0.162199	0.903302	0.315103
CB3	post	blind	0.906834	7.20393	6.39834
CB3	post	blind	0.122874	3.95398	4.78796
CB3	post	intact	0.400196	7.351	5.36263
CB3	post	intact	0.569004	8.6676	3.94033
CB3	post	intact	0.734503	5.43186	1.27163
CB3	post	intact	0.741344	6.16634	6.48179
CB3	post	intact	0.7718	4.59983	3.56163
CB3	post	intact	0.305196	3.29792	3.64387
CB3	post	intact	0.499529	5.31511	4.38662
CB3	post	intact	0.11222	3.02649	1.75215
CB3	post	intact	0.306116	6.05109	3.4315
CB3	post	intact	0.136169	4.808	3.5228
CB3	post	intact	0.536424	4.0041	1.93751
CB3	post	intact	0.336583	1.34649	0.188977
CB3	post	intact	0.31906	3.19302	1.01477
CB3	post	blind	0.644755	7.18474	5.38542
CB3	post	blind	0.779567	5.77091	5.17394
CB3	post	intact	0.346501	7.91673	1.44625
CB3	post	intact	0.700689	4.78065	4.33127
CB3	post	intact	0.719084	7.13281	5.53786
CB3	post	intact	0.192729	7.3077	6.08631
CB3	post	intact	0.451	4.46247	4.06611
CB3	post	intact	0.139383	3.55838	1.19469
CB3	post	intact	0.254609	4.50545	3.49039
CB3	post	intact	0.655763	5.39804	4.43982
CB3	post	intact	0.568047	6.28839	5.13406
CB3	post	intact	0.489316	3.91868	3.76184
CB3	post	intact	0.197665	5.65912	3.50724
CB3	post	intact	0.384381	4.96018	4.12155
CB3	post	intact	0.178136	4.14095	2.65753
CB3	post	blind	0.10254	7.43229	1.75879
CB3	post	blind	0.415665	7.1528	1.56537
CB3	post	intact	0.113965	9.8634	1.56068
CB3	post	blind	0.745161	9.8167	5.71181
CB3	post	intact	0.795225	4.86026	3.9271
CB3	post	blind	0.542734	9.17691	1.66548
CB3	post	intact	0.623124	5.18033	2.65506
CB3	post	blind	0.122411	7.26185	2.06806
CB3	post	blind	0.299157	7.33729	2.06856
CB3	post	intact	0.446311	3.40762	1.4107
CB3	post	intact	0.347552	3.22163	1.16736
CB3	post	blind	0.561871	9.59881	5.24161
CB3	post	blind	0.121947	5.26062	4.26725
CB3	post	blind	0.263795	4.82944	3.27482
CB3	post	intact	0.31918	3.1205	2.46806
CB3	post	intact	0.171198	9.40648	1.14559
CB3	post	blind	0.6374	4.91753	4.415
CB3	post	blind	0.755244	5.57259	4.89221
CB3	post	intact	0.647387	3.68805	1.93329
CB3	post	intact	0.225725	1.15466	0.567487
CB3	post	blind	0.269905	9.68772	2.49417
CB3	post	intact	0.758817	5.06838	3.08432
CB3	post	intact	0.53008	4.20853	1.96056
CB3	post	intact	0.835493	3.71752	2.18881
CB3	post	intact	0.68528	3.53558	2.24962
CB3	post	intact	0.330494	3.21161	1.30809
CB3	post	intact	0.562725	4.57881	2.18948
CB3	post	intact	0.38409	4.0414	1.81613
CB3	post	intact	0.112903	2.33213	0.582683
CB3	post	blind	0.267905	8.7944	1.68961
CB3	post	blind	0.372887	8.73373	6.15921
CB3	post	blind	0.192258	8.87815	6.38338
CB3	post	blind	0.563031	7.65549	6.39055
CB3	post	blind	0.463584	5.91005	4.24601
CB3	post	blind	0.15699	4.7241	4.01353
CB3	post	blind	0.691965	6.38576	4.7127
CB3	post	blind	0.41976	5.15555	3.92486
CB3	post	blind	0.234239	4.43616	2.76376
CB3	post	intact	0.178766	2.28286	2.03403
CB3	post	blind	0.423874	6.7218	3.6826
CB3	post	intact	0.130138	4.44007	3.65761
CB3	post	intact	0.12817	3.14778	2.65338
CB3	post	intact	0.107171	2.76213	2.49625
CB3	post	intact	0.328613	2.18958	1.15463
CB3	post	intact	0.271308	2.03117	1.37455
CB3	post	intact	0.383179	1.11187	0.412278
CB3	post	intact	0.30787	0.85164	0.441588
CB3	post	intact	0.233727	6.35549	0.758384
CB3	post	intact	0.643805	5.87984	1.70489
CB3	post	intact	0.17766	4.86486	0.648549
CB3	post	intact	0.821502	2.7881	0.978186
CB3	post	intact	0.48755	1.48162	0.939053
CB3	post	blind	0.210807	6.46481	2.53045
CB3	post	blind	0.602313	6.37267	2.11331
CB3	post	intact	0.109216	4.5123	0.377597
CB3	post	intact	0.408049	2.44793	0.82357
CB3	post	intact	0.762057	1.68273	0.628374
CB3	post	intact	0.402503	1.61164	0.598055
CB3	post	blind	0.588835	5.69312	3.92662
CB3	post	intact	0.433976	1.94704	1.64301
CB3	post	intact	0.516201	3.06	1.14212
CB3	post	intact	0.390041	1.73901	0.957296
CB3	post	intact	0.284197	4.03697	1.88668
CB3	post	intact	0.691633	3.2151	1.87367
CB3	post	intact	0.196564	3.68966	1.99388
CB3	post	intact	0.532308	3.22634	1.59367
CB3	post	intact	0.235833	5.09165	2.73679
CB3	post	intact	0.227028	4.28765	2.61108
CB3	post	intact	0.41042	4.60232	3.40293
CB3	post	blind	0.477387	4.38207	3.08436
CB3	post	blind	0.395938	5.21168	4.1371
CB3	post	blind	0.601724	4.66639	4.23616
CB3	post	blind	0.148453	4.81192	3.31286
CB3	post	blind	0.581693	7.07525	5.32879
CB3	post	intact	0.682005	4.8859	3.17701
CB3	post	intact	0.493102	4.35386	3.63195
CB3	post	blind	0.525949	7.83204	4.76157
CB3	post	intact	0.433207	4.59036	3.31045
CB3	post	intact	0.387437	4.81485	2.93206
CB3	post	intact	0.212902	2.53703	2.23756
CB3	post	intact	0.120217	5.17838	2.65122
CB3	post	intact	0.209938	1.84491	1.25297
CB3	post	intact	0.392408	1.69968	1.17322
CB3	post	intact	0.453013	1.18269	0.875554
CB3	post	intact	0.131574	1.07298	0.977664
CB3	post	intact	0.359256	1.01448	0.451054
CB3	post	intact	0.120737	0.967211	0.548102
CB3	post	intact	0.458387	0.830629	0.330064
CB3	post	intact	0.291138	4.17841	3.48986
CB3	post	intact	0.733498	3.90913	2.0232
CB3	post	intact	0.212942	2.52533	1.04218
CB3	post	intact	0.625716	5.13003	2.57773
CB3	post	intact	0.314382	3.90879	1.98721
CB3	post	intact	0.666736	1.62318	0.70142
CB3	post	intact	0.675378	1.82235	0.690575
CB3	post	intact	0.139151	1.73137	1.75015
CB3	post	intact	0.295915	2.52119	1.74354
CB3	post	intact	0.196358	3.60747	1.96343
CB3	post	intact	0.336732	4.13614	2.61593
CB3	post	intact	0.135335	4.85675	3.15082
CB3	post	intact	0.471842	4.08566	3.01269
CB3	post	intact	0.586533	3.66681	2.10162
CB3	post	intact	0.30298	4.90943	3.22755
CB3	post	intact	0.506372	4.00487	3.13195
CB3	post	intact	0.373991	3.27947	2.23619
CB3	post	intact	0.508649	5.06668	3.49543
CB3	post	intact	0.639202	4.20058	3.08997
CB3	post	intact	0.387472	3.9332	2.22815
CB3	post	intact	0.102663	4.95529	2.23852
CB3	post	intact	0.124191	1.83229	1.0288
CB3	post	intact	0.160502	1.21618	0.616682
CB3	post	intact	0.117778	1.6658	1.2319
CB3	post	intact	0.230312	0.820732	0.462385
CB3	post	intact	0.483032	3.48929	4.04955
CB3	post	intact	0.584153	3.39069	1.99118
CB3	post	intact	0.777773	4.37783	2.73236
CB3	post	intact	0.220359	2.5849	0.849195
CB3	post	intact	0.539002	1.61167	0.783088
CB3	post	intact	0.298759	2.19313	1.65572
CB3	post	intact	0.383971	1.57284	0.742149
CB3	post	intact	0.67235	2.93485	1.64767
CB3	post	intact	0.161663	4.09068	2.9195
CB3	post	intact	0.153365	3.98705	1.83627
CB4	pre	blind	0.106025	1.55155	1.87171
CB4	pre	intact	0.210052	0.83304	1.17822
CB4	pre	intact	0.214458	1.35286	1.19811
CB4	pre	intact	0.202511	0.952129	0.971831
CB4	pre	intact	0.139661	0.94566	0.60734
CB4	pre	intact	0.723366	6.55217	1.3336
CB4	pre	intact	0.663066	5.42985	1.32745
CB4	pre	intact	0.557188	7.86679	1.37235
CB4	pre	intact	0.627334	6.55179	0.890592
CB4	pre	intact	0.347004	3.76514	1.92834
CB4	pre	intact	0.251074	1.76684	0.540858
CB4	pre	intact	0.159195	1.15336	1.2383
CB4	pre	intact	0.315145	0.72275	0.46391
CB4	pre	intact	0.196352	0.768138	0.736378
CB4	pre	intact	0.335257	0.314484	0.811842
CB4	pre	blind	0.442172	1.75111	1.03347
CB4	pre	intact	0.464158	1.8271	0.859466
CB4	pre	intact	0.294022	1.0472	0.441071
CB4	pre	intact	0.337893	1.26591	0.968473
CB4	pre	intact	0.419573	1.05957	0.834973
CB4	pre	intact	0.302104	0.786252	0.751778
CB4	pre	intact	0.15992	0.994232	0.691991
CB4	pre	intact	0.217	0.558824	1.0757
CB4	pre	intact	0.207289	0.583317	0.926155
CB4	pre	blind	0.215289	2.1535	0.720631
CB4	pre	intact	0.336197	1.20974	0.436367
CB4	pre	intact	0.506019	4.9345	3.28962
CB4	pre	intact	0.758924	4.73202	2.49518
CB4	pre	blind	0.584045	3.14356	1.83422
CB4	pre	intact	0.330333	4.31213	3.62494
CB4	pre	intact	0.758791	4.89976	2.85457
CB4	pre	intact	0.797879	5.18054	1.35505
CB4	pre	blind	0.629902	2.81861	1.34013
CB4	pre	intact	0.774702	6.79806	1.80986
CB4	pre	intact	0.793224	5.915	1.97723
CB4	pre	intact	0.800607	5.96858	1.60609
CB4	pre	intact	0.758914	4.54216	1.15636
CB4	pre	intact	0.642667	2.89658	1.08013
CB4	pre	intact	0.347616	2.00867	0.707724
CB4	pre	intact	0.607128	8.39157	1.25202
CB4	pre	intact	0.746108	7.7192	1.40102
CB4	pre	intact	0.719807	6.28272	0.54843
CB4	pre	intact	0.480649	2.8044	2.31382
CB4	pre	intact	0.464449	1.92079	0.492091
CB4	pre	intact	0.295508	2.08046	0.806839
CB4	pre	intact	0.380441	1.38483	0.677053
CB4	pre	intact	0.62614	0.676059	0.558311
CB4	pre	intact	0.326624	0.76909	0.464195
CB4	pre	intact	0.103694	0.659427	0.348019
CB4	pre	intact	0.428735	0.567625	0.633549
CB4	pre	intact	0.321818	0.34043	0.573756
CB4	pre	blind	0.211002	2.19519	0.974293
CB4	pre	intact	0.468543	0.778763	0.473538
CB4	pre	intact	0.224122	0.332675	0.449142
CB4	pre	intact	0.237866	0.399391	0.61005
CB4	pre	intact	0.28988	1.52359	0.653462
CB4	pre	blind	0.2872	2.00399	1.07263
CB4	pre	intact	0.131454	1.4647	0.873238
CB4	pre	intact	0.173455	0.879756	0.447053
CB4	pre	intact	0.116346	0.563723	0.34127
CB4	pre	intact	0.118515	1.8211	0.471589
CB4	pre	intact	0.480418	9.57712	5.22982
CB4	pre	intact	0.61197	7.23538	4.48467
CB4	pre	intact	0.493157	2.39986	0.987857
CB4	pre	intact	0.342647	6.27181	4.83332
CB4	pre	intact	0.736559	5.67567	4.0744
CB4	pre	intact	0.796061	5.38647	2.24609
CB4	pre	intact	0.691844	2.10941	1.20986
CB4	pre	intact	0.470401	6.243	4.31992
CB4	pre	intact	0.776506	5.0313	3.34666
CB4	pre	intact	0.775999	4.29947	1.85129
CB4	pre	intact	0.591567	2.06433	1.34135
CB4	pre	intact	0.645294	9.29917	5.9015
CB4	pre	intact	0.707715	2.83901	1.63479
CB4	pre	intact	0.582307	2.3659	1.46344
CB4	pre	intact	0.445589	1.34405	0.687307
CB4	pre	intact	0.702496	9.3129	1.72841
CB4	pre	intact	0.768895	8.60595	1.95459
CB4	pre	intact	0.415854	2.77795	1.37901
CB4	pre	intact	0.307426	1.29504	0.329091
CB4	pre	intact	0.352375	1.24138	0.426346
CB4	pre	intact	0.657707	7.72632	2.16634
CB4	pre	intact	0.463314	1.07409	0.548816
CB4	pre	intact	0.318372	0.798732	0.442409
CB4	pre	intact	0.331198	0.723448	0.386363
CB4	pre	intact	0.482787	0.795128	0.409147
CB4	pre	intact	0.50114	0.383993	0.443326
CB4	pre	intact	0.223488	0.661673	0.44606
CB4	pre	intact	0.353228	0.586597	0.565248
CB4	pre	intact	0.270649	0.248194	0.762943
CB4	pre	intact	0.142387	0.226173	0.427142
CB4	pre	intact	0.257798	0.252895	0.754512
CB4	pre	intact	0.108803	0.0670167	0.33006
CB4	pre	intact	0.130321	1.27318	0.581537
CB4	pre	intact	0.263604	0.81671	0.350146
CB4	pre	intact	0.652162	7.59098	3.74471
CB4	pre	intact	0.593242	5.09706	2.75124
CB4	pre	intact	0.555782	1.56072	0.944295
CB4	pre	intact	0.713857	6.74284	2.47374
CB4	pre	intact	0.611483	1.85595	1.26936
CB4	pre	intact	0.457327	0.890844	0.649432
CB4	pre	intact	0.715148	2.17713	1.21924
CB4	pre	intact	0.488375	1.24232	0.551783
CB4	pre	intact	0.355293	1.69178	0.794662
CB4	pre	intact	0.161624	1.58138	0.557556
CB4	pre	intact	0.614444	8.0359	1.62743
CB4	pre	intact	0.309787	1.22692	0.455265
CB4	pre	intact	0.18242	1.17134	0.813386
CB4	pre	intact	0.169223	0.649253	0.34546
CB4	pre	intact	0.134435	0.76065	0.583042
CB4	pre	intact	0.154401	0.628319	0.598637
CB4	pre	intact	0.545285	7.47008	4.24975
CB4	pre	intact	0.645182	3.84577	2.28092
CB4	pre	intact	0.737798	3.40865	1.94154
CB4	pre	intact	0.591954	8.74401	1.25691
CB4	pre	blind	0.140287	2.77141	0.788413
CB4	pre	intact	0.200484	2.09115	0.71395
CB4	pre	intact	0.515454	7.17401	3.65085
CB4	pre	intact	0.242256	6.55067	2.87904
CB4	pre	intact	0.349258	4.29575	2.65428
CB4	pre	intact	0.692172	8.98053	5.68576
CB4	pre	blind	0.355149	9.27789	1.15548
CB4	pre	intact	0.406625	2.86374	0.638188
CB4	pre	intact	0.117444	4.15045	1.58771
CB4	pre	intact	0.359209	3.12399	0.854474
CB4	pre	intact	0.393409	2.00962	1.05541
CB4	pre	intact	0.176083	1.04277	0.533861
CB4	pre	intact	0.728521	8.51621	1.97763
CB4	pre	blind	0.808045	6.44204	1.8171
CB4	pre	intact	0.83555	5.66439	1.58278
CB4	pre	intact	0.826275	9.43142	1.55391
CB4	pre	blind	0.734055	7.43531	3.17344
CB4	pre	intact	0.809964	5.68455	1.48336
CB4	pre	intact	0.687471	6.19773	1.3406
CB4	pre	blind	0.790686	4.87033	1.53726
CB4	pre	intact	0.799752	4.87371	1.14182
CB4	pre	intact	0.690085	4.91877	2.11437
CB4	pre	intact	0.802059	4.04063	1.1754
CB4	pre	intact	0.585909	6.77916	2.83796
CB4	pre	intact	0.714054	3.88798	1.64961
CB4	pre	intact	0.715161	4.51854	1.25717
CB4	pre	intact	0.373735	8.23633	4.87403
CB4	pre	intact	0.556224	3.53265	1.23685
CB4	pre	intact	0.378161	2.78794	1.06896
CB4	pre	intact	0.169951	1.26684	0.54506
CB4	pre	blind	0.792122	7.44204	4.6256
CB4	pre	intact	0.84674	8.94582	2.48503
CB4	pre	intact	0.828883	6.32994	4.48002
CB4	pre	intact	0.667343	8.03526	2.69461
CB4	pre	intact	0.754668	7.17462	2.17028
CB4	pre	intact	0.779366	5.35865	4.30658
CB4	pre	intact	0.756517	8.03907	4.49277
CB4	pre	intact	0.831154	4.97554	2.66692
CB4	pre	intact	0.727328	7.92827	2.14116
CB4	pre	intact	0.83846	5.50231	2.32941
CB4	pre	intact	0.321305	7.8273	3.60906
CB4	pre	intact	0.72783	5.92458	2.1714
CB4	pre	intact	0.411316	4.08694	2.28818
CB4	pre	intact	0.262656	3.64935	1.74593
CB4	pre	intact	0.3941	2.8698	1.17119
CB4	pre	intact	0.200257	4.4228	0.428002
CB4	pre	intact	0.529704	3.88767	1.25073
CB4	pre	intact	0.21731	3.10241	0.875322
CB4	pre	intact	0.368254	8.69305	3.6725
CB4	pre	intact	0.148636	9.39158	3.89101
CB4	pre	intact	0.353934	9.97849	1.26651
CB4	pre	intact	0.786196	7.77346	5.30033
CB4	pre	intact	0.464187	2.31076	0.724285
CB4	pre	intact	0.664101	6.74034	4.38511
CB4	pre	intact	0.622142	8.84189	5.75145
CB4	pre	intact	0.278681	0.812304	0.21296
CB4	pre	intact	0.218691	1.77821	0.564858
CB4	pre	intact	0.612239	8.18144	4.84196
CB4	pre	intact	0.70104	5.40643	3.85809
CB4	pre	intact	0.505458	4.70891	4.40116
CB4	pre	intact	0.762223	8.63722	5.74522
CB4	pre	intact	0.806491	4.83872	3.54878
CB4	pre	intact	0.851238	4.37873	2.9264
CB4	pre	intact	0.601601	5.76575	4.32485
CB4	pre	intact	0.8184	5.30896	1.72161
CB4	pre	intact	0.873759	4.88198	1.87149
CB4	pre	intact	0.646454	4.8461	2.26235
CB4	pre	intact	0.849107	4.43443	2.71947
CB4	pre	intact	0.868626	4.08692	1.879
CB4	pre	intact	0.467506	0.984037	0.578491
CB4	pre	intact	0.26632	0.569099	0.63167
CB4	pre	intact	0.47265	4.474	2.09941
CB4	pre	intact	0.770364	4.04579	2.66985
CB4	pre	intact	0.695096	3.15127	1.54158
CB4	pre	intact	0.19454	0.764671	0.464766
CB4	pre	intact	0.450844	3.99161	1.91176
CB4	pre	intact	0.531566	9.89913	1.10874
CB4	pre	intact	0.233217	7.42352	2.0292
CB4	pre	intact	0.787925	7.7844	6.39547
CB4	pre	intact	0.495486	5.46241	5.53345
CB4	pre	intact	0.569629	4.63838	4.31202
CB4	pre	intact	0.695886	4.68306	1.85799
CB4	pre	intact	0.549257	4.1943	1.79333
CB4	pre	intact	0.140786	3.93044	2.97396
CB4	pre	intact	0.678279	3.6773	1.51575
CB4	pre	intact	0.264834	4.52679	2.76037
CB4	pre	intact	0.754266	3.55067	1.09193
CB4	pre	intact	0.655169	2.84996	0.858804
CB4	pre	intact	0.694146	1.90793	0.640582
CB4	pre	intact	0.703807	1.81504	0.850012
CB4	pre	intact	0.108495	5.61845	4.1127
CB4	pre	blind	0.189181	1.78395	4.03007
CB4	pre	intact	0.670708	1.29466	0.798465
CB4	pre	intact	0.208999	0.40795	0.486266
CB4	pre	intact	0.200308	4.42837	3.53636
CB4	pre	intact	0.21477	3.61043	2.79519
CB4	pre	intact	0.470599	1.1087	0.583807
CB4	pre	intact	0.66064	4.43177	3.77506
CB4	pre	intact	0.657631	3.97996	2.86043
CB4	pre	intact	0.743361	3.90171	3.06966
CB4	pre	intact	0.172278	2.30508	0.748164
CB4	pre	intact	0.252462	0.743584	0.383516
CB4	pre	intact	0.814598	4.05563	2.80566
CB4	pre	intact	0.749347	4.19503	2.75987
CB4	pre	intact	0.226374	1.25082	0.703176
CB4	pre	intact	0.212475	0.797787	0.50583
CB4	pre	intact	0.71261	3.94638	2.48037
CB4	pre	intact	0.522843	2.65963	1.10079
CB4	pre	intact	0.486735	2.36409	0.975056
CB4	pre	intact	0.112613	2.02849	0.912339
[truncated: 2,741 more rows]

## Sheet: V3
Figure S8c
V3
SUBJECT ID	SESSION	PRF COVERAGE	pRF r2	pRF eccentricity	pRF size
CB1	pre	intact	0.492212	2.19786	0.991684
CB1	pre	intact	0.223393	2.08595	1.22499
CB1	pre	intact	0.495182	1.36715	0.854364
CB1	pre	intact	0.607452	1.1467	0.64526
CB1	pre	intact	0.118867	3.15922	4.04541
CB1	pre	intact	0.637859	7.29763	5.93221
CB1	pre	intact	0.380395	5.66672	4.05957
CB1	pre	intact	0.123697	4.32064	1.16096
CB1	pre	intact	0.19264	3.86704	2.05687
CB1	pre	intact	0.206175	3.97793	2.26354
CB1	pre	intact	0.215058	3.77327	2.29321
CB1	pre	intact	0.311585	1.66525	2.5995
CB1	pre	intact	0.306951	2.45325	2.60381
CB1	pre	intact	0.40741	2.49046	1.53183
CB1	pre	intact	0.434154	1.94891	1.67376
CB1	pre	intact	0.14231	1.90347	1.06959
CB1	pre	intact	0.763076	1.26434	0.721506
CB1	pre	intact	0.317375	1.41335	0.503768
CB1	pre	intact	0.771312	0.986529	0.633287
CB1	pre	intact	0.617046	0.91319	0.427477
CB1	pre	intact	0.566953	0.521884	0.289373
CB1	pre	intact	0.525546	0.824774	0.426145
CB1	pre	blind	0.431678	5.8659	3.37531
CB1	pre	intact	0.184235	4.09954	4.21713
CB1	pre	intact	0.192823	4.35637	3.47656
CB1	pre	intact	0.53265	1.26864	1.11739
CB1	pre	intact	0.232498	1.11726	1.8467
CB1	pre	intact	0.355101	1.7854	2.19054
CB1	pre	intact	0.601892	2.52222	2.07671
CB1	pre	intact	0.58862	1.83204	1.03213
CB1	pre	intact	0.778559	2.47736	1.25905
CB1	pre	intact	0.764862	1.59103	0.8795
CB1	pre	intact	0.626516	1.30493	0.776232
CB1	pre	intact	0.738443	1.58505	0.653569
CB1	pre	intact	0.672698	1.23514	0.631081
CB1	pre	intact	0.545454	0.942339	0.423992
CB1	pre	intact	0.764422	1.08734	0.434786
CB1	pre	intact	0.696616	0.900821	0.272651
CB1	pre	intact	0.457101	0.63028	0.298249
CB1	pre	intact	0.408693	1.56223	0.687029
CB1	pre	intact	0.495883	1.88878	0.720952
CB1	pre	intact	0.69493	2.21014	1.08845
CB1	pre	intact	0.718672	1.28642	1.11339
CB1	pre	intact	0.502165	1.50564	1.01177
CB1	pre	intact	0.580505	1.81908	0.738211
CB1	pre	intact	0.648124	1.35621	0.943489
CB1	pre	intact	0.466767	1.27745	0.870648
CB1	pre	blind	0.430565	6.12941	4.87627
CB1	pre	intact	0.324053	3.94852	3.8993
CB1	pre	intact	0.228141	3.91803	4.37545
CB1	pre	intact	0.350421	1.76308	2.39619
CB1	pre	intact	0.806742	2.65264	1.53895
CB1	pre	intact	0.802407	2.53024	0.849193
CB1	pre	intact	0.288365	3.01633	1.1829
CB1	pre	intact	0.84442	2.43658	1.41138
CB1	pre	intact	0.847957	1.87879	1.05334
CB1	pre	intact	0.232614	0.842496	0.992095
CB1	pre	intact	0.655135	1.82098	1.2747
CB1	pre	intact	0.634683	1.05083	0.959891
CB1	pre	intact	0.249499	0.606751	0.306692
CB1	pre	intact	0.475026	0.949443	0.348484
CB1	pre	intact	0.466523	0.791558	0.28384
CB1	pre	intact	0.440003	0.493434	0.388662
CB1	pre	intact	0.248996	1.14764	0.531598
CB1	pre	intact	0.62784	1.73791	0.859268
CB1	pre	intact	0.670554	2.23936	1.02627
CB1	pre	intact	0.37633	8.2921	4.16149
CB1	pre	intact	0.184169	2.73081	2.01853
CB1	pre	intact	0.198188	4.82706	3.1044
CB1	pre	intact	0.45155	2.73512	1.3833
CB1	pre	intact	0.568231	2.42091	1.15938
CB1	pre	intact	0.693442	2.22556	0.989964
CB1	pre	intact	0.710029	1.63687	0.762632
CB1	pre	intact	0.188134	9.80151	0.978659
CB1	pre	intact	0.11372	4.18128	1.96434
CB1	pre	intact	0.496161	4.50835	2.22348
CB1	pre	intact	0.680983	3.32549	1.37815
CB1	pre	intact	0.765529	1.80768	1.10084
CB1	pre	intact	0.784304	1.55313	1.10252
CB1	pre	intact	0.772631	1.50785	0.957775
CB1	pre	intact	0.182332	6.10766	2.99577
CB1	pre	intact	0.567158	3.06587	1.14175
CB1	pre	intact	0.742905	1.9428	0.981426
CB1	pre	intact	0.70947	1.69708	1.10691
CB1	pre	intact	0.4141	1.20512	0.981749
CB1	pre	intact	0.132754	2.38118	1.82156
CB1	pre	intact	0.138091	1.6319	1.35042
CB1	pre	intact	0.179617	3.45487	4.3535
CB1	pre	intact	0.113631	4.47424	3.84475
CB1	pre	intact	0.710109	3.55617	1.83865
CB1	pre	intact	0.712397	3.56661	1.73771
CB1	pre	intact	0.283434	4.50557	1.87901
CB1	pre	intact	0.825485	2.6071	1.34673
CB1	pre	intact	0.828886	2.47074	1.21173
CB1	pre	intact	0.487745	2.62694	0.805853
CB1	pre	intact	0.413162	2.76035	2.16651
CB1	pre	intact	0.736242	2.15382	1.27677
CB1	pre	intact	0.750774	1.79518	1.21129
CB1	pre	intact	0.257672	1.16419	0.660399
CB1	pre	intact	0.470066	2.52143	2.775
CB1	pre	intact	0.287391	2.10993	1.74661
CB1	pre	intact	0.221995	0.102994	0.313215
CB1	pre	intact	0.425161	0.477328	0.350629
CB1	pre	intact	0.20243	4.19052	2.08738
CB1	pre	intact	0.622245	2.65827	1.01242
CB1	pre	intact	0.563927	2.0072	1.24203
CB1	pre	intact	0.757538	2.51109	1.07353
CB1	pre	intact	0.239647	6.47613	4.29423
CB1	pre	intact	0.201651	3.46373	2.73199
CB1	pre	intact	0.306511	3.82616	2.17013
CB1	pre	intact	0.555368	2.98597	1.41328
CB1	pre	intact	0.554203	2.73009	1.19793
CB1	pre	intact	0.747796	2.21406	1.35663
CB1	pre	intact	0.82618	1.8396	0.715266
CB1	pre	intact	0.181465	4.34468	2.38867
CB1	pre	intact	0.48999	4.59077	2.61277
CB1	pre	intact	0.582375	3.23719	1.47184
CB1	pre	intact	0.794205	2.2356	0.942009
CB1	pre	intact	0.793162	1.82274	0.927669
CB1	pre	intact	0.36304	5.01954	3.39522
CB1	pre	intact	0.675298	3.14718	1.30356
CB1	pre	intact	0.741526	2.26927	0.944556
CB1	pre	intact	0.437143	1.32284	0.958748
CB1	pre	intact	0.304594	5.55764	4.86979
CB1	pre	intact	0.165913	6.09697	5.56728
CB1	pre	intact	0.401645	5.95994	3.44426
CB1	pre	intact	0.392935	4.56935	2.91982
CB1	pre	intact	0.758463	4.93842	3.73414
CB1	pre	intact	0.791308	2.61048	1.44757
CB1	pre	intact	0.793952	2.84632	1.53453
CB1	pre	intact	0.787833	3.2158	1.39626
CB1	pre	intact	0.105396	2.57245	1.73987
CB1	pre	intact	0.314903	2.72788	1.28259
CB1	pre	intact	0.432332	8.80438	3.7979
CB1	pre	intact	0.534962	4.57291	2.64507
CB1	pre	intact	0.400441	3.74517	2.45793
CB1	pre	intact	0.322406	3.30808	1.86073
CB1	pre	intact	0.329889	2.53233	2.57461
CB1	pre	intact	0.830106	2.51312	1.65861
CB1	pre	intact	0.451762	4.30711	2.23827
CB1	pre	intact	0.297492	4.99879	2.55545
CB1	pre	intact	0.37962	6.3248	3.00562
CB1	pre	intact	0.456163	4.70217	2.43364
CB1	pre	intact	0.722573	2.46404	1.0806
CB1	pre	intact	0.104204	3.67976	5.44587
CB1	pre	intact	0.317235	5.09985	3.74098
CB1	pre	intact	0.524066	8.00728	3.58402
CB1	pre	intact	0.591339	7.05632	5.15378
CB1	pre	intact	0.445391	3.48893	3.30103
CB1	pre	intact	0.233053	4.92032	2.69088
CB1	pre	intact	0.391817	4.78359	3.90138
CB1	pre	intact	0.660656	6.42033	4.67771
CB1	pre	intact	0.593822	6.19273	2.0325
CB1	pre	intact	0.539535	2.90987	1.24445
CB1	pre	intact	0.219981	4.81274	5.0331
CB1	pre	intact	0.139819	3.1157	4.60313
CB1	pre	intact	0.151661	0.933206	2.42527
CB1	pre	intact	0.748007	2.35475	1.09592
CB1	pre	intact	0.685489	1.45585	0.78802
CB1	pre	intact	0.237089	9.90783	1.56451
CB1	pre	intact	0.519644	9.0191	1.03015
CB1	pre	intact	0.519127	7.6389	4.81538
CB1	pre	intact	0.263968	5.92551	2.4762
CB1	pre	intact	0.263464	3.37371	1.45317
CB1	pre	intact	0.815686	8.62472	1.66588
CB1	pre	intact	0.682196	8.24752	1.49388
CB1	pre	intact	0.479572	6.97234	4.84874
CB1	pre	intact	0.116863	0.792172	2.73615
CB1	pre	intact	0.155918	0.395404	2.86747
CB1	pre	intact	0.199515	4.22296	2.28544
CB1	pre	blind	0.796157	9.74986	5.12265
CB1	pre	blind	0.573032	5.6552	2.38967
CB1	pre	intact	0.128675	5.04917	3.31385
CB1	pre	blind	0.528591	4.94899	3.67909
CB1	pre	blind	0.701092	4.9021	3.84779
CB1	pre	blind	0.164665	6.47946	3.47806
CB1	pre	blind	0.875741	9.73825	3.15201
CB1	pre	blind	0.674365	9.11567	3.25211
CB1	pre	blind	0.443877	8.9921	3.30002
CB1	pre	blind	0.686456	7.12095	1.9703
CB1	pre	blind	0.687334	6.85594	0.470426
CB1	pre	blind	0.30245	7.07823	0.717078
CB1	pre	intact	0.7518	5.06625	1.4639
CB1	pre	intact	0.78297	3.4145	2.03429
CB1	pre	intact	0.179022	0.960703	0.307238
CB1	pre	intact	0.154428	1.6767	1.54832
CB1	pre	intact	0.359365	3.58781	1.7934
CB1	pre	intact	0.896014	2.4296	1.06382
CB1	pre	intact	0.738882	0.677885	0.317676
CB1	pre	intact	0.65883	0.9017	0.667556
CB1	pre	blind	0.674101	4.10095	2.482
CB1	pre	intact	0.590049	1.16556	0.555743
CB1	pre	intact	0.496675	0.756404	0.424187
CB1	pre	intact	0.318936	0.741398	0.641714
CB1	pre	intact	0.372685	0.701919	0.492335
CB1	pre	blind	0.419218	6.88413	0.555681
CB1	pre	blind	0.769795	5.72604	1.05357
CB1	pre	intact	0.769861	3.96497	2.33178
CB1	pre	intact	0.449984	2.38949	0.760006
CB1	pre	intact	0.117145	0.873312	1.302
CB1	pre	blind	0.295235	5.1906	2.7483
CB1	pre	intact	0.467563	3.73582	2.06044
CB1	pre	blind	0.523269	4.45116	3.89931
CB1	pre	blind	0.773191	3.7356	2.05796
CB1	pre	intact	0.424023	2.97789	1.81903
CB1	pre	intact	0.799699	3.47647	1.7575
CB1	pre	intact	0.195129	1.80991	0.76904
CB1	pre	intact	0.494418	2.11372	0.907113
CB1	pre	intact	0.74058	1.96798	0.813627
CB1	pre	intact	0.726899	1.63953	0.804882
CB1	pre	intact	0.468336	1.40596	0.780681
CB1	pre	intact	0.151242	1.76081	0.775449
CB1	pre	intact	0.632803	0.965227	0.35971
CB1	pre	intact	0.787253	0.721918	0.463358
CB1	pre	intact	0.652809	0.73612	0.486461
CB1	pre	intact	0.416194	2.31764	0.883029
CB1	pre	intact	0.346297	1.0919	0.460006
CB1	pre	intact	0.445608	0.769519	0.365605
CB1	pre	intact	0.107303	0.550113	0.315006
CB1	pre	intact	0.138543	1.32918	1.03397
CB1	pre	intact	0.444619	1.60876	0.582563
CB1	pre	intact	0.847798	3.22834	1.72996
CB1	pre	intact	0.883106	2.93398	1.49919
CB1	pre	intact	0.389893	1.03635	0.814551
CB1	pre	intact	0.20572	1.04004	0.544383
CB1	pre	blind	0.32782	7.63162	0.584546
CB1	pre	blind	0.7799	4.61639	2.42169
CB1	pre	intact	0.81799	3.53594	2.04845
CB1	pre	intact	0.560845	8.81867	2.40752
CB1	pre	blind	0.397227	7.68061	0.786508
CB1	pre	blind	0.73473	6.87154	1.02648
CB1	pre	blind	0.704441	4.63126	2.19801
CB1	pre	intact	0.610362	2.58052	1.38609
CB1	pre	blind	0.268345	7.1067	0.89223
CB1	pre	intact	0.48503	4.34743	2.3176
CB1	pre	intact	0.246742	2.2302	0.752249
CB1	pre	blind	0.434637	9.61227	5.34486
CB1	pre	blind	0.70061	8.47181	6.57956
CB1	pre	blind	0.442538	4.95258	5.40457
CB1	pre	blind	0.393357	6.63272	5.97108
CB1	pre	blind	0.591259	4.42189	2.8189
CB1	pre	blind	0.781457	4.35067	3.48998
CB1	pre	blind	0.703976	4.36169	4.39619
CB1	pre	blind	0.555515	3.8263	2.61616
CB1	pre	blind	0.782676	3.97932	2.43033
CB1	pre	blind	0.735364	4.07782	2.41353
CB1	pre	intact	0.769831	2.14934	1.11161
CB1	pre	intact	0.778882	2.75468	1.72913
CB1	pre	intact	0.808673	3.04681	1.90544
CB1	pre	intact	0.769269	1.31744	1.08618
CB1	pre	intact	0.68891	1.40219	0.973041
CB1	pre	intact	0.67304	1.2187	0.74522
CB1	pre	intact	0.528672	0.93981	0.760133
CB1	pre	intact	0.783173	1.01516	0.79667
CB1	pre	intact	0.724812	0.91744	0.726681
CB1	pre	intact	0.6373	0.767183	0.685912
CB1	pre	intact	0.209351	0.626022	0.308336
CB1	pre	intact	0.337053	0.396592	0.32021
CB1	pre	intact	0.254894	0.416696	0.632756
CB1	pre	intact	0.383343	2.83447	2.00436
CB1	pre	intact	0.428414	8.65553	3.71108
CB1	pre	blind	0.511686	4.34921	2.53491
CB1	pre	intact	0.783131	2.92117	1.59425
CB1	pre	intact	0.722981	9.12967	3.18672
CB1	pre	intact	0.739982	9.86072	3.79366
CB1	pre	blind	0.57677	7.38052	1.43442
CB1	pre	intact	0.696975	3.55134	2.27214
CB1	pre	intact	0.782984	2.28364	1.67498
CB1	pre	intact	0.703277	1.22532	0.619017
CB1	pre	blind	0.275133	8.28799	4.04914
CB1	pre	blind	0.171839	8.24144	1.55712
CB1	pre	blind	0.40569	5.35897	1.42052
CB1	pre	intact	0.371852	2.59707	1.08787
CB1	pre	intact	0.394087	1.11459	0.396118
CB1	pre	blind	0.673316	6.58377	6.22962
CB1	pre	blind	0.646702	5.88094	3.90798
CB1	pre	blind	0.485966	5.86732	5.28116
CB1	pre	blind	0.570944	3.55374	3.96892
CB1	pre	blind	0.743511	4.39306	3.80542
CB1	pre	blind	0.43787	3.83193	5.12502
CB1	pre	blind	0.269943	4.89258	3.06196
CB1	pre	intact	0.577051	2.04923	2.04491
CB1	pre	intact	0.398723	1.92505	2.45615
CB1	pre	intact	0.73348	1.32687	1.12764
CB1	pre	intact	0.743346	1.06542	1.06372
CB1	pre	intact	0.64925	0.968519	1.14665
CB1	pre	intact	0.523603	0.857783	0.77288
CB1	pre	intact	0.375126	0.567148	0.566049
CB1	pre	intact	0.101473	0.874148	0.921037
CB1	pre	intact	0.284526	0.276803	0.573677
CB1	pre	intact	0.213	0.374932	0.972082
CB1	pre	blind	0.236261	8.19786	3.93643
CB1	pre	intact	0.754352	7.82981	4.31868
CB1	pre	intact	0.781466	8.10057	3.38602
CB1	pre	intact	0.837931	9.67952	4.18999
CB1	pre	blind	0.522621	7.31492	1.37107
CB1	pre	intact	0.623478	3.76096	2.1548
CB1	pre	intact	0.692902	2.23349	1.42214
CB1	pre	blind	0.444178	9.4647	4.32555
CB1	pre	blind	0.343035	7.74243	0.150955
CB1	pre	blind	0.461866	4.77087	2.31794
CB1	pre	intact	0.580111	2.39486	0.998185
CB1	pre	intact	0.63334	1.42519	0.86756
CB1	pre	intact	0.18351	2.27779	1.2894
CB1	pre	intact	0.118433	2.30113	1.44073
CB1	pre	blind	0.407815	4.67638	4.12404
CB1	pre	blind	0.518308	5.07124	2.85154
CB1	pre	intact	0.465086	3.54291	1.49678
CB1	pre	intact	0.662559	2.65895	1.14294
CB1	pre	intact	0.686539	2.41142	1.07285
CB1	pre	intact	0.656141	2.04094	1.29121
CB1	pre	intact	0.165042	1.84794	1.16439
CB1	pre	intact	0.162531	1.97402	1.48645
CB1	post	intact	0.31462	2.34834	1.78907
CB1	post	intact	0.182809	2.18562	1.79269
CB1	post	intact	0.212585	1.61752	1.44303
CB1	post	intact	0.384364	1.05371	1.00631
CB1	post	intact	0.439631	5.60739	3.84766
CB1	post	intact	0.122617	1.88669	2.50342
CB1	post	intact	0.268848	5.71315	3.86622
CB1	post	intact	0.10002	2.93196	3.873
CB1	post	intact	0.14356	2.10965	2.37966
CB1	post	intact	0.252422	2.28392	1.90107
CB1	post	intact	0.364704	1.94923	1.82193
CB1	post	intact	0.450723	1.98746	0.922501
CB1	post	intact	0.678537	1.33103	0.655466
CB1	post	intact	0.323913	1.16207	0.736226
CB1	post	intact	0.692189	0.796889	0.39245
CB1	post	intact	0.457223	0.700762	0.321197
CB1	post	intact	0.159771	6.93428	1.93198
CB1	post	blind	0.814693	8.29678	4.41011
CB1	post	intact	0.125104	3.50089	3.54958
CB1	post	intact	0.108437	3.64476	2.60864
CB1	post	blind	0.694195	7.61697	4.59132
CB1	post	blind	0.76096	9.36728	5.2068
CB1	post	intact	0.276431	3.76013	3.26609
CB1	post	intact	0.133522	4.20978	1.73682
CB1	post	blind	0.298348	7.57709	3.98787
CB1	post	intact	0.149232	2.80856	3.07863
CB1	post	intact	0.259968	2.36779	3.14258
CB1	post	intact	0.668793	2.05973	1.30092
CB1	post	intact	0.273769	1.13131	0.650802
CB1	post	intact	0.442807	2.44832	1.07571
CB1	post	intact	0.598496	2.45569	1.06463
CB1	post	intact	0.447461	1.32944	0.760532
CB1	post	intact	0.594357	1.48733	0.529434
CB1	post	intact	0.574553	0.915288	0.415285
CB1	post	intact	0.151261	0.809225	0.70231
CB1	post	intact	0.333298	1.88751	0.982863
CB1	post	intact	0.437349	1.93516	0.696514
CB1	post	intact	0.1455	2.02768	0.939192
CB1	post	intact	0.217211	1.96491	1.20859
CB1	post	intact	0.616659	2.06906	1.01701
CB1	post	intact	0.637782	1.51753	0.986183
CB1	post	intact	0.266955	1.54327	0.979947
CB1	post	intact	0.441351	2.06524	0.580333
CB1	post	intact	0.569074	1.73783	0.866046
CB1	post	intact	0.177077	6.40059	2.00737
CB1	post	intact	0.365612	4.07797	3.68037
CB1	post	intact	0.357058	8.61168	2.2973
CB1	post	intact	0.303338	3.80248	3.35725
CB1	post	intact	0.546259	2.79599	2.48123
CB1	post	intact	0.195001	2.62168	1.91526
CB1	post	intact	0.813193	2.27	1.15724
CB1	post	intact	0.49548	1.83082	0.799811
CB1	post	intact	0.587228	2.44329	1.45214
CB1	post	intact	0.717583	2.33868	1.13808
CB1	post	intact	0.69992	1.52896	0.679314
CB1	post	intact	0.337911	1.42749	0.535737
CB1	post	intact	0.476173	0.368914	0.228269
CB1	post	intact	0.409699	0.503896	0.605867
CB1	post	intact	0.220491	2.5022	0.912411
CB1	post	intact	0.627989	2.06839	0.685456
CB1	post	intact	0.48463	1.8464	0.94283
CB1	post	intact	0.522568	1.85972	1.06201
CB1	post	intact	0.67673	2.24148	1.03014
CB1	post	intact	0.332213	1.27037	0.384769
CB1	post	intact	0.172167	3.33361	1.46533
CB1	post	intact	0.186097	3.1934	1.46212
CB1	post	intact	0.71717	2.17701	0.76372
CB1	post	intact	0.487622	1.30665	0.602849
CB1	post	intact	0.164113	2.91828	1.51133
CB1	post	intact	0.530878	4.31893	1.92206
CB1	post	intact	0.692402	2.86197	1.34245
CB1	post	intact	0.70925	1.80239	1.05839
CB1	post	intact	0.772869	1.74093	1.0915
CB1	post	intact	0.208388	2.19077	0.907491
CB1	post	intact	0.172633	3.92522	1.37756
CB1	post	intact	0.434347	3.12844	0.902467
CB1	post	intact	0.688084	2.37032	0.178729
CB1	post	intact	0.118122	1.57383	0.95584
CB1	post	intact	0.160795	6.79881	2.25544
CB1	post	intact	0.180391	4.12128	4.64997
CB1	post	intact	0.560582	3.67111	2.75569
CB1	post	intact	0.274409	3.28782	3.10123
CB1	post	intact	0.791371	2.716	1.27693
CB1	post	intact	0.725285	2.59667	1.19549
CB1	post	intact	0.110039	2.60396	2.01047
CB1	post	intact	0.591953	2.24047	1.1323
CB1	post	intact	0.802056	2.31729	1.23338
CB1	post	intact	0.77614	2.2025	0.902479
CB1	post	intact	0.583675	3.87365	1.36326
CB1	post	intact	0.403391	1.91395	0.665681
CB1	post	intact	0.587229	1.01397	0.535
CB1	post	intact	0.218157	0.612593	0.463971
CB1	post	intact	0.287746	2.81281	1.86925
CB1	post	intact	0.154114	1.5216	0.658469
CB1	post	intact	0.605485	2.42821	1.01344
CB1	post	intact	0.640611	1.9132	0.703388
CB1	post	intact	0.525974	2.28145	0.915137
CB1	post	intact	0.448238	2.31971	1.20411
CB1	post	intact	0.752187	2.34324	0.896198
CB1	post	intact	0.511499	1.41373	0.477991
CB1	post	intact	0.317423	8.82074	3.84962
CB1	post	intact	0.111584	4.07804	2.16977
CB1	post	intact	0.217672	4.09975	2.25761
CB1	post	intact	0.128976	4.28996	2.61982
CB1	post	intact	0.262264	2.40196	0.982204
CB1	post	intact	0.123415	3.52963	1.61716
CB1	post	intact	0.80212	2.40811	1.1739
CB1	post	intact	0.746768	1.39211	0.747687
CB1	post	intact	0.195229	9.40309	3.16514
CB1	post	intact	0.174581	3.41569	1.50359
CB1	post	intact	0.217662	3.56101	2.21128
CB1	post	intact	0.575781	3.90427	2.50096
CB1	post	intact	0.609155	2.30542	1.34969
CB1	post	intact	0.788773	2.16726	1.0364
CB1	post	intact	0.351639	1.88693	0.778046
CB1	post	intact	0.296921	5.23699	2.23837
CB1	post	intact	0.436045	2.73554	0.308554
CB1	post	intact	0.223888	1.07614	0.988514
CB1	post	intact	0.181956	7.67274	3.79113
CB1	post	intact	0.284166	6.09391	5.63359
CB1	post	intact	0.23205	4.25502	5.4757
CB1	post	intact	0.259239	3.727	4.59183
CB1	post	intact	0.47357	7.83739	3.1085
CB1	post	intact	0.513243	3.68103	1.74971
CB1	post	intact	0.735314	2.10647	1.38996
CB1	post	intact	0.69808	2.89627	1.20837
CB1	post	intact	0.208817	2.53164	1.34979
CB1	post	intact	0.254671	3.25087	1.06444
CB1	post	intact	0.526401	2.82304	1.35396
CB1	post	intact	0.829425	2.15903	0.984447
CB1	post	intact	0.631287	8.2463	3.63134
CB1	post	intact	0.248483	4.12098	1.99914
CB1	post	intact	0.554861	3.55161	2.59415
CB1	post	intact	0.258557	4.00352	2.51684
CB1	post	intact	0.24269	3.67518	2.2448
CB1	post	intact	0.234265	4.02254	1.59708
CB1	post	intact	0.185241	4.05249	1.18345
CB1	post	intact	0.557519	5.46081	1.98548
CB1	post	intact	0.400779	4.0867	1.79647
CB1	post	intact	0.697543	2.29151	0.785783
CB1	post	intact	0.186909	7.59677	2.35995
CB1	post	intact	0.100219	0.675174	1.76836
CB1	post	intact	0.111389	1.14935	1.06723
CB1	post	intact	0.12827	6.50003	4.77476
CB1	post	intact	0.44497	5.59116	4.75909
CB1	post	intact	0.251021	4.0762	4.85312
CB1	post	intact	0.615968	3.40402	1.20688
CB1	post	intact	0.524554	8.60301	4.03887
CB1	post	intact	0.522661	4.87377	3.15284
CB1	post	intact	0.56896	5.57489	3.99972
CB1	post	intact	0.366148	5.06467	3.99043
CB1	post	intact	0.17719	3.74296	3.95083
CB1	post	intact	0.831199	2.97417	1.45951
CB1	post	intact	0.114116	5.33606	2.66519
CB1	post	intact	0.174823	5.22639	1.61003
CB1	post	intact	0.506049	6.19445	1.4521
CB1	post	intact	0.175031	4.95375	1.56063
CB1	post	intact	0.223815	0.955089	1.2291
CB1	post	intact	0.11661	2.30069	1.87928
CB1	post	intact	0.326041	7.25108	1.28699
CB1	post	intact	0.660996	2.5915	1.70111
CB1	post	intact	0.516952	1.4609	0.688803
CB1	post	intact	0.476964	8.91893	1.42861
CB1	post	intact	0.654423	7.34662	4.61626
CB1	post	intact	0.234376	4.36402	4.14277
CB1	post	intact	0.295898	2.90601	2.90341
CB1	post	intact	0.746827	3.33946	1.87431
CB1	post	intact	0.153258	7.47485	3.08997
CB1	post	intact	0.234931	6.22999	2.84182
CB1	post	intact	0.161527	0.852331	1.75259
CB1	post	intact	0.599612	8.1274	1.98263
CB1	post	intact	0.643384	6.75523	1.54734
CB1	post	intact	0.320672	2.99217	3.70347
CB1	post	intact	0.134143	8.29913	3.24804
CB1	post	intact	0.231286	8.05204	1.52983
CB1	post	intact	0.106113	0.758084	0.549149
CB1	post	intact	0.192012	5.37607	3.54964
CB1	post	blind	0.806224	9.30318	4.16969
CB1	post	blind	0.563928	7.17382	2.03735
CB1	post	intact	0.324094	5.37937	3.03404
CB1	post	blind	0.557332	5.64226	3.69173
CB1	post	blind	0.567782	4.55559	5.19585
CB1	post	intact	0.166107	5.15007	2.94591
CB1	post	blind	0.572803	4.63984	3.47046
CB1	post	blind	0.537733	9.54667	4.12901
CB1	post	blind	0.542919	7.16837	0.996913
CB1	post	blind	0.31093	7.29707	2.1085
CB1	post	blind	0.59436	6.50458	1.20513
CB1	post	intact	0.708998	3.7012	2.39168
CB1	post	intact	0.490563	2.19451	1.78187
CB1	post	intact	0.336916	0.514266	0.575471
CB1	post	intact	0.101364	0.217254	0.20548
CB1	post	intact	0.108651	0.248366	0.172634
CB1	post	intact	0.165247	1.5967	1.03126
CB1	post	intact	0.40619	3.30177	1.33448
CB1	post	blind	0.653134	8.9517	2.38563
CB1	post	intact	0.795343	1.09753	0.724049
CB1	post	intact	0.523608	0.900597	0.591607
CB1	post	intact	0.574526	1.39775	0.94743
CB1	post	blind	0.264156	7.62604	0.1656
CB1	post	blind	0.557173	5.17299	2.24726
CB1	post	intact	0.575091	1.75859	1.04061
CB1	post	intact	0.576564	0.613733	0.540647
CB1	post	intact	0.384441	0.42741	0.722523
CB1	post	intact	0.387904	0.629061	0.711358
CB1	post	intact	0.247423	0.580215	0.469031
CB1	post	blind	0.1601	6.95815	3.31705
CB1	post	blind	0.295436	7.27463	0.876909
CB1	post	blind	0.645704	4.17398	3.36123
CB1	post	intact	0.562728	3.34049	2.55908
CB1	post	intact	0.258023	0.440924	0.170288
CB1	post	intact	0.351329	6.00379	0.271004
CB1	post	blind	0.431023	4.27684	2.92851
CB1	post	intact	0.507006	3.49422	2.1668
CB1	post	intact	0.116585	0.344926	0.508403
CB1	post	intact	0.12146	1.99681	1.79265
CB1	post	blind	0.533494	3.97202	3.21627
CB1	post	intact	0.747365	3.36114	2.05877
CB1	post	intact	0.568357	2.63281	1.64137
CB1	post	intact	0.740461	3.0937	1.62467
CB1	post	intact	0.7147	2.62303	1.44284
CB1	post	intact	0.58596	1.90417	1.32177
CB1	post	intact	0.279594	1.51469	1.15665
CB1	post	intact	0.703166	1.06712	0.659009
CB1	post	intact	0.591458	1.00608	0.78427
CB1	post	intact	0.410515	0.765875	0.590046
CB1	post	intact	0.605682	0.628301	0.500732
CB1	post	intact	0.33603	0.290414	0.316138
CB1	post	intact	0.168707	0.270127	0.529592
CB1	post	blind	0.710475	8.45739	5.96223
CB1	post	intact	0.861158	2.77642	1.59647
CB1	post	intact	0.650722	1.57738	1.04232
CB1	post	intact	0.236977	0.959522	0.691527
CB1	post	intact	0.276107	0.79708	0.811763
CB1	post	intact	0.370873	9.91931	4.35607
CB1	post	blind	0.561457	5.11145	2.38565
CB1	post	intact	0.79335	3.41724	1.90144
CB1	post	intact	0.720899	2.44096	1.61736
CB1	post	intact	0.38027	0.752527	0.763713
CB1	post	intact	0.106245	0.305857	0.268376
CB1	post	blind	0.599352	7.26742	1.29498
CB1	post	blind	0.607167	5.49919	1.19147
CB1	post	intact	0.641663	3.04824	2.49068
CB1	post	intact	0.418967	0.846888	0.419844
CB1	post	intact	0.25609	0.667543	0.340901
CB1	post	blind	0.195386	7.14869	1.09738
CB1	post	intact	0.52111	3.59847	2.40156
CB1	post	intact	0.310037	1.31823	0.7555
CB1	post	intact	0.190488	2.48575	1.70785
CB1	post	blind	0.35167	8.09443	6.61414
CB1	post	blind	0.285733	7.59352	6.34431
CB1	post	blind	0.580911	4.50248	3.83577
CB1	post	blind	0.601699	4.70465	4.92779
CB1	post	blind	0.342761	3.94774	3.5298
CB1	post	blind	0.69155	3.56861	3.0047
CB1	post	blind	0.708648	3.93514	3.71773
CB1	post	intact	0.397879	2.66994	1.47687
CB1	post	blind	0.718576	3.30431	2.26013
CB1	post	blind	0.774717	3.34403	2.30692
CB1	post	intact	0.71281	1.62172	1.38611
CB1	post	intact	0.5919	1.97005	1.48668
CB1	post	intact	0.614982	1.84821	1.27517
CB1	post	intact	0.68539	1.04444	1.0296
CB1	post	intact	0.666815	0.770859	0.979507
CB1	post	intact	0.527298	0.565441	0.858517
CB1	post	intact	0.429226	0.706222	0.857394
CB1	post	intact	0.322537	0.89499	0.682741
CB1	post	intact	0.536311	0.588728	0.588871
CB1	post	intact	0.441203	0.302438	0.583861
CB1	post	intact	0.189421	0.47253	1.04681
CB1	post	intact	0.161593	9.96055	2.98703
CB1	post	blind	0.693327	8.30533	5.43144
CB1	post	intact	0.422322	2.568	1.79526
CB1	post	blind	0.129928	4.29971	4.09715
CB1	post	intact	0.429967	8.00225	3.868
CB1	post	intact	0.642656	7.64148	3.78761
CB1	post	blind	0.794134	8.31555	5.16546
CB1	post	intact	0.701162	3.03005	2.03006
CB1	post	intact	0.598345	2.33453	1.61834
CB1	post	blind	0.474666	7.715	1.29449
CB1	post	blind	0.567427	4.22052	2.34752
CB1	post	intact	0.722112	2.34022	1.96796
CB1	post	intact	0.526207	0.927982	0.900178
CB1	post	intact	0.505306	0.656942	0.667613
CB1	post	blind	0.297275	9.4623	4.75238
CB1	post	blind	0.214886	8.49867	1.31457
CB1	post	blind	0.226641	7.82052	1.34193
CB1	post	intact	0.520602	3.46787	2.28798
CB1	post	intact	0.591868	1.67615	1.14896
CB1	post	intact	0.42614	0.770407	0.856205
CB1	post	intact	0.190113	3.18799	1.55806
CB1	post	intact	0.192817	2.52661	1.06627
CB1	post	blind	0.462346	6.50758	5.70175
CB1	post	blind	0.482544	5.67343	4.51167
CB1	post	blind	0.573028	4.01982	3.51871
CB1	post	blind	0.571253	4.16923	3.67995
CB1	post	blind	0.216059	4.19259	4.4254
CB1	post	blind	0.311779	4.47468	4.04994
CB1	post	blind	0.262037	4.88563	6.00745
CB1	post	intact	0.292748	2.53282	2.23298
CB1	post	intact	0.179839	1.97963	2.84618
CB1	post	intact	0.61906	1.44259	1.68631
CB1	post	intact	0.677622	1.40846	1.38841
CB1	post	intact	0.635523	0.977944	1.2957
CB1	post	intact	0.389966	0.790746	1.169
CB1	post	intact	0.270122	0.902189	1.23918
CB1	post	intact	0.281025	0.259082	0.830036
CB1	post	intact	0.421972	0.503796	0.81514
CB1	post	intact	0.22856	0.390912	0.833222
CB1	post	blind	0.223178	8.15375	5.51511
CB1	post	blind	0.508877	6.88567	4.40142
CB1	post	intact	0.746027	9.10725	4.6155
CB1	post	blind	0.169691	6.73819	2.45958
CB1	post	intact	0.220028	3.83685	2.02132
CB1	post	intact	0.506896	2.11305	1.75567
CB1	post	intact	0.44136	1.28379	1.30615
CB1	post	blind	0.543248	7.42126	2.10715
CB1	post	blind	0.394812	7.68642	1.59414
CB1	post	blind	0.260818	6.60879	1.37571
CB1	post	intact	0.537131	2.7995	1.65351
CB1	post	intact	0.689887	1.58262	1.325
CB1	post	intact	0.24239	0.929568	0.892136
CB1	post	intact	0.323054	2.90431	1.45211
CB1	post	intact	0.347186	2.18052	1.04738
CB1	post	blind	0.505022	3.98913	5.29569
CB1	post	blind	0.676256	4.01648	3.9983
CB1	post	intact	0.501086	3.43656	1.54144
CB1	post	intact	0.635362	2.43532	1.60294
CB1	post	intact	0.657224	2.03834	1.66583
CB1	post	intact	0.472691	1.66558	1.56043
CB1	post	intact	0.185255	2.00516	1.3831
CB1	post	intact	0.389589	1.99498	1.45032
CB1	post	intact	0.365661	2.64477	1.54199
CB2	pre	intact	0.27525	2.11544	2.53427
CB2	pre	blind	0.297194	4.49811	1.91126
CB2	pre	intact	0.614376	2.1238	1.15487
CB2	pre	intact	0.644407	2.72844	1.60059
CB2	pre	intact	0.582507	3.84135	2.53411
CB2	pre	intact	0.393761	3.45849	2.48566
CB2	pre	intact	0.614772	3.27977	1.57786
CB2	pre	blind	0.248104	3.41332	1.35244
CB2	pre	intact	0.419645	2.93751	1.23045
CB2	pre	intact	0.145043	1.92808	0.91432
CB2	pre	intact	0.485457	1.98822	0.963381
CB2	pre	intact	0.324304	2.20122	0.988996
CB2	pre	intact	0.574572	2.03644	0.800831
CB2	pre	intact	0.614581	1.8525	0.687341
CB2	pre	blind	0.154515	6.30022	3.05803
CB2	pre	intact	0.491925	4.14354	3.75101
CB2	pre	intact	0.294372	3.51549	2.95908
CB2	pre	intact	0.201325	2.3068	1.15803
CB2	pre	intact	0.53307	2.62122	1.05627
CB2	pre	intact	0.313467	2.21249	0.97628
CB2	pre	intact	0.447036	3.21378	1.99155
CB2	pre	intact	0.423148	2.82263	1.61385
CB2	pre	blind	0.284171	4.19418	2.49272
CB2	pre	intact	0.130237	1.67856	0.757795
CB2	pre	intact	0.359887	1.58825	0.706616
CB2	pre	blind	0.131575	3.49109	3.781
CB2	pre	intact	0.194428	2.51042	1.36759
CB2	pre	intact	0.621701	1.67218	0.515003
CB2	pre	intact	0.279206	2.04073	0.802273
CB2	pre	blind	0.214794	3.40362	1.71125
CB2	pre	blind	0.477302	4.27447	3.92465
CB2	pre	blind	0.294603	4.35439	4.11375
CB2	pre	blind	0.324109	4.07225	3.59995
CB2	pre	blind	0.469947	3.12762	2.92418
CB2	pre	intact	0.105092	1.30587	0.53269
CB2	pre	blind	0.569061	3.65834	2.8009
CB2	pre	blind	0.537713	3.50087	2.53824
CB2	pre	blind	0.481736	3.95847	2.70653
CB2	pre	blind	0.216617	1.9032	0.833769
CB2	pre	intact	0.278847	5.19858	2.49659
CB2	pre	intact	0.391852	8.54742	6.07001
CB2	pre	intact	0.6944	9.22395	5.78759
CB2	pre	intact	0.719277	7.01368	4.84861
CB2	pre	blind	0.40903	5.51244	5.47805
CB2	pre	intact	0.208518	8.73901	6.35456
CB2	pre	intact	0.488135	7.54294	5.42375
CB2	pre	blind	0.369642	3.88208	4.24827
CB2	pre	blind	0.788954	6.17619	5.6816
CB2	pre	blind	0.669696	5.18102	4.31675
CB2	pre	blind	0.587337	3.74155	2.72018
CB2	pre	blind	0.31104	4.26526	3.78485
CB2	pre	blind	0.782381	4.4608	2.53619
CB2	pre	blind	0.829872	4.28015	2.33335
CB2	pre	blind	0.328501	3.13288	2.14333
CB2	pre	blind	0.102188	4.82379	1.40465
CB2	pre	intact	0.775762	9.8589	6.37536
CB2	pre	blind	0.674506	6.80662	5.63271
CB2	pre	intact	0.357752	8.26936	5.79147
CB2	pre	blind	0.691375	4.94857	3.9657
CB2	pre	intact	0.225121	4.68167	1.25148
CB2	pre	intact	0.474282	7.00903	0.685023
CB2	pre	intact	0.228001	3.60634	3.05138
CB2	pre	intact	0.115365	3.9304	2.98001
CB2	pre	intact	0.245891	1.62868	1.27241
CB2	pre	intact	0.45805	3.25594	2.2637
CB2	pre	intact	0.401773	1.49048	1.1197
CB2	pre	intact	0.546013	9.85912	2.14869
CB2	pre	intact	0.726407	6.4458	5.47669
CB2	pre	intact	0.199314	2.2676	1.27682
CB2	pre	intact	0.782474	3.21375	2.55421
CB2	pre	intact	0.17101	5.3468	3.69077
CB2	pre	intact	0.207721	5.64302	4.98842
CB2	pre	intact	0.102219	7.43115	4.76049
CB2	pre	intact	0.175255	1.56899	0.998329
CB2	pre	intact	0.173737	1.16874	0.651663
CB2	pre	intact	0.180392	1.19539	1.18382
CB2	pre	intact	0.224812	1.66626	1.49281
CB2	pre	intact	0.526176	3.70996	3.85178
CB2	pre	intact	0.654654	4.08823	3.55919
CB2	pre	intact	0.439654	1.86416	1.32219
CB2	pre	intact	0.51437	1.58767	1.24729
CB2	pre	intact	0.661206	5.29819	4.93121
CB2	pre	intact	0.597892	4.1944	3.03438
CB2	pre	intact	0.287269	1.16236	1.2876
CB2	pre	intact	0.466401	9.06725	1.29139
CB2	pre	intact	0.246556	7.57684	5.81942
CB2	pre	intact	0.341709	8.63709	5.74184
CB2	pre	intact	0.629112	4.21052	1.97849
CB2	pre	intact	0.831549	3.35472	2.29729
CB2	pre	intact	0.462125	1.99372	2.26272
CB2	pre	intact	0.417718	2.82766	2.30774
CB2	pre	intact	0.214075	3.92091	3.19279
CB2	pre	intact	0.314965	4.80931	3.9286
CB2	pre	intact	0.322949	3.65437	2.89005
CB2	pre	intact	0.247915	4.89147	3.46151
CB2	pre	intact	0.549083	3.44833	2.80489
CB2	pre	intact	0.446967	4.56398	3.08628
CB2	pre	intact	0.244001	3.6458	3.0412
CB2	pre	intact	0.422471	3.76696	2.70248
CB2	pre	intact	0.302449	3.76258	2.62877
CB2	pre	intact	0.433604	3.4468	2.45632
CB2	pre	intact	0.670257	3.56854	2.24104
CB2	pre	intact	0.506687	1.23727	0.704256
CB2	pre	intact	0.365223	0.935884	0.580293
CB2	pre	intact	0.179185	1.45981	0.881695
CB2	pre	intact	0.468554	1.29407	0.883563
CB2	pre	intact	0.492049	1.12836	0.913624
CB2	pre	intact	0.135165	5.68007	3.68729
CB2	pre	intact	0.408962	1.83534	0.621682
CB2	pre	intact	0.25845	1.51066	0.863753
CB2	pre	intact	0.21519	0.711789	0.922679
CB2	pre	intact	0.431072	4.0076	4.00332
CB2	pre	intact	0.36855	3.54566	3.33196
CB2	pre	intact	0.456167	2.05828	1.60117
CB2	pre	intact	0.513043	1.11361	1.31788
CB2	pre	intact	0.67255	4.55121	4.18177
CB2	pre	intact	0.637643	4.25083	3.30636
CB2	pre	intact	0.733021	2.56832	2.00762
CB2	pre	intact	0.424733	8.9784	1.63774
CB2	pre	intact	0.246621	6.78871	5.64578
CB2	pre	intact	0.374969	6.41223	5.29392
CB2	pre	intact	0.351829	4.67911	2.69251
CB2	pre	intact	0.622094	2.75763	1.84685
CB2	pre	intact	0.623989	2.30127	2.36282
CB2	pre	blind	0.323368	2.13415	2.99496
CB2	pre	blind	0.258202	1.65888	2.54293
CB2	pre	blind	0.210916	3.66736	3.17353
CB2	pre	blind	0.276433	2.63641	3.01369
CB2	pre	blind	0.362445	3.54265	2.42685
CB2	pre	blind	0.396147	2.61727	1.85078
CB2	pre	intact	0.704631	2.53761	1.82225
CB2	pre	intact	0.248933	3.31666	2.12457
CB2	pre	blind	0.133204	1.85391	1.24294
CB2	pre	intact	0.345748	2.61211	1.35174
CB2	pre	intact	0.443517	3.13596	1.95351
CB2	pre	intact	0.250805	2.6672	1.49643
CB2	pre	intact	0.284103	2.27058	0.82419
CB2	pre	intact	0.50088	2.30082	1.47645
CB2	pre	intact	0.110138	3.62771	0.222902
CB2	pre	intact	0.225642	3.45057	1.73402
CB2	pre	intact	0.338499	2.75915	1.15648
CB2	pre	intact	0.300526	0.93684	0.804853
CB2	pre	intact	0.35903	0.970117	0.486471
CB2	pre	intact	0.486134	0.969268	0.451354
CB2	pre	intact	0.423592	0.977949	0.62885
CB2	pre	intact	0.413318	1.11062	0.40598
CB2	pre	intact	0.126928	0.634857	0.560928
CB2	pre	intact	0.394966	1.78665	1.1191
CB2	pre	intact	0.527856	1.22472	0.755572
CB2	pre	intact	0.121981	0.327182	0.371787
CB2	pre	intact	0.227007	6.93438	4.82046
CB2	pre	intact	0.540033	1.87628	0.863395
CB2	pre	intact	0.448357	0.543014	0.913972
CB2	pre	intact	0.119216	0.466721	0.657023
CB2	pre	intact	0.388086	3.35089	1.93844
CB2	pre	intact	0.678557	2.25649	1.50034
CB2	pre	intact	0.548417	1.28542	1.42455
CB2	pre	intact	0.506871	9.91638	1.20972
CB2	pre	intact	0.50544	4.18765	4.75147
CB2	pre	intact	0.322858	4.20151	3.87935
CB2	pre	intact	0.742663	2.87442	1.72173
CB2	pre	intact	0.219876	1.07666	0.968393
CB2	pre	intact	0.342722	9.22498	1.3645
CB2	pre	intact	0.191734	8.59417	6.3776
CB2	pre	intact	0.245177	5.93308	5.38424
CB2	pre	intact	0.158355	5.032	2.69322
CB2	pre	intact	0.104476	2.51268	1.71822
CB2	pre	blind	0.10142	1.31399	3.42366
CB2	pre	blind	0.235502	2.12661	2.71747
CB2	pre	blind	0.159725	4.81431	4.94372
CB2	pre	blind	0.288847	6.15381	4.22061
CB2	pre	blind	0.37048	2.6271	1.77649
CB2	pre	blind	0.588826	2.52562	1.46276
CB2	pre	blind	0.228063	1.85413	1.83852
CB2	pre	intact	0.28851	2.5348	1.09644
CB2	pre	intact	0.462175	1.83332	0.952947
CB2	pre	intact	0.401462	1.88041	1.28849
CB2	pre	blind	0.394563	1.48712	1.69293
CB2	pre	blind	0.237943	1.49012	1.20499
CB2	pre	intact	0.321161	1.51512	0.825671
CB2	pre	intact	0.581175	1.31661	0.835706
CB2	pre	blind	0.263764	1.49198	0.561252
CB2	pre	intact	0.360571	1.25029	0.694444
CB2	pre	intact	0.4081	1.28182	0.687916
CB2	pre	intact	0.238063	0.901155	0.892377
CB2	pre	intact	0.431195	1.67102	0.671423
CB2	pre	blind	0.126406	2.10159	0.865184
CB2	pre	intact	0.418212	0.834852	0.764108
CB2	pre	intact	0.385721	0.677163	0.649664
CB2	pre	blind	0.232397	1.24203	0.630901
CB2	pre	intact	0.36631	1.31613	0.73435
CB2	pre	intact	0.338974	1.19674	0.583265
CB2	pre	intact	0.183761	0.853833	0.649328
CB2	pre	blind	0.116931	0.993073	0.842309
CB2	pre	intact	0.604624	1.65185	1.31353
CB2	pre	intact	0.36125	1.11199	0.463919
CB2	pre	intact	0.286697	2.58898	2.89859
CB2	pre	intact	0.548629	1.48674	1.26296
CB2	pre	intact	0.534232	0.991934	1.0494
CB2	pre	intact	0.533289	7.39569	5.22059
CB2	pre	intact	0.463446	4.61559	3.43427
CB2	pre	intact	0.665566	3.00418	1.65916
CB2	pre	intact	0.419817	0.902742	1.35515
CB2	pre	intact	0.120977	2.77329	2.43464
CB2	pre	intact	0.432809	5.47897	4.94689
CB2	pre	intact	0.30013	3.79259	2.86952
CB2	pre	intact	0.496271	2.49389	1.60004
CB2	pre	blind	0.333155	3.37447	3.70903
CB2	pre	blind	0.12111	4.78062	4.57077
CB2	pre	intact	0.367942	4.30546	3.26079
CB2	pre	blind	0.622301	3.63364	2.802
CB2	pre	blind	0.123004	4.51666	2.37774
CB2	pre	blind	0.513298	3.69567	2.30795
CB2	pre	intact	0.203213	3.2733	2.19476
CB2	pre	blind	0.355812	2.68492	1.59195
CB2	pre	intact	0.429075	2.49416	1.19958
CB2	pre	intact	0.491314	2.17885	1.33923
CB2	pre	blind	0.558988	1.6731	0.928021
CB2	pre	intact	0.575326	1.70172	0.836874
CB2	pre	intact	0.369439	1.86855	0.928353
CB2	pre	blind	0.214005	1.0211	0.864844
CB2	pre	blind	0.513817	1.23026	0.859696
CB2	pre	blind	0.402657	1.26185	0.924991
CB2	pre	blind	0.416506	2.00896	1.14595
CB2	pre	blind	0.151463	1.52942	1.05197
CB2	pre	intact	0.285319	1.64502	0.590414
CB2	pre	blind	0.174594	1.07221	0.778267
CB2	pre	intact	0.242561	1.30062	0.423222
CB2	pre	intact	0.24612	0.823127	0.992758
CB2	pre	intact	0.467741	1.09539	0.88163
CB2	pre	intact	0.617412	1.60444	1.4701
CB2	pre	intact	0.430205	0.852621	1.29509
CB2	pre	intact	0.581329	2.80956	2.46114
CB2	pre	intact	0.506059	1.34033	1.36685
CB2	pre	intact	0.20001	0.447481	1.26753
CB2	pre	intact	0.116781	4.64544	4.13487
CB2	pre	intact	0.210981	4.34493	3.3688
CB2	pre	intact	0.300202	2.25178	2.10803
CB2	pre	intact	0.250472	1.29574	1.67855
CB2	pre	intact	0.105212	9.737	5.41632
CB2	pre	blind	0.171563	5.33136	5.17316
CB2	pre	intact	0.122212	4.70061	4.58548
CB2	pre	blind	0.15205	4.09178	4.02099
CB2	pre	intact	0.407602	4.32203	3.41072
CB2	pre	intact	0.221795	4.0359	3.39208
CB2	pre	blind	0.291155	3.73542	2.94599
CB2	pre	blind	0.369196	3.45486	3.46468
CB2	pre	blind	0.487373	3.70652	2.68
CB2	pre	blind	0.317898	3.0017	2.16657
CB2	pre	blind	0.130966	3.05062	2.85135
CB2	pre	blind	0.555218	1.78238	1.1747
CB2	pre	intact	0.203329	0.794215	0.987216
CB2	pre	intact	0.292959	0.636506	0.976288
CB2	pre	intact	0.127916	1.17011	1.35248
CB2	pre	intact	0.420493	0.640481	0.957426
CB2	pre	intact	0.143082	0.836853	0.925096
CB2	pre	intact	0.123362	1.14911	1.81975
CB2	pre	blind	0.332498	0.223642	1.44394
CB2	pre	intact	0.102964	1.02104	1.44757
CB2	pre	intact	0.145961	0.817117	1.41196
CB2	pre	intact	0.163276	0.88864	0.858012
CB2	pre	intact	0.228299	0.624422	1.19051
CB2	pre	intact	0.280644	0.854909	0.658454
CB2	pre	intact	0.124635	0.817251	0.373424
CB2	pre	intact	0.194753	0.778423	1.35984
CB2	pre	intact	0.290304	0.645779	1.12812
CB2	pre	blind	0.205509	0.253891	1.64715
CB2	pre	blind	0.123907	0.677767	1.55197
CB2	pre	intact	0.324145	0.88022	1.14566
CB2	pre	intact	0.162669	0.873152	0.958997
CB2	pre	intact	0.185545	0.831211	1.3434
CB2	post	intact	0.719144	3.02512	2.1289
CB2	post	intact	0.528599	2.67065	1.77209
CB2	post	intact	0.575772	1.99456	1.36555
CB2	post	intact	0.593148	1.83673	1.65735
CB2	post	intact	0.493997	2.43535	1.3792
CB2	post	intact	0.658732	2.02537	1.1816
CB2	post	blind	0.101787	1.5736	1.88424
CB2	post	intact	0.211071	2.39649	0.699985
CB2	post	intact	0.489238	3.94763	3.29292
CB2	post	intact	0.550212	3.19879	2.39401
CB2	post	intact	0.607271	2.39472	1.43132
CB2	post	intact	0.338095	2.47611	1.08625
CB2	post	intact	0.357121	3.52055	2.83067
CB2	post	intact	0.459258	3.02158	2.33625
CB2	post	intact	0.511512	3.19894	2.31356
CB2	post	intact	0.110256	2.18535	1.63469
CB2	post	intact	0.182941	1.90625	2.14837
CB2	post	blind	0.121261	1.21045	2.92252
CB2	post	intact	0.3217	1.72779	1.35915
CB2	post	intact	0.502792	1.58611	1.31942
CB2	post	intact	0.231153	1.54511	1.35655
CB2	post	blind	0.189745	4.73246	3.63978
CB2	post	intact	0.548732	1.92166	1.45879
CB2	post	intact	0.531496	1.78844	1.08056
CB2	post	blind	0.452095	2.6659	1.72408
CB2	post	intact	0.62548	4.53734	3.85041
CB2	post	blind	0.367462	4.48958	4.64726
CB2	post	blind	0.274634	3.63957	3.15507
CB2	post	blind	0.571166	3.23969	2.44421
CB2	post	intact	0.533719	2.47912	1.65356
CB2	post	blind	0.553661	4.63837	2.83745
CB2	post	blind	0.230104	3.99127	4.02399
CB2	post	blind	0.373771	3.62014	2.89451
CB2	post	blind	0.647418	3.69078	2.61894
CB2	post	blind	0.575355	4.41035	2.87126
CB2	post	intact	0.105951	1.76026	0.929639
CB2	post	blind	0.236181	4.21531	3.5846
CB2	post	blind	0.148414	2.89086	1.49371
CB2	post	blind	0.172735	2.0238	1.66754
CB2	post	intact	0.191783	1.76459	0.782281
CB2	post	intact	0.590206	6.77912	4.77354
CB2	post	blind	0.549996	5.52991	5.46951
CB2	post	blind	0.82266	6.03793	4.39744
CB2	post	blind	0.780512	4.31238	3.34268
CB2	post	blind	0.520317	3.0858	2.3854
CB2	post	blind	0.464606	4.45988	2.36827
CB2	post	blind	0.244584	4.14233	4.68581
CB2	post	blind	0.580459	3.96994	3.56096
CB2	post	blind	0.828224	4.05567	2.92699
CB2	post	blind	0.788036	4.3201	2.73359
CB2	post	blind	0.212237	4.63874	2.2673
CB2	post	blind	0.477532	4.22647	2.54489
CB2	post	blind	0.741134	9.00999	5.95728
CB2	post	intact	0.759296	9.04607	5.20366
CB2	post	blind	0.693175	5.13322	4.75804
CB2	post	blind	0.806485	5.09058	4.42981
CB2	post	blind	0.665187	3.72766	2.97759
CB2	post	blind	0.728824	2.87262	1.83094
CB2	post	blind	0.130489	3.27424	3.63474
CB2	post	blind	0.55053	3.31344	2.89611
CB2	post	blind	0.644618	3.05953	2.71773
CB2	post	blind	0.496159	3.12391	2.25267
CB2	post	intact	0.80217	5.04945	3.72697
CB2	post	intact	0.436435	4.34499	3.33684
CB2	post	intact	0.212118	9.11806	4.90682
CB2	post	intact	0.39746	2.21213	1.19605
CB2	post	intact	0.367825	4.89619	2.89505
CB2	post	intact	0.375313	3.15602	1.64827
CB2	post	intact	0.304717	1.14689	0.901628
CB2	post	intact	0.334543	2.17592	1.42753
CB2	post	intact	0.563839	1.68204	0.792556
CB2	post	intact	0.495832	9.54964	3.83077
CB2	post	intact	0.682719	8.38384	4.95219
CB2	post	intact	0.849452	3.3561	2.04208
CB2	post	intact	0.873379	3.84111	2.39678
CB2	post	intact	0.352525	5.59049	4.3772
CB2	post	blind	0.359195	4.99968	6.34037
CB2	post	intact	0.588366	5.21493	4.07382
CB2	post	intact	0.254552	1.47868	0.816345
CB2	post	intact	0.217001	1.22083	0.515014
CB2	post	intact	0.505757	1.20894	0.754849
CB2	post	intact	0.580458	4.44555	3.78855
CB2	post	intact	0.254555	1.75392	1.06884
CB2	post	intact	0.509637	1.45391	0.63832
CB2	post	intact	0.588905	5.74981	4.72951
CB2	post	intact	0.810707	4.91021	3.87962
CB2	post	intact	0.546645	2.78479	1.52771
CB2	post	intact	0.597085	1.26924	0.870418
CB2	post	intact	0.690268	9.85851	1.42559
CB2	post	intact	0.541037	9.51543	4.78984
CB2	post	intact	0.530446	8.37838	5.79555
CB2	post	intact	0.739861	4.99645	3.42381
CB2	post	intact	0.815513	3.09884	1.6543
CB2	post	intact	0.118469	9.31517	5.57387
CB2	post	intact	0.241218	4.24272	3.14243
CB2	post	intact	0.623706	3.21774	2.36334
CB2	post	intact	0.562468	2.67075	1.76048
CB2	post	intact	0.447839	3.32305	2.30168
CB2	post	intact	0.551892	2.90113	2.03531
CB2	post	intact	0.264986	3.69166	3.01202
CB2	post	intact	0.293323	2.03401	2.32297
CB2	post	intact	0.546665	2.73219	2.41488
CB2	post	intact	0.577737	3.90894	2.69056
CB2	post	intact	0.743822	3.36815	2.35806
CB2	post	intact	0.666534	4.17002	2.49383
CB2	post	intact	0.261512	3.40054	3.2508
CB2	post	intact	0.71687	3.81249	2.26897
CB2	post	intact	0.726935	3.03651	1.68032
CB2	post	intact	0.568423	3.73271	2.29941
CB2	post	intact	0.755888	3.23905	1.74873
CB2	post	intact	0.420349	1.22938	0.523102
CB2	post	intact	0.216096	1.08986	0.909976
CB2	post	intact	0.779216	1.20765	0.566612
CB2	post	intact	0.489346	1.69257	0.811614
CB2	post	intact	0.529989	1.29676	0.808366
CB2	post	intact	0.650565	0.70585	0.452942
CB2	post	intact	0.548392	2.73259	1.67586
CB2	post	intact	0.476806	2.21621	1.34851
CB2	post	intact	0.760733	1.5238	0.802481
CB2	post	intact	0.498076	5.43108	4.90054
CB2	post	intact	0.766482	4.18527	3.6493
CB2	post	intact	0.756833	3.2657	1.65457
CB2	post	intact	0.848248	2.3669	1.02172
CB2	post	intact	0.436058	9.45036	3.37389
CB2	post	intact	0.701908	8.15262	6.25312
CB2	post	intact	0.728482	5.21835	4.016
CB2	post	intact	0.650503	3.03215	1.83924
CB2	post	intact	0.213964	7.96274	5.82618
CB2	post	intact	0.175261	5.12403	3.96873
CB2	post	intact	0.109405	2.57402	1.36399
CB2	post	intact	0.735076	3.09375	1.56069
CB2	post	intact	0.447328	3.69341	2.79436
CB2	post	intact	0.770696	3.25052	1.84989
CB2	post	intact	0.486873	4.67756	3.18222
CB2	post	intact	0.46827	3.04817	2.17757
CB2	post	intact	0.556186	3.49604	2.26268
CB2	post	intact	0.435894	2.9329	2.28756
CB2	post	intact	0.683803	2.21702	1.16295
CB2	post	intact	0.333793	1.92504	1.4921
CB2	post	intact	0.352686	2.4227	1.33418
CB2	post	intact	0.574582	1.28066	0.721548
CB2	post	intact	0.626957	1.4808	0.994707
CB2	post	intact	0.441611	1.53263	0.785884
CB2	post	intact	0.439776	1.13194	0.606603
CB2	post	intact	0.666565	1.32595	0.763835
CB2	post	intact	0.231172	3.05418	1.35536
CB2	post	intact	0.296014	1.02076	0.806597
CB2	post	intact	0.505911	1.31954	0.487454
CB2	post	intact	0.121304	1.91639	0.942928
CB2	post	intact	0.598486	0.903973	0.461908
CB2	post	intact	0.106573	1.97493	0.617466
CB2	post	intact	0.466665	1.049	0.636901
CB2	post	intact	0.575096	0.885574	0.417215
CB2	post	intact	0.533742	1.69539	1.08412
CB2	post	intact	0.599302	1.15691	0.558282
CB2	post	intact	0.17383	0.522419	0.348135
CB2	post	intact	0.605042	0.970596	0.466212
CB2	post	intact	0.552901	1.51567	1.01131
CB2	post	intact	0.163548	1.01486	0.513833
CB2	post	intact	0.435076	1.3614	0.589872
CB2	post	intact	0.254012	0.446646	0.407232
CB2	post	intact	0.38827	2.97602	1.47668
CB2	post	intact	0.824154	1.83884	0.986647
CB2	post	intact	0.505547	0.983377	0.461027
CB2	post	intact	0.36278	3.47133	3.58201
CB2	post	intact	0.776692	3.09182	1.47911
CB2	post	intact	0.835436	2.05614	1.03443
CB2	post	intact	0.488221	1.04999	0.505451
CB2	post	intact	0.35277	5.55194	4.84097
CB2	post	intact	0.34521	3.55709	2.41244
CB2	post	intact	0.311137	2.92572	1.52642
CB2	post	intact	0.321544	3.31412	2.7385
CB2	post	intact	0.730224	2.57288	1.50521
CB2	post	intact	0.230888	7.2405	4.74426
CB2	post	intact	0.517134	3.48455	2.04055
CB2	post	blind	0.37705	5.02078	3.78733
CB2	post	blind	0.180456	5.60785	3.3564
CB2	post	intact	0.670028	3.00408	1.65396
CB2	post	intact	0.27502	2.56541	1.40096
CB2	post	intact	0.44614	3.39025	1.84241
CB2	post	intact	0.498273	2.06954	0.78325
CB2	post	intact	0.378896	1.94272	1.09438
CB2	post	blind	0.123666	1.65458	3.14898
CB2	post	intact	0.410598	2.84012	1.51552
CB2	post	intact	0.507075	1.56313	0.65546
CB2	post	intact	0.62669	1.49744	0.848405
CB2	post	intact	0.488643	1.183	1.20575
CB2	post	intact	0.586464	1.77172	1.25668
CB2	post	intact	0.405328	1.35579	0.646169
CB2	post	intact	0.417159	1.28856	0.50322
CB2	post	intact	0.547874	1.26578	0.968017
CB2	post	blind	0.483674	1.44065	0.737906
CB2	post	intact	0.443124	0.977578	0.329354
CB2	post	intact	0.393151	1.07665	0.526609
CB2	post	intact	0.505375	1.11412	0.942356
CB2	post	intact	0.308691	0.972201	0.451903
CB2	post	intact	0.368328	0.966019	0.305928
CB2	post	intact	0.441211	1.07808	0.522195
CB2	post	intact	0.34669	1.09217	0.480066
CB2	post	intact	0.308691	0.972201	0.451903
CB2	post	intact	0.450292	2.05108	1.64831
CB2	post	intact	0.295131	1.16956	0.592494
CB2	post	intact	0.723833	1.1756	0.476197
CB2	post	intact	0.295979	0.732625	0.463879
CB2	post	intact	0.204912	0.413324	0.331649
CB2	post	intact	0.666757	2.99962	1.72368
CB2	post	intact	0.792099	1.45848	1.16966
CB2	post	intact	0.667613	1.02986	0.549946
CB2	post	intact	0.610596	7.45965	5.25295
CB2	post	intact	0.703533	3.56625	1.98886
CB2	post	intact	0.750769	1.38143	1.01752
CB2	post	intact	0.35708	0.683844	0.521353
CB2	post	intact	0.147934	1.41717	1.64885
CB2	post	intact	0.399573	9.78518	5.20811
CB2	post	intact	0.210238	5.07401	3.39706
CB2	post	intact	0.287425	3.76655	2.72093
CB2	post	intact	0.176204	1.40669	0.79658
CB2	post	intact	0.292329	3.77946	2.93041
CB2	post	intact	0.692081	3.24363	1.63456
CB2	post	intact	0.190987	7.65251	5.4102
CB2	post	intact	0.456772	4.29848	2.44587
CB2	post	blind	0.309603	5.72241	4.84484
CB2	post	intact	0.554401	4.37542	3.4661
CB2	post	blind	0.309836	3.92438	3.80262
CB2	post	blind	0.318839	3.73888	3.31136
CB2	post	intact	0.202681	3.95412	2.56313
CB2	post	blind	0.404964	3.35518	3.39303
CB2	post	blind	0.318839	3.73888	3.31136
CB2	post	intact	0.144088	2.3286	1.16657
CB2	post	blind	0.645253	2.86194	1.64563
CB2	post	blind	0.337021	2.80385	2.04492
CB2	post	intact	0.42605	1.52568	0.917026
CB2	post	blind	0.12203	1.2294	1.27421
CB2	post	intact	0.624086	1.18662	0.99157
CB2	post	intact	0.684438	1.29572	0.798623
CB2	post	intact	0.729438	1.7583	1.15409
CB2	post	intact	0.111929	2.05634	0.835091
CB2	post	intact	0.205473	1.16808	0.515417
CB2	post	intact	0.686204	1.08236	0.582463
CB2	post	intact	0.697642	1.36752	0.874986
CB2	post	intact	0.214203	0.811483	0.378649
CB2	post	intact	0.231672	1.17768	1.11983
CB2	post	intact	0.485673	0.915701	0.709034
CB2	post	intact	0.155894	1.11199	0.384866
CB2	post	intact	0.352568	1.41519	1.21208
CB2	post	intact	0.745094	0.919728	0.623247
CB2	post	intact	0.102671	1.06438	0.860194
CB2	post	intact	0.45875	1.30671	1.41306
CB2	post	intact	0.645347	0.96476	0.692669
CB2	post	intact	0.117246	4.88115	3.586
CB2	post	intact	0.656795	2.81168	1.40661
CB2	post	intact	0.203227	1.36336	0.829906
CB2	post	intact	0.153856	1.12756	0.644728
CB2	post	intact	0.21555	2.95353	1.46609
CB2	post	intact	0.459509	5.22706	3.13481
CB2	post	intact	0.255235	6.36929	5.19764
CB2	post	intact	0.466217	4.49369	4.08488
CB2	post	intact	0.284027	6.08253	4.19222
CB2	post	blind	0.489217	3.8753	3.39524
CB2	post	blind	0.317777	4.18727	3.72147
CB2	post	intact	0.238914	3.84412	2.71184
CB2	post	blind	0.101104	1.26704	1.64534
CB2	post	intact	0.305511	0.826786	1.08359
CB2	post	intact	0.378021	0.894278	0.792258
CB2	post	intact	0.121253	0.640988	0.665383
CB2	post	intact	0.368458	1.22146	1.08351
CB2	post	intact	0.504965	0.759263	0.675284
CB2	post	intact	0.218578	0.945749	1.44406
CB2	post	intact	0.430973	0.867711	0.85148
CB2	post	intact	0.407783	0.743771	0.746898
CB2	post	intact	0.255775	0.489012	0.662158
CB2	post	intact	0.43421	0.827213	1.02236
CB2	post	intact	0.427404	0.879348	0.543416
CB2	post	intact	0.16818	1.24474	0.971043
CB2	post	intact	0.248445	0.696694	0.782313
CB2	post	intact	0.164349	0.815121	1.0878
CB2	post	intact	0.106796	0.927847	0.836982
CB2	post	intact	0.160141	0.942959	1.0449
CB2	post	intact	0.465032	0.730144	1.01778
CB2	post	intact	0.16932	0.554084	0.833046
CB2	post	intact	0.190591	0.993285	1.19039
CB3	pre	intact	0.399412	1.16859	0.804359
CB3	pre	intact	0.315928	0.94551	0.60271
CB3	pre	intact	0.686688	1.10458	0.526743
CB3	pre	intact	0.397798	1.13005	0.660642
CB3	pre	intact	0.347228	1.14049	0.551995
CB3	pre	intact	0.590562	1.07706	0.772119
CB3	pre	intact	0.272623	1.44632	0.919432
CB3	pre	intact	0.286653	1.15598	0.497913
CB3	pre	intact	0.431002	1.30499	0.931621
CB3	pre	intact	0.285622	0.768124	0.496616
CB3	pre	intact	0.358515	0.769615	0.297388
CB3	pre	intact	0.516719	1.07308	0.596185
CB3	pre	intact	0.305474	0.941042	0.351176
CB3	pre	intact	0.39017	1.04427	0.586448
CB3	pre	intact	0.247789	0.995319	0.551124
CB3	pre	intact	0.572197	1.09279	0.612303
CB3	pre	intact	0.5973	1.39299	0.819099
CB3	pre	intact	0.299362	1.3313	0.862974
CB3	pre	intact	0.246854	0.682717	0.406331
CB3	pre	intact	0.545818	0.877635	0.442662
CB3	pre	intact	0.518045	1.08327	0.651781
CB3	pre	intact	0.280762	1.48635	0.796373
CB3	pre	intact	0.487769	1.00246	0.566444
CB3	pre	intact	0.20164	1.09129	0.481356
CB3	pre	intact	0.210182	0.907356	0.53263
CB3	pre	intact	0.620826	1.87796	1.00077
CB3	pre	intact	0.364822	1.83799	0.857677
CB3	pre	intact	0.590312	1.35411	0.829411
CB3	pre	intact	0.594144	1.46379	0.845693
CB3	pre	intact	0.247716	1.57023	1.14115
CB3	pre	intact	0.217224	1.95432	0.717907
CB3	pre	intact	0.562614	0.885951	0.489516
CB3	pre	intact	0.414996	0.992837	0.607429
CB3	pre	intact	0.149272	1.02396	0.473512
CB3	pre	intact	0.400684	0.433161	0.336674
CB3	pre	intact	0.506134	0.7461	0.477341
CB3	pre	intact	0.43437	0.812161	0.536038
CB3	pre	intact	0.695653	1.74751	0.976143
CB3	pre	intact	0.480934	1.53703	0.969071
CB3	pre	intact	0.796014	1.62636	0.752705
CB3	pre	intact	0.709971	1.71623	0.990206
CB3	pre	intact	0.288605	1.81264	0.901103
CB3	pre	intact	0.701071	1.3023	0.684085
CB3	pre	intact	0.556573	1.40895	0.740639
CB3	pre	intact	0.493242	1.72004	1.07712
CB3	pre	intact	0.526658	2.20335	0.722984
CB3	pre	intact	0.458296	1.13204	0.514627
CB3	pre	intact	0.17791	1.15341	0.676675
CB3	pre	intact	0.650998	1.78774	0.76787
CB3	pre	intact	0.520313	1.98094	0.695826
CB3	pre	intact	0.165415	0.679389	0.652401
CB3	pre	intact	0.501337	0.985782	0.466846
CB3	pre	intact	0.559562	1.13769	0.544851
CB3	pre	intact	0.446521	1.47839	0.60895
CB3	pre	intact	0.247127	0.430348	0.454285
CB3	pre	intact	0.430577	0.975613	0.471898
CB3	pre	intact	0.233346	8.5402	4.05532
CB3	pre	intact	0.611037	2.56744	1.53044
CB3	pre	intact	0.401146	1.29963	1.39935
CB3	pre	intact	0.116039	0.608058	0.285474
CB3	pre	intact	0.391584	0.626796	0.392515
CB3	pre	intact	0.768479	1.89953	1.56717
CB3	pre	intact	0.478052	1.20225	1.19966
CB3	pre	intact	0.210476	0.522512	0.562001
CB3	pre	intact	0.336828	0.339426	0.450093
CB3	pre	intact	0.32383	2.33809	1.3625
CB3	pre	intact	0.714265	1.57978	1.27747
CB3	pre	intact	0.567102	1.53876	1.40375
CB3	pre	intact	0.39852	1.91666	1.47202
CB3	pre	intact	0.448474	0.740748	0.892663
CB3	pre	intact	0.149383	2.2467	1.4454
CB3	pre	intact	0.338363	1.19777	0.886598
CB3	pre	intact	0.567685	3.82779	1.77173
CB3	pre	intact	0.803707	1.61801	0.901881
CB3	pre	intact	0.61067	1.61462	1.19512
CB3	pre	intact	0.686457	1.4851	0.697879
CB3	pre	intact	0.781037	1.97191	1.3251
CB3	pre	intact	0.357532	1.86902	1.3718
CB3	pre	intact	0.36351	1.26244	0.585436
CB3	pre	intact	0.803165	1.93707	0.792969
CB3	pre	intact	0.622772	1.84571	0.56725
CB3	pre	intact	0.661471	1.43233	0.717044
CB3	pre	intact	0.163998	3.91757	1.23675
CB3	pre	intact	0.211188	0.866499	0.879338
CB3	pre	intact	0.760937	1.27495	0.360736
CB3	pre	intact	0.476896	3.46274	2.46548
CB3	pre	intact	0.788113	3.64768	2.16891
CB3	pre	intact	0.25581	2.87614	1.32596
CB3	pre	intact	0.175208	0.575746	0.618296
CB3	pre	intact	0.603269	0.988952	0.466917
CB3	pre	intact	0.770666	3.20857	1.97727
CB3	pre	intact	0.73533	3.31692	1.92477
CB3	pre	intact	0.279261	1.06419	1.14155
CB3	pre	intact	0.250405	0.929507	0.499661
CB3	pre	intact	0.678669	1.18351	0.463503
CB3	pre	intact	0.675151	8.89515	4.72833
CB3	pre	intact	0.33989	4.7866	3.3492
CB3	pre	intact	0.774877	2.54213	1.86741
CB3	pre	intact	0.588361	2.2451	1.60236
CB3	pre	intact	0.477916	1.02898	0.560407
CB3	pre	intact	0.409193	5.92993	3.77546
CB3	pre	intact	0.488893	3.66842	2.31008
CB3	pre	intact	0.811664	1.99663	1.53138
CB3	pre	intact	0.722874	1.74747	1.48177
CB3	pre	intact	0.598098	2.08201	1.32085
CB3	pre	intact	0.656226	2.45826	1.35107
CB3	pre	intact	0.120529	3.52981	2.51146
CB3	pre	intact	0.557158	1.82399	1.35654
CB3	pre	intact	0.504641	1.57486	1.46169
CB3	pre	intact	0.679847	2.85478	1.10905
CB3	pre	intact	0.701754	2.57998	1.51999
CB3	pre	intact	0.845697	2.48262	1.55576
CB3	pre	intact	0.67416	1.85155	1.37376
CB3	pre	intact	0.478249	2.13608	1.46014
CB3	pre	intact	0.877352	2.41235	1.15783
CB3	pre	intact	0.606388	2.25908	1.76851
CB3	pre	intact	0.514893	2.70403	1.73764
CB3	pre	intact	0.886284	2.56655	1.2569
CB3	pre	intact	0.62557	4.34736	2.57033
CB3	pre	intact	0.455092	3.94316	2.37747
CB3	pre	intact	0.863445	3.70772	2.16676
CB3	pre	intact	0.817076	3.58891	2.11713
CB3	pre	intact	0.632367	3.33749	1.59888
CB3	pre	intact	0.406362	2.01592	0.631367
CB3	pre	intact	0.598443	3.68174	2.35735
CB3	pre	intact	0.811609	3.48825	1.94294
CB3	pre	intact	0.625746	3.42295	1.7319
CB3	pre	intact	0.436403	2.34793	0.843865
CB3	pre	intact	0.682373	9.46752	5.4384
CB3	pre	intact	0.645592	3.16472	2.75716
CB3	pre	intact	0.734075	2.32186	1.65708
CB3	pre	intact	0.437478	1.20588	1.14762
CB3	pre	intact	0.200672	0.104627	0.214383
CB3	pre	intact	0.507332	4.79373	3.50986
CB3	pre	intact	0.83454	2.86629	1.72548
CB3	pre	intact	0.864489	2.37042	1.41364
CB3	pre	intact	0.854334	3.02331	1.221
CB3	pre	intact	0.75876	2.532	1.07018
CB3	pre	intact	0.343362	1.73254	1.14655
CB3	pre	intact	0.582917	2.38085	1.57906
CB3	pre	intact	0.673218	2.25933	1.58203
CB3	pre	intact	0.825805	3.88028	1.84252
CB3	pre	blind	0.841211	7.2786	4.11595
CB3	pre	blind	0.774653	7.64966	4.0272
CB3	pre	intact	0.732555	3.40991	2.4258
CB3	pre	blind	0.788851	9.67213	5.23189
CB3	pre	intact	0.665997	3.85673	2.19803
CB3	pre	intact	0.894727	2.86819	2.00422
CB3	pre	intact	0.394252	5.89646	4.71291
CB3	pre	intact	0.783533	2.79226	1.95735
CB3	pre	intact	0.927146	2.69714	1.66363
CB3	pre	intact	0.89811	2.5144	1.604
CB3	pre	intact	0.6619	3.33511	1.99347
CB3	pre	intact	0.897605	2.47399	1.41533
CB3	pre	intact	0.830424	2.53091	1.75661
CB3	pre	intact	0.188816	0.363364	0.11789
CB3	pre	intact	0.791707	3.84642	2.82785
CB3	pre	intact	0.908311	3.53054	2.34788
CB3	pre	intact	0.630562	6.31751	4.01923
CB3	pre	intact	0.849657	3.44139	1.98009
CB3	pre	intact	0.760679	4.73532	3.86136
CB3	pre	intact	0.88038	3.7858	2.02628
CB3	pre	intact	0.784008	2.26889	1.28758
CB3	pre	intact	0.422905	0.9506	0.957547
CB3	pre	intact	0.251749	7.42679	4.79273
CB3	pre	intact	0.562083	4.37199	3.22019
CB3	pre	intact	0.873321	4.41489	2.4493
CB3	pre	intact	0.859055	3.26152	1.34697
CB3	pre	intact	0.653571	4.39065	2.56109
CB3	pre	intact	0.844341	8.99392	4.25322
CB3	pre	blind	0.559961	6.89171	5.26303
CB3	pre	blind	0.697767	4.36486	4.04529
CB3	pre	intact	0.799102	3.70872	2.97271
CB3	pre	intact	0.62996	4.14586	2.4421
CB3	pre	intact	0.633335	5.08774	4.03434
CB3	pre	intact	0.908144	3.5708	2.3539
CB3	pre	intact	0.582245	3.17978	2.38378
CB3	pre	intact	0.71799	3.56259	2.43302
CB3	pre	intact	0.639386	3.10011	2.02406
CB3	pre	intact	0.780085	2.46556	1.91726
CB3	pre	intact	0.892543	5.81789	3.20513
CB3	pre	intact	0.889871	4.12701	2.45564
CB3	pre	intact	0.748315	8.32132	4.51874
CB3	pre	intact	0.929073	4.86189	2.77444
CB3	pre	intact	0.217566	6.11254	5.53854
CB3	pre	intact	0.614603	6.27747	3.4058
CB3	pre	intact	0.366579	6.69657	5.63905
CB3	pre	intact	0.715152	7.52185	5.89134
CB3	pre	intact	0.629681	5.34643	4.61499
CB3	pre	intact	0.375175	3.82154	4.99158
CB3	pre	intact	0.845376	5.33663	4.85387
CB3	pre	intact	0.493811	4.48906	4.40568
CB3	pre	intact	0.309615	3.11675	2.67552
CB3	pre	intact	0.20792	1.96655	2.4129
CB3	pre	intact	0.612511	5.18353	2.91376
CB3	pre	intact	0.264357	0.271711	0.129081
CB3	pre	intact	0.908916	5.78681	4.94089
CB3	pre	intact	0.387282	3.54401	4.71391
CB3	pre	intact	0.213287	0.292007	0.125467
CB3	pre	blind	0.674642	5.51776	5.98411
CB3	pre	blind	0.643114	7.83684	1.22358
CB3	pre	blind	0.215124	7.22496	1.26343
CB3	pre	intact	0.370313	2.53757	1.15786
CB3	pre	intact	0.741168	2.11761	0.908815
CB3	pre	intact	0.609537	1.74967	1.00848
CB3	pre	intact	0.571718	1.64824	0.858885
CB3	pre	intact	0.476497	4.12982	3.29033
CB3	pre	intact	0.661253	4.87139	1.53308
CB3	pre	intact	0.65473	4.47753	3.13862
CB3	pre	intact	0.728538	5.37962	0.903698
CB3	pre	blind	0.624601	8.22159	1.09647
CB3	pre	intact	0.466393	6.55461	0.159732
CB3	pre	intact	0.754091	5.28871	1.90084
CB3	pre	intact	0.150355	3.32909	2.12181
CB3	pre	blind	0.131585	9.70919	1.06773
CB3	pre	blind	0.760181	7.99244	1.53072
CB3	pre	intact	0.798595	4.32516	2.48597
CB3	pre	intact	0.625961	1.35631	1.68779
CB3	pre	intact	0.498555	1.97777	1.47836
CB3	pre	blind	0.439438	8.50636	4.573
CB3	pre	blind	0.555605	7.03483	1.86933
CB3	pre	intact	0.765064	3.40388	2.16119
CB3	pre	intact	0.904704	3.06357	1.69194
CB3	pre	intact	0.911405	3.49876	1.80048
CB3	pre	intact	0.146209	2.33522	2.16836
CB3	pre	intact	0.741051	3.56973	1.81155
CB3	pre	intact	0.829331	3.34663	1.93692
CB3	pre	intact	0.548267	3.09239	1.62901
CB3	pre	intact	0.5571	3.87935	3.11502
CB3	pre	intact	0.611875	2.48164	2.25213
CB3	pre	intact	0.141515	2.48796	2.25163
CB3	pre	intact	0.433002	2.90044	1.48156
CB3	pre	intact	0.597204	2.00993	1.2062
CB3	pre	intact	0.872867	1.97943	1.25406
CB3	pre	intact	0.616878	1.72894	0.895929
CB3	pre	intact	0.513694	1.54398	0.793807
CB3	pre	intact	0.574672	1.69208	0.878623
CB3	pre	intact	0.782524	1.61468	0.937175
CB3	pre	intact	0.393233	1.45934	0.437962
CB3	pre	intact	0.718818	1.3915	0.328414
CB3	pre	intact	0.319394	4.34958	1.34191
CB3	pre	intact	0.304754	3.99292	4.13972
CB3	pre	intact	0.770208	3.91775	2.96886
CB3	pre	intact	0.750168	3.37169	1.99408
CB3	pre	intact	0.860446	2.55275	1.01104
CB3	pre	blind	0.549176	4.25258	4.44332
CB3	pre	intact	0.876207	4.26551	2.70738
CB3	pre	intact	0.559314	3.39332	2.06356
CB3	pre	intact	0.688806	2.17821	1.02342
CB3	pre	intact	0.883559	1.8623	0.910211
CB3	pre	blind	0.717282	9.05522	5.23298
CB3	pre	intact	0.697178	4.24223	3.36027
CB3	pre	intact	0.750819	3.54363	2.06626
CB3	pre	intact	0.493647	2.83925	1.08107
CB3	pre	intact	0.675374	2.65373	1.39582
CB3	pre	intact	0.692351	1.29169	0.689292
CB3	pre	blind	0.622427	7.74864	3.73477
CB3	pre	intact	0.724963	3.97662	2.21106
CB3	pre	intact	0.484025	1.43039	1.12651
CB3	pre	intact	0.527338	1.24556	0.725058
CB3	pre	intact	0.782108	3.42339	1.62975
CB3	pre	intact	0.244657	3.02554	1.98814
CB3	pre	intact	0.102054	0.842815	0.887756
CB3	pre	intact	0.45392	1.23922	0.846828
CB3	pre	intact	0.522425	2.93681	1.29889
CB3	pre	intact	0.825306	3.69343	2.76158
CB3	pre	intact	0.554897	3.06816	1.92103
CB3	pre	intact	0.818295	3.81643	2.81628
CB3	pre	intact	0.617169	3.20772	2.28866
CB3	pre	intact	0.774076	3.90674	3.1101
CB3	pre	intact	0.472268	3.05253	2.15434
CB3	pre	intact	0.159719	2.55972	1.70205
CB3	pre	intact	0.625083	2.64834	1.3402
CB3	pre	intact	0.584526	2.49655	1.43552
CB3	pre	intact	0.768702	1.97501	1.16361
CB3	pre	intact	0.480587	1.93915	1.00202
CB3	pre	intact	0.681602	1.30287	0.751836
CB3	pre	intact	0.64964	1.06199	0.444983
CB3	pre	intact	0.744472	1.16466	0.557376
CB3	pre	intact	0.629118	1.38836	0.603515
CB3	pre	intact	0.299071	1.67516	0.870498
CB3	pre	intact	0.526019	1.21304	0.613655
CB3	pre	intact	0.782741	1.16912	0.414785
CB3	pre	intact	0.65548	1.08392	0.439774
CB3	pre	intact	0.112238	4.21297	2.38407
CB3	pre	intact	0.665653	7.0678	5.19204
CB3	pre	intact	0.827433	3.78169	3.23178
CB3	pre	intact	0.80816	3.34077	3.10676
CB3	pre	intact	0.672705	3.22915	1.5486
CB3	pre	intact	0.453399	5.26533	3.59551
CB3	pre	intact	0.781424	4.63531	3.19927
CB3	pre	intact	0.906157	3.75938	2.60864
CB3	pre	intact	0.504495	2.93323	1.37877
CB3	pre	intact	0.19298	1.93021	1.06016
CB3	pre	intact	0.871466	1.61509	0.870641
CB3	pre	intact	0.408534	6.78567	3.64734
CB3	pre	intact	0.591775	4.34472	2.76628
CB3	pre	intact	0.693798	2.72831	2.06948
CB3	pre	intact	0.321823	0.589941	1.22384
CB3	pre	intact	0.28358	1.11709	0.938273
CB3	pre	intact	0.789391	1.45057	0.643372
CB3	pre	blind	0.631565	7.75935	3.85183
CB3	pre	intact	0.600199	2.50175	1.56283
CB3	pre	intact	0.417509	1.50897	1.11758
CB3	pre	intact	0.769765	1.40334	1.21173
CB3	pre	intact	0.747816	2.59334	1.80337
CB3	pre	intact	0.872685	2.33332	1.55381
CB3	pre	blind	0.214024	7.80245	3.67355
CB3	pre	intact	0.118743	1.75692	1.47474
CB3	pre	intact	0.758198	1.68031	1.14927
CB3	pre	intact	0.736081	2.9111	1.48622
CB3	pre	intact	0.591775	2.57515	0.931573
CB3	pre	intact	0.649596	3.0835	1.52897
CB3	pre	intact	0.852363	3.78169	2.83748
CB3	pre	intact	0.601205	3.51232	1.77309
CB3	pre	intact	0.893956	3.84661	2.49714
CB3	pre	intact	0.548259	3.06851	1.52242
CB3	pre	intact	0.598011	2.84546	1.48413
CB3	pre	intact	0.794333	2.56308	1.45577
CB3	pre	intact	0.606538	2.05203	1.01435
CB3	pre	intact	0.528329	1.64986	1.04926
CB3	pre	intact	0.620242	1.29152	0.516923
CB3	pre	intact	0.752114	0.955248	0.370384
CB3	pre	intact	0.505417	1.54703	0.564491
CB3	pre	intact	0.469667	1.32085	0.63526
CB3	pre	intact	0.62682	1.04519	0.366206
CB3	pre	intact	0.436525	0.898495	0.490716
CB3	pre	intact	0.333397	0.947488	0.312284
CB3	pre	intact	0.391454	0.593674	0.220847
CB3	pre	intact	0.401125	9.29041	5.01648
CB3	pre	intact	0.490374	7.16411	4.98657
CB3	pre	intact	0.903967	4.38741	3.37717
CB3	pre	intact	0.294385	0.475733	0.222278
CB3	pre	intact	0.208984	0.440582	0.149585
CB3	pre	intact	0.469278	4.94285	3.18901
CB3	pre	intact	0.839688	4.39566	2.82763
CB3	pre	intact	0.393417	1.28982	0.984251
CB3	pre	intact	0.182583	0.264642	0.221697
CB3	pre	intact	0.172861	6.97862	4.13014
CB3	pre	intact	0.566494	3.85082	2.09306
CB3	pre	intact	0.384225	0.274308	0.818903
CB3	pre	intact	0.729747	1.49477	0.632261
CB3	pre	intact	0.726515	4.02402	2.09749
CB3	pre	intact	0.598207	2.63718	1.77053
CB3	pre	intact	0.616883	1.66604	1.35229
CB3	pre	intact	0.83483	1.47899	1.31861
CB3	pre	intact	0.845755	2.1486	1.50985
CB3	pre	intact	0.825721	1.954	1.23601
CB3	pre	intact	0.625233	3.41702	1.72848
CB3	pre	intact	0.431669	2.58311	1.07294
CB3	pre	intact	0.870737	2.17921	1.04508
CB3	pre	intact	0.893847	2.56597	0.99643
CB3	pre	intact	0.42033	2.60527	0.337116
CB3	pre	intact	0.425495	1.98334	1.28649
CB3	pre	intact	0.710618	3.42957	2.04154
CB3	pre	intact	0.148869	2.52286	1.03961
CB3	pre	intact	0.654179	1.3841	1.01121
CB3	pre	intact	0.515038	1.65595	0.866517
CB3	pre	intact	0.450983	1.30085	0.724532
CB3	pre	intact	0.474788	1.05207	0.606677
CB3	pre	intact	0.403257	1.39258	0.643298
CB3	pre	intact	0.322103	0.807769	0.679681
CB3	pre	intact	0.25992	0.732125	0.391651
CB3	pre	intact	0.166636	0.430082	0.182531
CB3	pre	intact	0.244213	0.658507	0.397702
CB3	pre	intact	0.553028	5.59468	3.38067
CB3	pre	intact	0.357327	0.742733	0.521291
CB3	pre	intact	0.730881	4.19091	2.60356
CB3	pre	intact	0.433865	1.15109	0.881577
CB3	pre	intact	0.248126	0.397652	0.868
CB3	pre	intact	0.322186	1.09221	0.558183
CB3	pre	intact	0.789236	1.85707	1.58108
CB3	pre	intact	0.835091	1.50273	1.35657
CB3	pre	intact	0.732741	1.4586	0.977599
CB3	pre	intact	0.879484	2.97859	1.33478
CB3	pre	intact	0.888826	2.09548	0.849344
CB3	pre	intact	0.726887	1.93199	0.721206
CB3	pre	intact	0.129384	1.47723	0.265526
CB3	pre	intact	0.551626	1.51826	1.03915
CB3	pre	intact	0.126816	1.36525	0.645406
CB3	pre	intact	0.245164	0.862788	0.62678
CB3	pre	intact	0.512316	1.07516	1.07771
CB3	pre	intact	0.220286	0.620958	0.66825
CB3	pre	intact	0.184947	0.945284	0.532381
CB3	pre	intact	0.200864	0.859002	0.55892
CB3	pre	intact	0.105176	0.195971	0.471843
CB3	pre	intact	0.905136	2.83925	1.20955
CB3	pre	intact	0.817922	1.84946	0.818901
CB3	pre	intact	0.224134	1.1572	0.659193
CB3	post	intact	0.263286	0.873362	0.995673
CB3	post	intact	0.127898	0.407233	0.544848
CB3	post	intact	0.12826	1.05677	0.694765
CB3	post	intact	0.298554	0.701183	0.686162
CB3	post	intact	0.108504	1.43746	1.10016
CB3	post	intact	0.176123	1.49271	1.477
CB3	post	intact	0.240704	0.577661	0.439556
CB3	post	intact	0.174933	0.187462	0.427478
CB3	post	intact	0.252905	1.07303	0.54873
CB3	post	intact	0.250783	0.98809	0.689057
CB3	post	intact	0.119571	0.0708669	0.291467
CB3	post	intact	0.173558	0.249424	1.01131
CB3	post	intact	0.1144	0.284463	0.400828
CB3	post	intact	0.292862	0.578489	0.491181
CB3	post	intact	0.201958	1.49084	1.10055
CB3	post	intact	0.213336	1.0425	0.734414
CB3	post	intact	0.419312	2.38862	1.22078
CB3	post	intact	0.288316	3.00099	1.41321
CB3	post	intact	0.146663	0.809108	0.51336
CB3	post	intact	0.440913	2.13978	0.746046
CB3	post	intact	0.440296	1.91296	0.998687
CB3	post	intact	0.560948	1.29822	0.515326
CB3	post	intact	0.183238	0.630862	0.615431
CB3	post	intact	0.136611	0.526544	0.293435
CB3	post	intact	0.389692	0.616757	0.588746
CB3	post	intact	0.317983	0.86402	0.419526
CB3	post	intact	0.544528	3.05825	2.10325
CB3	post	intact	0.209042	1.16775	0.900471
CB3	post	intact	0.24449	0.828851	0.391983
CB3	post	intact	0.178402	0.802055	0.502767
CB3	post	intact	0.607827	2.28198	1.08426
CB3	post	intact	0.274171	1.7895	1.12244
CB3	post	intact	0.175031	1.61647	1.06927
CB3	post	intact	0.20977	0.519774	0.89791
CB3	post	intact	0.212803	2.84561	1.21202
CB3	post	intact	0.626839	1.59053	0.838654
CB3	post	intact	0.184548	2.76214	1.87797
CB3	post	intact	0.319821	5.33454	0.976707
CB3	post	intact	0.142254	1.78576	0.560165
CB3	post	intact	0.631535	2.23812	1.06371
CB3	post	intact	0.101166	3.06862	1.51295
CB3	post	intact	0.667928	2.48863	1.01768
CB3	post	intact	0.157178	2.83623	1.1887
CB3	post	intact	0.372783	1.45406	0.208162
CB3	post	intact	0.358487	1.69968	0.769203
CB3	post	intact	0.73656	1.80521	0.79532
CB3	post	intact	0.367225	1.24318	0.623323
CB3	post	intact	0.417212	3.71665	3.15732
CB3	post	intact	0.414621	2.98999	2.01216
CB3	post	intact	0.170769	0.81049	1.18565
CB3	post	intact	0.563783	1.28941	0.559418
CB3	post	intact	0.618691	3.59365	2.13975
CB3	post	intact	0.254436	2.74328	1.2599
CB3	post	intact	0.497498	8.96259	4.90196
CB3	post	intact	0.174795	5.51679	3.78473
CB3	post	intact	0.558523	2.6712	1.33104
CB3	post	intact	0.288711	1.249	1.34175
CB3	post	intact	0.175185	1.12004	1.33353
CB3	post	intact	0.258916	1.79069	1.19844
CB3	post	intact	0.330868	7.73171	5.22597
CB3	post	intact	0.282692	4.55808	2.67645
CB3	post	intact	0.66341	1.91483	1.37738
CB3	post	intact	0.152002	2.56895	2.26594
CB3	post	intact	0.272746	4.72675	1.63705
CB3	post	intact	0.14836	4.06324	1.78786
CB3	post	intact	0.241986	2.78561	1.10039
CB3	post	intact	0.423449	2.16456	1.17547
CB3	post	intact	0.7478	2.76372	1.36382
CB3	post	intact	0.639797	2.97687	1.67821
CB3	post	intact	0.552322	3.05075	3.03989
CB3	post	intact	0.712579	3.07211	2.02554
CB3	post	intact	0.709524	3.03743	1.96515
CB3	post	intact	0.711022	3.38979	2.89624
CB3	post	intact	0.705285	3.26048	2.57301
CB3	post	intact	0.712439	4.01752	2.46848
CB3	post	intact	0.344645	3.63272	2.73095
CB3	post	intact	0.524936	3.74646	1.68801
CB3	post	intact	0.245273	3.17	1.12162
CB3	post	intact	0.451519	3.82685	2.09027
CB3	post	intact	0.282612	1.31931	1.22873
CB3	post	intact	0.444041	7.14063	3.82172
CB3	post	intact	0.371421	3.1769	1.77412
CB3	post	intact	0.521346	2.78834	1.22286
CB3	post	intact	0.371316	2.25589	0.934296
CB3	post	intact	0.348182	5.52672	4.08314
CB3	post	intact	0.743701	2.85527	1.67957
CB3	post	intact	0.154483	5.01086	2.33294
CB3	post	intact	0.469389	4.68281	2.04354
CB3	post	intact	0.249657	2.69726	1.05532
CB3	post	intact	0.323847	3.2955	3.59394
CB3	post	intact	0.793553	3.02649	2.09545
CB3	post	intact	0.380558	3.57906	1.78598
CB3	post	intact	0.836339	2.90398	1.98325
CB3	post	intact	0.681499	5.31308	5.44586
CB3	post	intact	0.216362	4.0666	2.8112
CB3	post	intact	0.789902	3.03749	1.87213
CB3	post	intact	0.577242	3.14366	2.09753
CB3	post	intact	0.645828	3.5509	3.71642
CB3	post	intact	0.300657	3.22659	2.79159
CB3	post	intact	0.681009	3.00299	1.75463
CB3	post	intact	0.590067	9.16395	6.55309
CB3	post	intact	0.756038	3.99598	2.18673
CB3	post	intact	0.414871	3.1437	1.55928
CB3	post	intact	0.286168	4.89931	3.15363
CB3	post	intact	0.529315	2.73463	1.34105
CB3	post	intact	0.409772	9.44286	5.78877
CB3	post	intact	0.484739	4.86088	3.47567
CB3	post	intact	0.591058	4.86304	2.69572
CB3	post	intact	0.388073	2.7609	0.890138
CB3	post	intact	0.242194	1.19295	0.607252
CB3	post	intact	0.547235	5.04839	2.9796
CB3	post	intact	0.110985	8.22969	3.66803
CB3	post	intact	0.196568	4.68084	1.24911
CB3	post	intact	0.788365	8.64889	5.37789
CB3	post	intact	0.181274	6.74305	0.570947
CB3	post	intact	0.450621	9.16218	6.58359
CB3	post	intact	0.53342	4.1112	2.8528
CB3	post	intact	0.252339	5.79646	5.37759
CB3	post	intact	0.659846	4.10812	3.64763
CB3	post	intact	0.378475	5.55734	6.13464
CB3	post	intact	0.556508	4.36585	4.18677
CB3	post	intact	0.259392	2.81721	2.59337
CB3	post	intact	0.25344	3.77129	3.04837
CB3	post	intact	0.304109	2.45141	1.58536
CB3	post	intact	0.762005	4.14468	2.26837
CB3	post	intact	0.296337	7.20226	3.64661
CB3	post	intact	0.672963	4.59538	2.6553
CB3	post	intact	0.659919	6.87343	4.08312
CB3	post	intact	0.676272	6.06414	3.4127
CB3	post	intact	0.258167	9.11077	1.45664
CB3	post	intact	0.420833	6.72758	5.95197
CB3	post	intact	0.186193	5.51789	4.0657
CB3	post	intact	0.3973	5.89936	4.72877
CB3	post	intact	0.305196	3.29792	3.64387
CB3	post	blind	0.644755	7.18474	5.38542
CB3	post	blind	0.779567	5.77091	5.17394
CB3	post	intact	0.208924	1.13866	1.04803
CB3	post	intact	0.229543	1.66349	0.694364
CB3	post	intact	0.233727	6.35549	0.758384
CB3	post	intact	0.643805	5.87984	1.70489
CB3	post	blind	0.210807	6.46481	2.53045
CB3	post	blind	0.602313	6.37267	2.11331
CB3	post	blind	0.588835	5.69312	3.92662
CB3	post	intact	0.433976	1.94704	1.64301
CB3	post	intact	0.516201	3.06	1.14212
CB3	post	intact	0.284197	4.03697	1.88668
CB3	post	intact	0.691633	3.2151	1.87367
CB3	post	intact	0.196564	3.68966	1.99388
CB3	post	intact	0.235833	5.09165	2.73679
CB3	post	intact	0.209938	1.84491	1.25297
CB3	post	intact	0.392408	1.69968	1.17322
CB3	post	intact	0.270129	1.20127	0.196016
CB3	post	intact	0.420802	1.04056	0.716513
CB3	post	intact	0.453013	1.18269	0.875554
CB3	post	intact	0.123208	1.60645	0.76004
CB3	post	intact	0.192206	2.3409	1.08459
CB3	post	intact	0.359256	1.01448	0.451054
CB3	post	intact	0.458387	0.830629	0.330064
CB3	post	intact	0.291138	4.17841	3.48986
CB3	post	blind	0.435275	9.93322	6.48974
CB3	post	intact	0.625716	5.13003	2.57773
CB3	post	intact	0.314382	3.90879	1.98721
CB3	post	blind	0.263359	5.63095	4.18943
CB3	post	intact	0.532011	3.98056	2.14746
CB3	post	intact	0.675378	1.82235	0.690575
CB3	post	intact	0.485336	4.8242	2.90862
CB3	post	intact	0.241498	1.21856	1.03797
CB3	post	intact	0.139151	1.73137	1.75015
CB3	post	intact	0.295915	2.52119	1.74354
CB3	post	intact	0.14282	1.82755	1.38028
CB3	post	intact	0.196358	3.60747	1.96343
CB3	post	intact	0.506372	4.00487	3.13195
CB3	post	intact	0.373991	3.27947	2.23619
CB3	post	intact	0.639202	4.20058	3.08997
CB3	post	intact	0.387472	3.9332	2.22815
CB3	post	intact	0.360078	3.9426	2.28944
CB3	post	intact	0.124191	1.83229	1.0288
CB3	post	intact	0.138122	1.42849	1.06351
CB3	post	intact	0.285997	1.34011	0.58773
CB3	post	intact	0.552891	1.2912	0.658677
CB3	post	intact	0.160502	1.21618	0.616682
CB3	post	intact	0.117778	1.6658	1.2319
CB3	post	intact	0.320715	0.461261	0.259586
CB3	post	intact	0.230312	0.820732	0.462385
CB3	post	intact	0.51404	9.80437	5.9471
CB3	post	intact	0.158775	4.86322	3.66304
CB3	post	intact	0.431904	6.0129	1.72231
CB3	post	intact	0.777773	4.37783	2.73236
CB3	post	intact	0.220359	2.5849	0.849195
CB3	post	intact	0.200113	5.49972	2.40508
CB3	post	intact	0.413161	2.50144	0.498453
CB3	post	intact	0.23015	0.677953	0.75884
CB3	post	intact	0.539002	1.61167	0.783088
CB3	post	intact	0.261222	2.07669	1.85921
CB3	post	intact	0.345199	1.4774	0.729344
CB3	post	intact	0.298759	2.19313	1.65572
CB3	post	intact	0.383971	1.57284	0.742149
CB3	post	intact	0.205622	1.58143	1.23694
CB3	post	intact	0.67235	2.93485	1.64767
CB3	post	intact	0.161663	4.09068	2.9195
CB3	post	intact	0.74475	4.50041	2.77808
CB3	post	intact	0.153365	3.98705	1.83627
CB3	post	intact	0.482003	2.62553	1.02352
CB3	post	intact	0.102025	1.18172	0.945183
CB3	post	intact	0.249499	0.880965	0.798497
CB3	post	intact	0.196324	1.04562	0.77788
CB3	post	intact	0.23389	0.780409	0.849473
CB3	post	blind	0.129407	7.37308	4.34633
CB3	post	intact	0.461685	9.63913	4.92187
CB3	post	intact	0.242181	4.03241	1.90514
CB3	post	intact	0.685377	4.93562	3.03762
CB3	post	intact	0.325152	3.76542	1.73577
CB3	post	intact	0.232914	1.24735	0.958456
CB3	post	intact	0.323187	4.51479	2.51664
CB3	post	intact	0.374998	3.07117	2.38448
CB3	post	intact	0.27792	1.24097	1.25874
CB3	post	intact	0.190413	1.05667	0.806641
CB3	post	intact	0.135381	0.715423	0.879962
CB3	post	intact	0.223409	4.28057	2.05931
CB3	post	intact	0.592779	2.63228	1.2685
CB3	post	intact	0.249302	2.15449	1.43249
CB3	post	intact	0.116425	0.99071	1.15541
CB3	post	intact	0.161331	3.13588	1.03008
CB3	post	intact	0.503606	4.98739	3.49818
CB3	post	intact	0.620522	4.62923	2.86351
CB3	post	intact	0.552774	3.27791	1.60744
CB3	post	intact	0.561258	2.50706	1.01494
CB3	post	intact	0.252551	3.66605	1.40401
CB4	pre	intact	0.311941	0.68963	1.71698
CB4	pre	intact	0.309237	0.986066	1.27253
CB4	pre	intact	0.169467	1.40248	1.02447
CB4	pre	intact	0.399687	0.570801	0.865954
CB4	pre	intact	0.373669	0.0302871	1.2612
CB4	pre	intact	0.232964	0.894346	0.789927
CB4	pre	intact	0.327474	1.25029	0.912225
CB4	pre	intact	0.328992	1.37307	0.847252
CB4	pre	intact	0.227719	1.21113	0.61827
CB4	pre	intact	0.416922	0.911261	0.800476
CB4	pre	intact	0.102509	0.509552	2.32044
CB4	pre	intact	0.613672	0.749517	1.30359
CB4	pre	intact	0.530487	0.584621	1.26336
CB4	pre	intact	0.518313	0.51127	0.954724
CB4	pre	intact	0.301317	1.13518	1.0782
CB4	pre	blind	0.102195	2.08937	1.37213
CB4	pre	intact	0.165295	0.205275	0.632702
CB4	pre	intact	0.219663	0.277589	0.857726
CB4	pre	intact	0.172654	0.603666	1.09899
CB4	pre	intact	0.171443	0.310014	0.586022
CB4	pre	intact	0.174753	0.587351	0.760547
CB4	pre	blind	0.104812	1.68049	2.83219
CB4	pre	blind	0.155081	1.58585	2.37043
CB4	pre	intact	0.161527	0.797923	0.915745
CB4	pre	intact	0.190507	0.839238	1.21729
CB4	pre	intact	0.150781	0.733196	0.84009
CB4	pre	intact	0.186098	0.387726	0.626313
CB4	pre	intact	0.524484	0.708344	0.871646
CB4	pre	intact	0.19237	1.09857	1.30512
CB4	pre	blind	0.60829	1.92978	1.77898
CB4	pre	blind	0.282711	2.87273	2.31618
CB4	pre	intact	0.233152	1.12418	1.37925
CB4	pre	blind	0.652098	1.51289	1.32756
CB4	pre	blind	0.627256	1.8555	1.80415
CB4	pre	intact	0.439797	1.15309	1.21073
CB4	pre	intact	0.53438	1.5562	1.1072
CB4	pre	blind	0.369947	1.5559	1.55064
CB4	pre	intact	0.178733	1.08774	2.2971
CB4	pre	intact	0.46052	1.80397	0.874635
CB4	pre	intact	0.216076	1.05266	0.68087
CB4	pre	intact	0.202886	1.395	1.08692
CB4	pre	intact	0.369177	1.34988	0.833278
CB4	pre	intact	0.442542	0.86153	0.954647
CB4	pre	intact	0.308757	1.15255	0.602134
CB4	pre	intact	0.507022	0.812968	1.55742
CB4	pre	intact	0.415966	1.00046	1.24024
CB4	pre	intact	0.355686	1.22959	1.17571
CB4	pre	intact	0.118794	0.824233	0.880865
CB4	pre	intact	0.11311	0.840791	0.312222
CB4	pre	blind	0.106025	1.55155	1.87171
CB4	pre	intact	0.14902	1.25008	0.430119
CB4	pre	intact	0.117177	0.158049	0.923426
CB4	pre	intact	0.269814	0.254305	1.05322
CB4	pre	intact	0.137091	0.311167	0.195497
CB4	pre	intact	0.381623	1.42089	0.735009
CB4	pre	intact	0.111818	0.969995	0.500672
CB4	pre	intact	0.210052	0.83304	1.17822
CB4	pre	blind	0.190092	2.15347	1.82329
CB4	pre	intact	0.41319	1.0989	1.18353
CB4	pre	intact	0.389289	1.0407	1.04978
CB4	pre	intact	0.214458	1.35286	1.19811
CB4	pre	intact	0.139712	0.508173	1.16581
CB4	pre	intact	0.472361	0.839668	1.27766
CB4	pre	intact	0.237314	0.629609	1.05599
CB4	pre	intact	0.202511	0.952129	0.971831
CB4	pre	blind	0.310276	1.51279	1.35516
CB4	pre	intact	0.487296	1.00244	0.700504
CB4	pre	intact	0.139661	0.94566	0.60734
CB4	pre	intact	0.517408	0.883876	1.67693
CB4	pre	intact	0.230524	1.43802	1.3651
CB4	pre	blind	0.299691	2.14961	3.21242
CB4	pre	blind	0.185308	2.17764	3.14811
CB4	pre	blind	0.450863	2.7294	2.81675
CB4	pre	blind	0.257918	2.23509	2.31248
CB4	pre	intact	0.407314	1.70509	1.68582
CB4	pre	intact	0.150386	1.48564	1.40582
CB4	pre	blind	0.252908	4.50204	3.64403
CB4	pre	blind	0.169065	2.59513	3.43058
CB4	pre	intact	0.588388	4.59854	2.38588
CB4	pre	blind	0.512342	2.62033	2.40328
CB4	pre	intact	0.423284	2.46855	1.7631
CB4	pre	intact	0.560815	7.10299	2.09797
CB4	pre	intact	0.723366	6.55217	1.3336
CB4	pre	intact	0.663066	5.42985	1.32745
CB4	pre	intact	0.272386	1.36931	0.927393
CB4	pre	intact	0.557188	7.86679	1.37235
CB4	pre	intact	0.627334	6.55179	0.890592
CB4	pre	intact	0.347004	3.76514	1.92834
CB4	pre	intact	0.50534	1.75699	0.560591
CB4	pre	intact	0.283319	1.88657	0.92389
CB4	pre	intact	0.228772	1.51233	0.870631
CB4	pre	intact	0.251074	1.76684	0.540858
CB4	pre	intact	0.316817	0.880631	0.627658
CB4	pre	intact	0.516619	1.01778	0.66239
CB4	pre	intact	0.320821	0.699219	0.526036
CB4	pre	intact	0.618757	0.81434	0.511709
CB4	pre	intact	0.159195	1.15336	1.2383
CB4	pre	intact	0.329288	1.81088	0.610128
CB4	pre	intact	0.271775	0.810753	0.287774
CB4	pre	intact	0.196352	0.768138	0.736378
CB4	pre	intact	0.335257	0.314484	0.811842
CB4	pre	blind	0.13655	3.83753	2.11237
CB4	pre	blind	0.442172	1.75111	1.03347
CB4	pre	intact	0.464158	1.8271	0.859466
CB4	pre	intact	0.294022	1.0472	0.441071
CB4	pre	blind	0.111216	2.27842	2.02412
CB4	pre	intact	0.337893	1.26591	0.968473
CB4	pre	intact	0.419573	1.05957	0.834973
CB4	pre	intact	0.302104	0.786252	0.751778
CB4	pre	blind	0.117586	0.996799	1.98454
CB4	pre	intact	0.174257	1.0756	1.5506
CB4	pre	intact	0.217	0.558824	1.0757
CB4	pre	intact	0.207289	0.583317	0.926155
CB4	pre	blind	0.145199	1.98065	1.84792
CB4	pre	blind	0.215289	2.1535	0.720631
CB4	pre	intact	0.336197	1.20974	0.436367
CB4	pre	intact	0.548017	7.17708	1.96395
CB4	pre	intact	0.249559	5.50019	0.481935
CB4	pre	intact	0.500055	3.58517	3.06154
CB4	pre	blind	0.516651	7.61168	2.11003
CB4	pre	intact	0.506019	4.9345	3.28962
CB4	pre	intact	0.758924	4.73202	2.49518
CB4	pre	blind	0.584045	3.14356	1.83422
CB4	pre	intact	0.330333	4.31213	3.62494
CB4	pre	intact	0.758791	4.89976	2.85457
CB4	pre	intact	0.797879	5.18054	1.35505
CB4	pre	blind	0.629902	2.81861	1.34013
CB4	pre	intact	0.527612	7.65029	2.0224
CB4	pre	intact	0.774702	6.79806	1.80986
CB4	pre	intact	0.800607	5.96858	1.60609
CB4	pre	intact	0.758914	4.54216	1.15636
CB4	pre	intact	0.642667	2.89658	1.08013
CB4	pre	intact	0.347616	2.00867	0.707724
CB4	pre	intact	0.607128	8.39157	1.25202
CB4	pre	intact	0.746108	7.7192	1.40102
CB4	pre	intact	0.295508	2.08046	0.806839
CB4	pre	intact	0.380441	1.38483	0.677053
CB4	pre	intact	0.62614	0.676059	0.558311
CB4	pre	intact	0.326624	0.76909	0.464195
CB4	pre	intact	0.428735	0.567625	0.633549
CB4	pre	blind	0.211002	2.19519	0.974293
CB4	pre	intact	0.28988	1.52359	0.653462
CB4	pre	intact	0.131454	1.4647	0.873238
CB4	pre	intact	0.118515	1.8211	0.471589
CB4	pre	intact	0.480418	9.57712	5.22982
CB4	pre	blind	0.353617	8.29457	5.72273
CB4	pre	intact	0.342647	6.27181	4.83332
CB4	pre	intact	0.736559	5.67567	4.0744
CB4	pre	intact	0.470401	6.243	4.31992
CB4	pre	intact	0.702496	9.3129	1.72841
CB4	pre	intact	0.768895	8.60595	1.95459
CB4	pre	intact	0.545285	7.47008	4.24975
CB4	pre	intact	0.515454	7.17401	3.65085
CB4	pre	intact	0.585909	6.77916	2.83796
CB4	pre	intact	0.756517	8.03907	4.49277
CB4	pre	intact	0.727328	7.92827	2.14116
CB4	pre	intact	0.321305	7.8273	3.60906
CB4	pre	intact	0.228454	8.28621	2.79416
CB4	pre	intact	0.762223	8.63722	5.74522
CB4	pre	intact	0.806491	4.83872	3.54878
CB4	pre	intact	0.601601	5.76575	4.32485
CB4	pre	intact	0.8184	5.30896	1.72161
CB4	pre	intact	0.646454	4.8461	2.26235
CB4	pre	intact	0.24538	4.40424	1.30487
CB4	pre	intact	0.47265	4.474	2.09941
CB4	pre	blind	0.686253	8.61516	5.17191
CB4	pre	blind	0.649202	6.65797	4.21983
CB4	pre	blind	0.782082	8.14682	5.16595
CB4	pre	intact	0.804238	7.37421	3.87854
CB4	pre	intact	0.66064	4.43177	3.77506
CB4	pre	intact	0.657631	3.97996	2.86043
CB4	pre	intact	0.743361	3.90171	3.06966
CB4	pre	intact	0.738372	6.6754	3.65502
CB4	pre	intact	0.514568	3.76832	2.29804
CB4	pre	intact	0.814598	4.05563	2.80566
CB4	pre	intact	0.749347	4.19503	2.75987
CB4	pre	intact	0.125567	3.43543	0.789247
CB4	pre	intact	0.548679	3.86473	1.53218
CB4	pre	intact	0.577677	3.77709	2.0705
CB4	pre	intact	0.71261	3.94638	2.48037
CB4	pre	intact	0.522843	2.65963	1.10079
CB4	pre	intact	0.480878	4.03918	0.923458
[truncated: 2,965 more rows]

## Sheet: V4
Figure S8d
V4
SUBJECT ID	SESSION	PRF COVERAGE	pRF r2	pRF eccentricity	pRF size
CB1	pre	intact	0.241326	1.42145	2.4216
CB1	pre	intact	0.179938	1.44907	1.72857
CB1	pre	intact	0.115657	1.02998	1.88954
CB1	pre	intact	0.180729	0.505679	1.7035
CB1	pre	intact	0.13449	0.623671	1.6415
CB1	pre	intact	0.218979	1.19398	1.70733
CB1	pre	intact	0.265797	0.897068	1.89495
CB1	pre	intact	0.1991	1.64546	1.71406
CB1	pre	intact	0.118269	1.7516	0.128207
CB1	pre	intact	0.166164	1.37063	1.2828
CB1	pre	intact	0.225385	0.778019	2.14415
CB1	pre	intact	0.319623	1.00447	1.966
CB1	pre	intact	0.187995	1.77536	1.47617
CB1	pre	intact	0.152191	0.599474	1.39864
CB1	pre	intact	0.323858	2.14726	1.90932
CB1	pre	intact	0.206011	0.920327	2.14831
CB1	pre	intact	0.167276	0.124859	2.25956
CB1	pre	intact	0.288372	1.25012	1.30247
CB1	pre	intact	0.102009	1.55683	0.916324
CB1	pre	intact	0.175812	0.305788	2.09063
CB1	pre	intact	0.237915	0.688875	2.17072
CB1	pre	intact	0.337469	1.34925	2.11844
CB1	pre	intact	0.303512	1.98644	2.22859
CB1	pre	intact	0.140007	2.47603	1.34633
CB1	pre	intact	0.194434	1.25813	1.20105
CB1	pre	intact	0.17839	3.16074	1.43978
CB1	pre	intact	0.384013	2.5488	1.01132
CB1	pre	intact	0.486782	2.75152	1.02414
CB1	pre	intact	0.574721	2.27162	1.84933
CB1	pre	intact	0.168747	1.41905	2.13587
CB1	pre	intact	0.175129	1.47707	1.82267
CB1	pre	intact	0.166361	1.53011	1.12696
CB1	pre	intact	0.333602	1.28102	0.580856
CB1	pre	intact	0.133589	0.823541	1.44572
CB1	pre	intact	0.186223	0.340613	1.97026
CB1	pre	intact	0.131927	0.806237	2.37015
CB1	pre	intact	0.127193	1.49538	3.64356
CB1	pre	intact	0.186424	2.9687	3.18691
CB1	pre	intact	0.27888	3.9252	3.1232
CB1	pre	intact	0.265951	3.69964	2.65809
CB1	pre	intact	0.128044	0.902444	1.00139
CB1	pre	intact	0.118074	3.75742	2.55136
CB1	pre	intact	0.305218	3.75841	2.07806
CB1	pre	intact	0.464049	3.09419	1.37086
CB1	pre	intact	0.525818	2.36243	1.5338
CB1	pre	intact	0.12684	0.761752	0.686602
CB1	pre	intact	0.39871	2.68852	0.925123
CB1	pre	intact	0.626658	2.26536	0.939348
CB1	pre	intact	0.236841	2.03761	0.731425
CB1	pre	intact	0.155769	1.02596	2.11145
CB1	pre	intact	0.124962	1.96704	1.37012
CB1	pre	intact	0.114946	2.42051	0.638922
CB1	pre	intact	0.186247	1.23301	1.67389
CB1	pre	intact	0.116723	1.16733	1.65524
CB1	pre	intact	0.207277	7.32183	4.99333
CB1	pre	intact	0.115277	0.103022	1.36443
CB1	pre	intact	0.118319	0.280439	2.08879
CB1	pre	intact	0.121941	0.929442	3.22754
CB1	pre	intact	0.125531	1.2922	3.60022
CB1	pre	intact	0.104805	3.92239	3.29666
CB1	pre	intact	0.202902	5.00538	3.30721
CB1	pre	intact	0.53054	4.13265	2.27478
CB1	pre	intact	0.503176	2.64424	0.608442
CB1	pre	intact	0.123398	4.94836	5.48891
CB1	pre	intact	0.108698	5.11832	4.43442
CB1	pre	intact	0.454531	4.24113	2.48328
CB1	pre	intact	0.575949	3.23659	1.32605
CB1	pre	intact	0.632126	2.34184	0.943152
CB1	pre	intact	0.386414	1.73213	0.914134
CB1	pre	intact	0.363479	4.02747	1.87043
CB1	pre	intact	0.546759	3.08225	1.16966
CB1	pre	intact	0.593342	2.05281	0.512905
CB1	pre	intact	0.31108	1.67016	0.803304
CB1	pre	intact	0.331672	1.44641	1.30776
CB1	pre	intact	0.232354	1.73151	0.827886
CB1	pre	intact	0.122153	1.3719	1.61349
CB1	pre	intact	0.119492	1.00023	1.93807
CB1	pre	intact	0.169904	1.75588	2.10457
CB1	pre	intact	0.155349	1.0835	2.11243
CB1	pre	intact	0.513327	9.13237	4.76903
CB1	pre	intact	0.261257	7.42845	3.78185
CB1	pre	intact	0.413974	3.57923	1.69806
CB1	pre	intact	0.128281	0.209129	2.44744
CB1	pre	intact	0.243642	1.48226	2.35821
CB1	pre	intact	0.19719	2.94732	3.07148
CB1	pre	intact	0.130681	2.44733	1.01212
CB1	pre	intact	0.324766	4.13722	2.36069
CB1	pre	intact	0.374067	2.38285	0.806742
CB1	pre	intact	0.382438	9.64082	4.04552
CB1	pre	intact	0.244758	4.55499	2.50323
CB1	pre	intact	0.567302	3.41346	1.43127
CB1	pre	intact	0.627044	2.563	0.895257
CB1	pre	intact	0.588042	1.95778	1.24468
CB1	pre	intact	0.142351	4.7618	2.95108
CB1	pre	intact	0.492093	3.7258	1.72747
CB1	pre	intact	0.644294	2.39548	0.614937
CB1	pre	intact	0.235659	1.87335	0.958651
CB1	pre	intact	0.126083	4.20759	3.34449
CB1	pre	intact	0.167115	2.35257	2.72608
CB1	pre	intact	0.196296	4.63201	2.89438
CB1	pre	intact	0.373412	2.06637	1.22745
CB1	pre	intact	0.409334	8.89776	4.76696
CB1	pre	intact	0.231009	3.98992	3.75024
CB1	pre	intact	0.116479	1.90896	2.88838
CB1	pre	intact	0.25241	7.24561	4.6165
CB1	pre	intact	0.218516	2.22326	0.923108
CB1	pre	intact	0.142447	8.8571	4.46647
CB1	pre	intact	0.235987	4.8021	2.6037
CB1	pre	intact	0.615124	3.37381	1.29889
CB1	pre	intact	0.69493	2.21014	1.08845
CB1	pre	intact	0.402878	2.39576	0.387963
CB1	pre	intact	0.580505	1.81908	0.738211
CB1	pre	intact	0.127567	8.22338	5.62678
CB1	pre	intact	0.147168	3.89059	3.31095
CB1	pre	intact	0.485037	2.18072	0.779379
CB1	pre	intact	0.313707	8.19565	4.25983
CB1	pre	intact	0.147833	3.20504	2.778
CB1	pre	intact	0.198188	4.82706	3.1044
CB1	pre	intact	0.45155	2.73512	1.3833
CB1	pre	intact	0.188134	9.80151	0.978659
CB1	pre	intact	0.11372	4.18128	1.96434
CB1	pre	intact	0.496161	4.50835	2.22348
CB1	pre	intact	0.680983	3.32549	1.37815
CB1	pre	intact	0.182332	6.10766	2.99577
CB1	pre	intact	0.567158	3.06587	1.14175
CB1	pre	intact	0.132754	2.38118	1.82156
CB1	pre	intact	0.20243	4.19052	2.08738
CB1	pre	intact	0.201651	3.46373	2.73199
CB1	pre	intact	0.306511	3.82616	2.17013
CB1	pre	intact	0.555368	2.98597	1.41328
CB1	pre	intact	0.181465	4.34468	2.38867
CB1	pre	intact	0.509849	1.86848	1.30757
CB1	pre	intact	0.610362	2.58052	1.38609
CB1	pre	intact	0.613348	1.67292	1.23176
CB1	pre	intact	0.455381	1.54345	1.02196
CB1	pre	intact	0.428414	8.65553	3.71108
CB1	pre	intact	0.735517	1.85599	1.37192
CB1	pre	intact	0.603028	1.29539	0.990743
CB1	pre	intact	0.241099	7.30549	2.74078
CB1	pre	intact	0.722981	9.12967	3.18672
CB1	pre	intact	0.782984	2.28364	1.67498
CB1	pre	intact	0.703277	1.22532	0.619017
CB1	pre	intact	0.428118	1.07346	0.614556
CB1	pre	intact	0.126709	0.389188	1.48481
CB1	pre	intact	0.394087	1.11459	0.396118
CB1	pre	intact	0.113258	4.33846	2.52612
CB1	pre	intact	0.118649	3.23535	2.05062
CB1	pre	blind	0.377125	4.05917	2.62169
CB1	pre	intact	0.692382	3.31487	1.98729
CB1	pre	intact	0.808923	2.48199	1.32518
CB1	pre	blind	0.236261	8.19786	3.93643
CB1	pre	blind	0.362102	6.19801	5.60598
CB1	pre	intact	0.380298	3.23037	2.4283
CB1	pre	intact	0.740501	2.15196	1.53684
CB1	pre	intact	0.517773	1.95574	1.51455
CB1	pre	intact	0.259046	1.91965	1.26541
CB1	pre	intact	0.252717	4.42654	2.99978
CB1	pre	intact	0.342762	4.14298	2.18429
CB1	pre	intact	0.668537	6.35994	3.62624
CB1	pre	intact	0.754352	7.82981	4.31868
CB1	pre	intact	0.401069	2.77828	1.79607
CB1	pre	intact	0.639581	2.21014	1.6977
CB1	pre	intact	0.584804	1.41212	1.33946
CB1	pre	intact	0.137609	4.34332	2.82021
CB1	pre	intact	0.290048	4.061	2.31548
CB1	pre	intact	0.781466	8.10057	3.38602
CB1	pre	intact	0.837931	9.67952	4.18999
CB1	pre	intact	0.623478	3.76096	2.1548
CB1	pre	intact	0.692902	2.23349	1.42214
CB1	pre	intact	0.669281	1.44261	1.26153
CB1	pre	intact	0.223292	0.865649	1.35522
CB1	pre	blind	0.444178	9.4647	4.32555
CB1	pre	intact	0.580111	2.39486	0.998185
CB1	pre	intact	0.63334	1.42519	0.86756
CB1	pre	blind	0.139234	9.00848	2.5001
CB1	pre	intact	0.152361	2.07386	1.54619
CB1	pre	intact	0.435707	2.46535	1.42552
CB1	pre	intact	0.343161	2.9095	1.30722
CB1	pre	blind	0.113331	6.15787	4.40035
CB1	pre	blind	0.317794	4.90373	2.95437
CB1	pre	blind	0.570969	3.84009	2.2023
CB1	pre	intact	0.598109	2.73531	1.5771
CB1	pre	intact	0.16813	3.18575	1.9256
CB1	pre	blind	0.14329	4.24786	2.89569
CB1	pre	blind	0.392448	4.85805	2.82607
CB1	pre	intact	0.569311	3.22627	1.95217
CB1	pre	intact	0.554478	2.46164	1.40685
CB1	pre	intact	0.125297	2.50026	1.40235
CB1	pre	intact	0.139161	1.83641	2.44877
CB1	pre	intact	0.276574	2.77048	2.30109
CB1	pre	intact	0.387373	2.84488	2.03644
CB1	pre	intact	0.30123	2.17326	2.20073
CB1	pre	intact	0.211428	2.71242	2.87019
CB1	pre	blind	0.437029	3.79739	3.2808
CB1	pre	intact	0.510201	3.04401	2.94643
CB1	pre	intact	0.364112	2.74347	1.88173
CB1	pre	intact	0.298404	2.20022	1.84076
CB1	pre	intact	0.242566	0.994867	1.40612
CB1	pre	intact	0.251337	3.92359	1.85326
CB1	pre	intact	0.51188	4.09337	2.19852
CB1	pre	blind	0.662918	6.27299	3.22072
CB1	pre	blind	0.733549	5.81389	3.11753
CB1	pre	intact	0.746179	4.02275	2.08142
CB1	pre	intact	0.778054	3.22614	1.80323
CB1	pre	intact	0.701271	2.34354	1.8028
CB1	pre	intact	0.512714	1.90888	1.74583
CB1	pre	intact	0.167217	1.84804	1.98683
CB1	pre	blind	0.426608	7.31206	3.32811
CB1	pre	blind	0.432481	6.21489	3.13179
CB1	pre	intact	0.465086	3.54291	1.49678
CB1	pre	intact	0.662559	2.65895	1.14294
CB1	pre	intact	0.686539	2.41142	1.07285
CB1	pre	intact	0.656141	2.04094	1.29121
CB1	pre	intact	0.422248	1.53009	1.39986
CB1	pre	intact	0.165042	1.84794	1.16439
CB1	pre	intact	0.162531	1.97402	1.48645
CB1	pre	intact	0.287045	1.59273	1.56043
CB1	pre	intact	0.382169	1.79614	1.26516
CB1	pre	intact	0.230291	2.35058	1.37554
CB1	pre	intact	0.129212	3.20975	2.18566
CB1	pre	blind	0.121991	3.94689	2.69947
CB1	pre	intact	0.360802	1.53965	1.73698
CB1	pre	intact	0.267475	1.74817	1.45978
CB1	pre	blind	0.125109	4.27346	2.50671
CB1	pre	intact	0.275491	3.07187	1.67876
CB1	pre	intact	0.33496	2.29983	2.32368
CB1	pre	intact	0.412118	2.55906	1.96173
CB1	pre	intact	0.384267	2.07957	1.96319
CB1	pre	intact	0.269733	1.53989	1.84746
CB1	pre	intact	0.171381	0.791406	1.81118
CB1	pre	blind	0.161075	2.59092	3.29201
CB1	pre	intact	0.32326	3.29792	2.72654
CB1	pre	intact	0.152047	2.07705	2.14838
CB1	pre	intact	0.101864	0.49322	1.69753
CB1	pre	intact	0.241146	4.06096	1.86093
CB1	pre	intact	0.29431	3.63323	1.41561
CB1	pre	intact	0.396674	3.24973	1.14114
CB1	pre	intact	0.535833	2.9674	1.24799
CB1	pre	intact	0.716512	2.76218	1.45348
CB1	pre	intact	0.727284	2.34673	1.73136
CB1	pre	intact	0.635634	1.6974	1.66372
CB1	pre	intact	0.236307	2.80162	0.9575
CB1	pre	intact	0.336436	2.43366	0.514893
CB1	pre	intact	0.501552	1.95313	0.746241
CB1	pre	intact	0.58837	1.70419	0.913601
CB1	pre	intact	0.282932	1.49974	1.37281
CB1	pre	intact	0.192343	1.59216	1.27193
CB1	pre	intact	0.214037	0.870465	1.9195
CB1	pre	intact	0.220576	1.28401	2.36893
CB1	pre	intact	0.335698	1.9408	2.19374
CB1	pre	intact	0.379347	2.3819	1.78278
CB1	pre	intact	0.367036	2.10895	1.76392
CB1	pre	intact	0.193536	1.60017	1.98606
CB1	pre	intact	0.101221	0.682806	2.01016
CB1	pre	intact	0.138151	0.983691	1.3282
CB1	pre	intact	0.132806	0.928982	1.58967
CB1	pre	intact	0.211512	1.17456	1.41869
CB1	pre	intact	0.187114	1.33899	2.55005
CB1	pre	intact	0.128817	3.00694	1.62305
CB1	post	intact	0.195103	1.60542	1.52398
CB1	post	intact	0.232637	1.10538	1.0118
CB1	post	intact	0.100041	2.48263	1.36402
CB1	post	intact	0.112127	1.18271	1.66295
CB1	post	intact	0.226404	0.574888	0.717323
CB1	post	intact	0.106827	1.41971	1.47552
CB1	post	intact	0.111625	1.58202	0.169364
CB1	post	intact	0.524471	2.60475	0.852785
CB1	post	intact	0.301372	1.91896	1.36235
CB1	post	intact	0.131089	1.4474	1.76053
CB1	post	intact	0.147497	1.89742	2.34855
CB1	post	intact	0.101495	1.95934	1.87756
CB1	post	intact	0.182748	5.62173	3.12808
CB1	post	intact	0.206297	2.32114	1.77168
CB1	post	intact	0.11677	1.00669	1.44545
CB1	post	intact	0.233195	1.45062	0.545308
CB1	post	intact	0.162762	0.467499	0.613657
CB1	post	intact	0.218249	2.57861	1.69271
CB1	post	intact	0.457226	2.91632	1.24812
CB1	post	intact	0.575076	2.35856	1.28828
CB1	post	intact	0.41196	2.53753	0.116239
CB1	post	intact	0.12436	2.27659	1.13504
CB1	post	intact	0.101626	1.06478	2.12033
CB1	post	intact	0.176726	1.44768	1.83595
CB1	post	intact	0.178901	1.00304	1.53631
CB1	post	intact	0.264812	8.84953	3.9096
CB1	post	intact	0.22668	4.49512	2.99336
CB1	post	intact	0.135847	0.450739	1.82632
CB1	post	intact	0.159437	4.45671	2.82514
CB1	post	intact	0.154724	2.6689	0.948019
CB1	post	intact	0.112596	3.95531	3.40854
CB1	post	intact	0.125492	8.85787	3.00145
CB1	post	intact	0.404006	3.48673	2.17258
CB1	post	intact	0.188239	2.2832	1.53493
CB1	post	intact	0.485676	3.42299	1.55558
CB1	post	intact	0.571806	2.67846	1.01518
CB1	post	intact	0.591629	2.27388	1.31497
CB1	post	intact	0.146992	0.831224	1.19844
CB1	post	intact	0.469769	6.3085	3.63817
CB1	post	intact	0.107383	0.15988	1.7266
CB1	post	intact	0.118504	1.71218	2.53319
CB1	post	intact	0.115531	5.15999	3.05321
CB1	post	intact	0.272397	4.80404	2.9588
CB1	post	intact	0.199729	1.87616	1.36085
CB1	post	intact	0.101864	4.39034	2.46359
CB1	post	intact	0.225233	4.68937	2.49492
CB1	post	intact	0.327809	7.49851	3.81225
CB1	post	intact	0.112417	5.72821	3.02274
CB1	post	intact	0.136393	1.28405	1.80961
CB1	post	intact	0.11921	3.38833	1.30434
CB1	post	intact	0.247276	3.96912	1.71911
CB1	post	intact	0.510333	3.01796	1.29355
CB1	post	intact	0.642142	2.46734	1.05614
CB1	post	intact	0.180793	1.52345	1.02184
CB1	post	intact	0.298883	3.9401	1.29146
CB1	post	intact	0.487431	2.51092	0.235908
CB1	post	intact	0.229812	5.55058	3.42699
CB1	post	intact	0.150001	3.78864	2.02468
CB1	post	intact	0.106818	2.87	2.35249
CB1	post	intact	0.33726	0.977912	1.25642
CB1	post	intact	0.31074	8.61541	3.86619
CB1	post	intact	0.338128	8.62239	3.88382
CB1	post	intact	0.352496	6.61302	3.68621
CB1	post	intact	0.190466	3.82908	2.90262
CB1	post	intact	0.435557	9.317	4.04382
CB1	post	intact	0.507545	8.43817	3.97066
CB1	post	intact	0.297858	7.5042	3.63624
CB1	post	intact	0.103067	3.41996	1.31559
CB1	post	intact	0.13631	3.4306	1.27293
CB1	post	intact	0.326658	3.28663	1.56733
CB1	post	intact	0.610366	3.3005	1.25954
CB1	post	intact	0.616659	2.06906	1.01701
CB1	post	intact	0.279731	2.69177	0.289696
CB1	post	intact	0.441351	2.06524	0.580333
CB1	post	intact	0.569074	1.73783	0.866046
CB1	post	intact	0.255394	2.66358	2.35675
CB1	post	intact	0.48463	1.8464	0.94283
CB1	post	intact	0.19646	5.6673	3.26429
CB1	post	intact	0.262308	8.54387	3.8898
CB1	post	intact	0.172167	3.33361	1.46533
CB1	post	intact	0.178476	9.33595	4.49896
CB1	post	intact	0.210348	9.9679	4.26101
CB1	post	intact	0.164113	2.91828	1.51133
CB1	post	intact	0.530878	4.31893	1.92206
CB1	post	intact	0.692402	2.86197	1.34245
CB1	post	intact	0.172633	3.92522	1.37756
CB1	post	intact	0.434347	3.12844	0.902467
CB1	post	intact	0.287746	2.81281	1.86925
CB1	post	intact	0.525974	2.28145	0.915137
CB1	post	intact	0.111584	4.07804	2.16977
CB1	post	intact	0.217672	4.09975	2.25761
CB1	post	intact	0.128976	4.28996	2.61982
CB1	post	intact	0.174581	3.41569	1.50359
CB1	post	intact	0.315612	0.934741	0.7586
CB1	post	intact	0.38027	0.752527	0.763713
CB1	post	intact	0.418967	0.846888	0.419844
CB1	post	intact	0.25609	0.667543	0.340901
CB1	post	intact	0.394282	0.934438	0.974856
CB1	post	intact	0.429967	8.00225	3.868
CB1	post	intact	0.642656	7.64148	3.78761
CB1	post	blind	0.794134	8.31555	5.16546
CB1	post	intact	0.40761	1.27862	1.17875
CB1	post	intact	0.392938	0.907537	1.10123
CB1	post	intact	0.131259	8.93996	4.25502
CB1	post	intact	0.614201	9.76503	4.56317
CB1	post	intact	0.526207	0.927982	0.900178
CB1	post	intact	0.505306	0.656942	0.667613
CB1	post	intact	0.42614	0.770407	0.856205
CB1	post	blind	0.112764	4.28745	1.79265
CB1	post	blind	0.364887	3.24178	2.75007
CB1	post	intact	0.568143	2.54217	1.86558
CB1	post	blind	0.223178	8.15375	5.51511
CB1	post	blind	0.392683	3.98537	2.80312
CB1	post	intact	0.645128	2.31246	1.77293
CB1	post	intact	0.587786	1.63536	1.65165
CB1	post	intact	0.331867	1.07747	1.13483
CB1	post	intact	0.1104	3.98847	2.31638
CB1	post	intact	0.265716	5.43582	2.79324
CB1	post	blind	0.508877	6.88567	4.40142
CB1	post	intact	0.263209	2.50081	1.84241
CB1	post	intact	0.60279	2.09781	1.81576
CB1	post	intact	0.400817	1.44514	1.75019
CB1	post	intact	0.308372	4.08546	2.34936
CB1	post	intact	0.627678	5.94871	3.23033
CB1	post	intact	0.746027	9.10725	4.6155
CB1	post	intact	0.506896	2.11305	1.75567
CB1	post	intact	0.44136	1.28379	1.30615
CB1	post	intact	0.352574	0.385375	1.06805
CB1	post	intact	0.113542	3.15871	2.03348
CB1	post	intact	0.617414	6.52457	3.43694
CB1	post	blind	0.543248	7.42126	2.10715
CB1	post	intact	0.689887	1.58262	1.325
CB1	post	intact	0.24239	0.929568	0.892136
CB1	post	intact	0.136967	1.27934	1.85202
CB1	post	intact	0.296313	1.77059	1.79884
CB1	post	blind	0.218967	3.31136	2.97008
CB1	post	intact	0.391209	2.56756	2.11724
CB1	post	intact	0.140121	2.26134	1.94488
CB1	post	intact	0.306816	2.43629	1.69042
CB1	post	intact	0.100225	3.14417	2.34569
CB1	post	blind	0.192935	5.49665	3.15688
CB1	post	blind	0.473285	3.52941	2.35539
CB1	post	intact	0.57778	2.2592	1.97337
CB1	post	intact	0.202532	1.40534	1.42344
CB1	post	intact	0.194553	1.13422	2.47019
CB1	post	intact	0.133163	1.84693	2.63758
CB1	post	intact	0.119274	0.854847	2.13038
CB1	post	intact	0.144369	0.926265	1.28642
CB1	post	blind	0.168318	3.56265	3.31491
CB1	post	blind	0.42896	3.28696	2.7604
CB1	post	intact	0.395107	2.13864	2.33235
CB1	post	intact	0.205507	2.43306	1.88854
CB1	post	intact	0.331523	3.88019	2.74738
CB1	post	intact	0.493339	4.63316	3.22345
CB1	post	blind	0.535239	6.21512	4.03189
CB1	post	blind	0.54803	4.40014	2.98988
CB1	post	intact	0.607457	3.19577	2.67686
CB1	post	intact	0.519879	2.01934	2.46425
CB1	post	intact	0.388105	1.30746	2.11108
CB1	post	intact	0.209152	0.718958	1.51614
CB1	post	intact	0.453669	5.46881	3.34325
CB1	post	blind	0.547362	6.51009	3.62757
CB1	post	blind	0.473667	4.63373	2.59624
CB1	post	intact	0.501086	3.43656	1.54144
CB1	post	intact	0.635362	2.43532	1.60294
CB1	post	intact	0.657224	2.03834	1.66583
CB1	post	intact	0.472691	1.66558	1.56043
CB1	post	intact	0.185255	2.00516	1.3831
CB1	post	intact	0.389589	1.99498	1.45032
CB1	post	intact	0.365661	2.64477	1.54199
CB1	post	intact	0.119663	2.82491	1.21596
CB1	post	intact	0.290765	0.735651	1.7844
CB1	post	intact	0.293311	1.36615	1.77497
CB1	post	intact	0.406315	1.28705	1.91219
CB1	post	intact	0.324651	1.68442	1.71475
CB1	post	intact	0.123757	2.60981	2.08192
CB1	post	intact	0.255627	1.8502	1.8176
CB1	post	intact	0.114197	0.0831215	0.594728
CB1	post	intact	0.204293	0.893792	2.07458
CB1	post	intact	0.114831	0.510836	2.1552
CB1	post	intact	0.149992	2.28717	2.81473
CB1	post	intact	0.160801	1.79319	2.37822
CB1	post	intact	0.24425	3.34807	2.80195
CB1	post	intact	0.305582	3.23956	2.31475
CB1	post	intact	0.267807	3.27793	1.9698
CB1	post	intact	0.300547	2.74098	2.12197
CB1	post	intact	0.327369	2.36902	2.11585
CB1	post	intact	0.532234	2.4522	2.49548
CB1	post	intact	0.328294	1.50101	2.20649
CB1	post	intact	0.144818	0.819373	1.51788
CB1	post	intact	0.220183	4.03534	2.4577
CB1	post	intact	0.320571	3.824	2.24305
CB1	post	intact	0.270036	2.83652	1.55569
CB1	post	intact	0.504468	2.03793	1.70218
CB1	post	intact	0.515363	1.74047	1.60565
CB1	post	intact	0.394965	1.43241	1.71803
CB1	post	intact	0.185152	1.87039	1.98825
CB1	post	intact	0.115595	1.44884	1.81593
CB1	post	intact	0.229649	0.259888	1.82377
CB1	post	intact	0.112582	0.36336	1.83359
CB1	post	intact	0.103396	0.51366	1.71036
CB1	post	intact	0.13243	3.21671	2.04848
CB1	post	intact	0.220299	2.61715	1.34342
CB1	post	intact	0.185963	2.17117	1.21452
CB1	post	intact	0.141788	0.85452	1.81948
CB1	post	intact	0.112327	1.84082	1.61676
CB1	post	intact	0.129725	1.58867	1.54014
CB1	post	intact	0.115983	0.0433602	1.67291
CB2	pre	intact	0.217974	3.43812	2.61211
CB2	pre	intact	0.150334	2.40441	2.5003
CB2	pre	blind	0.117057	1.56586	2.75027
CB2	pre	blind	0.192106	2.58873	3.2714
CB2	pre	intact	0.297526	4.11045	3.38558
CB2	pre	intact	0.165449	3.08599	2.94433
CB2	pre	intact	0.295101	3.63973	2.67338
CB2	pre	intact	0.237013	3.76114	2.70633
CB2	pre	intact	0.198034	3.5721	2.86956
CB2	pre	intact	0.527595	4.14246	1.58295
CB2	pre	intact	0.192299	3.87609	2.96485
CB2	pre	intact	0.105184	6.02884	4.31061
CB2	pre	intact	0.182584	7.11378	4.84532
CB2	pre	intact	0.266961	8.0163	5.07442
CB2	pre	intact	0.219375	4.82077	3.61286
CB2	pre	intact	0.339123	4.38913	3.38228
CB2	pre	intact	0.182844	6.08809	5.23469
CB2	pre	intact	0.183924	5.55787	4.01353
CB2	pre	blind	0.447566	5.00335	4.44694
CB2	pre	blind	0.155754	3.4876	3.63886
CB2	pre	intact	0.379801	8.27914	5.22255
CB2	pre	blind	0.382142	5.10242	4.22172
CB2	pre	blind	0.107111	2.51633	3.34315
CB2	pre	intact	0.594165	3.95355	1.53858
CB2	pre	blind	0.264147	5.92096	2.5198
CB2	pre	intact	0.324887	9.05118	4.85602
CB2	pre	intact	0.352248	6.90346	4.88602
CB2	pre	intact	0.12729	5.37049	4.06936
CB2	pre	intact	0.320445	2.71534	1.63323
CB2	pre	intact	0.610979	3.87335	1.7683
CB2	pre	blind	0.125952	7.50961	6.05238
CB2	pre	blind	0.112806	3.63579	3.34439
CB2	pre	intact	0.291202	2.56286	1.86799
CB2	pre	blind	0.283155	8.59638	6.49892
CB2	pre	blind	0.253148	2.76989	2.28527
CB2	pre	intact	0.508843	2.3148	1.66181
CB2	pre	intact	0.145813	2.15521	1.41112
CB2	pre	blind	0.291738	7.84667	5.51369
CB2	pre	blind	0.353162	5.22857	4.27432
CB2	pre	intact	0.556944	2.96067	2.27132
CB2	pre	intact	0.582973	2.32972	1.83896
CB2	pre	intact	0.332641	1.66744	1.44
CB2	pre	intact	0.655321	4.65518	3.29673
CB2	pre	blind	0.580725	3.07078	2.89995
CB2	pre	intact	0.689655	2.94791	2.42102
CB2	pre	intact	0.409842	2.65566	2.07158
CB2	pre	intact	0.520087	2.46356	1.94379
CB2	pre	intact	0.537978	4.99718	3.63873
CB2	pre	intact	0.547044	3.16545	2.47023
CB2	pre	intact	0.629148	3.03862	2.67527
CB2	pre	intact	0.370044	2.64289	2.76399
CB2	pre	intact	0.27525	2.11544	2.53427
CB2	pre	blind	0.297194	4.49811	1.91126
CB2	pre	blind	0.116686	5.9762	3.52727
CB2	pre	blind	0.116857	5.4097	3.24946
CB2	pre	intact	0.217717	2.50893	2.11827
CB2	pre	blind	0.364567	6.11153	4.36279
CB2	pre	blind	0.129556	7.03661	5.46284
CB2	pre	blind	0.401925	3.34068	2.3956
CB2	pre	intact	0.429853	2.68576	1.70982
CB2	pre	blind	0.287694	7.93229	4.5668
CB2	pre	blind	0.474558	5.2945	4.28009
CB2	pre	blind	0.514483	3.46435	2.44154
CB2	pre	intact	0.43842	2.30629	1.07541
CB2	pre	intact	0.614376	2.1238	1.15487
CB2	pre	intact	0.758801	6.07762	4.08249
CB2	pre	blind	0.549106	3.9843	3.44621
CB2	pre	intact	0.636669	3.43861	2.64357
CB2	pre	intact	0.461209	3.36963	1.94377
CB2	pre	intact	0.644407	2.72844	1.60059
CB2	pre	intact	0.520175	5.39033	3.53928
CB2	pre	intact	0.408201	3.97979	3.05556
CB2	pre	intact	0.451918	3.78722	2.64893
CB2	pre	intact	0.582507	3.84135	2.53411
CB2	pre	intact	0.393761	3.45849	2.48566
CB2	pre	intact	0.614772	3.27977	1.57786
CB2	pre	blind	0.137156	5.42019	4.36121
CB2	pre	intact	0.145043	1.92808	0.91432
CB2	pre	blind	0.524201	6.90251	4.72396
CB2	pre	intact	0.485457	1.98822	0.963381
CB2	pre	intact	0.324304	2.20122	0.988996
CB2	pre	blind	0.455951	5.44295	4.62532
CB2	pre	intact	0.574572	2.03644	0.800831
CB2	pre	intact	0.614581	1.8525	0.687341
CB2	pre	intact	0.293169	7.91696	5.07025
CB2	pre	intact	0.40171	4.88842	3.67748
CB2	pre	intact	0.491925	4.14354	3.75101
CB2	pre	intact	0.516392	4.69451	3.4348
CB2	pre	blind	0.477302	4.27447	3.92465
CB2	pre	intact	0.6944	9.22395	5.78759
CB2	pre	intact	0.208518	8.73901	6.35456
CB2	pre	intact	0.179185	1.45981	0.881695
CB2	pre	intact	0.468554	1.29407	0.883563
CB2	pre	intact	0.135165	5.68007	3.68729
CB2	pre	intact	0.408962	1.83534	0.621682
CB2	pre	intact	0.25845	1.51066	0.863753
CB2	pre	intact	0.36855	3.54566	3.33196
CB2	pre	intact	0.456167	2.05828	1.60117
CB2	pre	intact	0.108111	3.36621	3.44232
CB2	pre	intact	0.202728	6.40426	6.12947
CB2	pre	intact	0.424212	4.69113	4.54322
CB2	pre	intact	0.110686	2.27331	1.94825
CB2	pre	intact	0.394966	1.78665	1.1191
CB2	pre	intact	0.527856	1.22472	0.755572
CB2	pre	intact	0.227007	6.93438	4.82046
CB2	pre	intact	0.578519	8.0678	5.59166
CB2	pre	intact	0.259616	2.90224	1.44214
CB2	pre	intact	0.540033	1.87628	0.863395
CB2	pre	intact	0.303372	1.08275	0.816188
CB2	pre	intact	0.448357	0.543014	0.913972
CB2	pre	intact	0.393422	7.63032	4.46002
CB2	pre	intact	0.388086	3.35089	1.93844
CB2	pre	intact	0.678557	2.25649	1.50034
CB2	pre	intact	0.548417	1.28542	1.42455
CB2	pre	intact	0.50736	4.77529	5.08074
CB2	pre	intact	0.54864	2.92192	3.5132
CB2	pre	intact	0.330004	2.1497	1.80772
CB2	pre	intact	0.435041	2.89645	2.05092
CB2	pre	intact	0.434121	5.58105	4.96604
CB2	pre	intact	0.446227	2.55542	2.30773
CB2	pre	intact	0.604624	1.65185	1.31353
CB2	pre	intact	0.142248	2.6898	1.7774
CB2	pre	intact	0.356678	2.60674	1.36094
CB2	pre	intact	0.420189	8.37189	5.99679
CB2	pre	intact	0.286697	2.58898	2.89859
CB2	pre	intact	0.463569	2.15039	1.47724
CB2	pre	intact	0.548629	1.48674	1.26296
CB2	pre	intact	0.164713	2.19435	0.534434
CB2	pre	intact	0.533289	7.39569	5.22059
CB2	pre	intact	0.463446	4.61559	3.43427
CB2	pre	intact	0.665566	3.00418	1.65916
CB2	pre	intact	0.671634	1.77972	1.31131
CB2	pre	intact	0.419817	0.902742	1.35515
CB2	pre	intact	0.496271	2.49389	1.60004
CB2	pre	intact	0.158689	2.48604	2.41133
CB2	pre	intact	0.103435	7.55289	5.30728
CB2	pre	intact	0.140378	5.62717	4.5148
CB2	pre	intact	0.258199	4.1493	4.0399
CB2	pre	intact	0.541326	2.91462	3.3967
CB2	pre	intact	0.534545	1.73616	1.82784
CB2	pre	intact	0.242561	1.30062	0.423222
CB2	pre	intact	0.262542	1.75328	1.09017
CB2	pre	intact	0.472508	1.93717	1.4057
CB2	pre	intact	0.424138	2.7141	1.82014
CB2	pre	intact	0.197998	5.92531	4.35034
CB2	pre	intact	0.186556	4.68259	3.66915
CB2	pre	intact	0.491804	2.76617	3.07112
CB2	pre	intact	0.583493	2.49567	1.96565
CB2	pre	intact	0.467741	1.09539	0.88163
CB2	pre	intact	0.219788	1.15173	1.14214
CB2	pre	intact	0.213308	2.05146	1.8268
CB2	pre	intact	0.215411	1.98772	1.85549
CB2	pre	intact	0.134918	7.16324	5.14514
CB2	pre	blind	0.451362	1.36981	2.88833
CB2	pre	intact	0.721952	1.68565	1.76685
CB2	pre	intact	0.617412	1.60444	1.4701
CB2	pre	intact	0.243971	0.681287	1.42885
CB2	pre	intact	0.161323	3.04936	1.97496
CB2	pre	intact	0.581329	2.80956	2.46114
CB2	pre	intact	0.729942	2.36978	1.45461
CB2	pre	intact	0.506059	1.34033	1.36685
CB2	pre	intact	0.141729	0.852725	1.67306
CB2	pre	intact	0.116781	4.64544	4.13487
CB2	pre	intact	0.300202	2.25178	2.10803
CB2	pre	intact	0.250472	1.29574	1.67855
CB2	pre	intact	0.385593	3.28306	2.92139
CB2	pre	intact	0.335688	1.67026	2.10103
CB2	pre	intact	0.203329	0.794215	0.987216
CB2	pre	intact	0.184756	1.65101	1.27325
CB2	pre	intact	0.114312	1.78851	1.38064
CB2	pre	intact	0.128799	1.61183	1.45432
CB2	pre	intact	0.200005	4.96505	4.27638
CB2	pre	intact	0.56569	3.33517	3.34941
CB2	pre	intact	0.467908	3.4273	2.60475
CB2	pre	intact	0.127916	1.17011	1.35248
CB2	pre	intact	0.313937	1.95904	1.27084
CB2	pre	intact	0.105977	2.5573	1.43902
CB2	pre	blind	0.141235	2.98478	3.24849
CB2	pre	intact	0.493104	3.2741	3.16481
CB2	pre	intact	0.642745	1.51177	1.97896
CB2	pre	intact	0.123362	1.14911	1.81975
CB2	pre	blind	0.108585	0.486507	2.21193
CB2	pre	intact	0.13443	2.58306	1.73603
CB2	pre	intact	0.516991	1.73944	2.26492
CB2	pre	intact	0.422159	1.54541	1.45224
CB2	pre	intact	0.102964	1.02104	1.44757
CB2	pre	blind	0.140566	0.390506	1.43148
CB2	pre	intact	0.117598	0.841413	1.62598
CB2	pre	intact	0.236062	2.68512	2.34249
CB2	pre	intact	0.367881	1.40029	1.66383
CB2	pre	intact	0.138691	0.943225	0.701528
CB2	pre	intact	0.163276	0.88864	0.858012
CB2	pre	intact	0.107878	1.43268	1.67957
CB2	pre	intact	0.228299	0.624422	1.19051
CB2	pre	intact	0.280644	0.854909	0.658454
CB2	pre	intact	0.133125	3.77646	3.21387
CB2	pre	intact	0.194753	0.778423	1.35984
CB2	pre	blind	0.115619	2.84837	3.25226
CB2	pre	intact	0.407489	4.13504	3.09547
CB2	pre	intact	0.104916	2.27457	2.20366
CB2	pre	blind	0.117008	2.97468	2.59107
CB2	pre	intact	0.204471	2.80234	0.807383
CB2	pre	blind	0.123907	0.677767	1.55197
CB2	pre	blind	0.114238	4.00922	5.10232
CB2	pre	intact	0.135227	2.20337	2.21793
CB2	pre	intact	0.465919	0.959042	1.22869
CB2	pre	intact	0.324145	0.88022	1.14566
CB2	pre	intact	0.301936	0.900202	1.27747
CB2	pre	intact	0.162669	0.873152	0.958997
CB2	pre	intact	0.185545	0.831211	1.3434
CB2	pre	blind	0.125981	0.601951	1.69824
CB2	pre	intact	0.332258	1.04361	1.32437
CB2	pre	intact	0.2172	1.18072	1.46909
CB2	pre	blind	0.27824	1.31321	1.4657
CB2	pre	intact	0.361162	0.832979	1.35098
CB2	pre	intact	0.415944	1.06594	1.65107
CB2	pre	blind	0.171152	1.18658	1.75171
CB2	pre	blind	0.107952	0.83422	2.12123
CB2	pre	intact	0.161337	1.03462	1.18647
CB2	pre	blind	0.189536	1.21036	1.56972
CB2	pre	intact	0.284285	0.913346	1.64153
CB2	pre	blind	0.141704	0.78442	1.52198
CB2	pre	blind	0.107295	0.712385	1.4251
CB2	pre	blind	0.17056	1.08565	2.08107
CB2	pre	blind	0.100895	0.989324	1.80613
CB2	pre	intact	0.139625	1.56976	1.85393
CB2	pre	blind	0.181437	0.896305	1.89219
CB2	pre	intact	0.126659	1.7686	1.69321
CB2	pre	intact	0.115465	2.22449	1.98409
CB2	post	intact	0.181981	1.9208	2.40998
CB2	post	intact	0.153919	1.66058	1.4656
CB2	post	intact	0.181817	1.87959	2.55375
CB2	post	blind	0.16795	1.40204	2.44028
CB2	post	intact	0.106946	2.27053	1.81908
CB2	post	intact	0.310572	3.99827	3.94446
CB2	post	intact	0.229578	4.60483	4.62368
CB2	post	intact	0.144239	7.37969	5.65711
CB2	post	intact	0.286181	4.71414	4.56723
CB2	post	blind	0.198123	3.55584	3.99549
CB2	post	intact	0.224281	4.71989	5.02562
CB2	post	blind	0.16276	5.7749	5.83374
CB2	post	blind	0.106623	5.02878	3.64586
CB2	post	intact	0.106051	2.76384	1.052
CB2	post	blind	0.119856	2.40032	4.33942
CB2	post	blind	0.129878	1.75091	2.92447
CB2	post	blind	0.239626	1.27246	2.58141
CB2	post	blind	0.167841	1.61666	3.17497
CB2	post	blind	0.353972	1.07005	2.52101
CB2	post	blind	0.317526	1.06436	2.67317
CB2	post	blind	0.371811	4.35457	3.88996
CB2	post	blind	0.252874	1.64129	2.77838
CB2	post	blind	0.429148	1.34708	2.66804
CB2	post	blind	0.341228	1.694	2.475
CB2	post	intact	0.544508	7.4429	4.0362
CB2	post	intact	0.298872	3.68714	3.18022
CB2	post	intact	0.534391	2.8254	2.43383
CB2	post	intact	0.43043	2.4542	2.63244
CB2	post	blind	0.266321	1.76238	2.33329
CB2	post	blind	0.217346	2.09462	2.26818
CB2	post	blind	0.451572	4.98755	3.52991
CB2	post	intact	0.157042	4.01425	0.535259
CB2	post	blind	0.111039	8.83348	5.54239
CB2	post	blind	0.128162	1.99279	3.10226
CB2	post	blind	0.180121	2.07858	2.78737
CB2	post	blind	0.237427	1.82069	2.33139
CB2	post	blind	0.191543	4.07267	4.59362
CB2	post	blind	0.466756	2.57293	2.98031
CB2	post	blind	0.609828	2.17221	2.21263
CB2	post	blind	0.432906	3.58628	3.66466
CB2	post	blind	0.655885	2.3598	2.41973
CB2	post	blind	0.634794	2.0192	2.14605
CB2	post	blind	0.584867	4.14509	4.07303
CB2	post	blind	0.615737	3.02983	3.32693
CB2	post	intact	0.697925	2.55376	2.49724
CB2	post	intact	0.738913	2.23487	1.97248
CB2	post	intact	0.314346	1.80256	2.29238
CB2	post	intact	0.581982	6.24007	3.60852
CB2	post	intact	0.691643	3.98835	2.70638
CB2	post	intact	0.700115	3.39896	2.66324
CB2	post	intact	0.734579	3.31208	2.43358
CB2	post	intact	0.719144	3.02512	2.1289
CB2	post	intact	0.528599	2.67065	1.77209
CB2	post	intact	0.222697	3.13958	1.12237
CB2	post	blind	0.14141	4.89621	5.791
CB2	post	intact	0.406145	2.14105	1.52034
CB2	post	blind	0.333696	4.34196	4.19042
CB2	post	intact	0.364509	3.09129	2.19087
CB2	post	intact	0.575772	1.99456	1.36555
CB2	post	intact	0.593148	1.83673	1.65735
CB2	post	blind	0.321423	4.32623	3.98825
CB2	post	intact	0.254394	3.41126	2.74285
CB2	post	intact	0.493997	2.43535	1.3792
CB2	post	intact	0.658732	2.02537	1.1816
CB2	post	blind	0.101787	1.5736	1.88424
CB2	post	intact	0.561351	9.25678	3.66722
CB2	post	intact	0.547204	6.50405	4.14267
CB2	post	intact	0.514627	4.75761	4.23447
CB2	post	intact	0.489238	3.94763	3.29292
CB2	post	intact	0.550212	3.19879	2.39401
CB2	post	intact	0.607271	2.39472	1.43132
CB2	post	intact	0.205023	3.99335	3.3818
CB2	post	intact	0.357121	3.52055	2.83067
CB2	post	intact	0.110256	2.18535	1.63469
CB2	post	intact	0.182941	1.90625	2.14837
CB2	post	intact	0.3217	1.72779	1.35915
CB2	post	intact	0.502792	1.58611	1.31942
CB2	post	intact	0.231153	1.54511	1.35655
CB2	post	intact	0.548732	1.92166	1.45879
CB2	post	intact	0.531496	1.78844	1.08056
CB2	post	intact	0.539695	7.72346	4.47962
CB2	post	intact	0.62548	4.53734	3.85041
CB2	post	intact	0.231311	4.45872	3.58621
CB2	post	intact	0.676992	9.61075	4.64586
CB2	post	intact	0.590206	6.77912	4.77354
CB2	post	intact	0.489346	1.69257	0.811614
CB2	post	intact	0.529989	1.29676	0.808366
CB2	post	intact	0.548392	2.73259	1.67586
CB2	post	intact	0.476806	2.21621	1.34851
CB2	post	intact	0.766482	4.18527	3.6493
CB2	post	intact	0.756833	3.2657	1.65457
CB2	post	intact	0.450907	9.65139	6.06062
CB2	post	intact	0.326162	2.06219	1.45778
CB2	post	intact	0.269083	7.75478	4.87679
CB2	post	intact	0.583907	9.32193	5.20378
CB2	post	intact	0.549789	6.30122	4.79518
CB2	post	intact	0.521753	2.14263	1.06678
CB2	post	intact	0.552901	1.51567	1.01131
CB2	post	intact	0.163548	1.01486	0.513833
CB2	post	intact	0.652303	6.86058	4.84786
CB2	post	intact	0.38827	2.97602	1.47668
CB2	post	intact	0.678715	2.49816	1.34036
CB2	post	intact	0.824154	1.83884	0.986647
CB2	post	intact	0.36278	3.47133	3.58201
CB2	post	intact	0.776692	3.09182	1.47911
CB2	post	intact	0.835436	2.05614	1.03443
CB2	post	intact	0.425088	6.97915	4.88443
CB2	post	intact	0.678821	7.05714	5.12026
CB2	post	intact	0.663446	2.87584	2.32852
CB2	post	intact	0.380037	2.5249	1.20039
CB2	post	intact	0.404281	5.32365	4.06927
CB2	post	intact	0.451152	5.22508	3.71588
CB2	post	intact	0.420163	2.57812	2.50498
CB2	post	intact	0.450292	2.05108	1.64831
CB2	post	intact	0.295131	1.16956	0.592494
CB2	post	intact	0.336808	2.64614	1.07982
CB2	post	intact	0.390904	6.10325	4.00998
CB2	post	intact	0.529566	5.37334	4.12778
CB2	post	intact	0.666757	2.99962	1.72368
CB2	post	intact	0.800459	2.12016	1.23999
CB2	post	intact	0.792099	1.45848	1.16966
CB2	post	intact	0.14116	2.63465	2.04704
CB2	post	intact	0.610596	7.45965	5.25295
CB2	post	intact	0.703533	3.56625	1.98886
CB2	post	intact	0.732731	2.50763	1.2341
CB2	post	intact	0.750769	1.38143	1.01752
CB2	post	intact	0.287425	3.76655	2.72093
CB2	post	intact	0.280858	4.89108	3.20649
CB2	post	intact	0.117374	1.85103	2.76804
CB2	post	intact	0.356414	5.49991	4.44449
CB2	post	intact	0.477697	6.66253	3.84848
CB2	post	intact	0.689114	3.80292	2.88981
CB2	post	intact	0.231672	1.17768	1.11983
CB2	post	intact	0.22701	1.50897	1.18759
CB2	post	intact	0.434585	2.17133	1.46465
CB2	post	intact	0.419055	3.33032	2.54662
CB2	post	intact	0.187112	6.51281	4.2773
CB2	post	intact	0.330231	6.98272	4.02304
CB2	post	intact	0.688071	3.52252	2.87085
CB2	post	intact	0.449125	2.62779	2.43248
CB2	post	intact	0.352568	1.41519	1.21208
CB2	post	intact	0.745094	0.919728	0.623247
CB2	post	intact	0.34174	2.63514	1.85066
CB2	post	intact	0.419055	3.33032	2.54662
CB2	post	intact	0.168004	2.30576	1.21941
CB2	post	intact	0.333561	3.21553	1.88551
CB2	post	intact	0.732719	2.57928	1.71484
CB2	post	intact	0.805567	1.80031	1.31373
CB2	post	intact	0.45875	1.30671	1.41306
CB2	post	intact	0.36348	1.66454	1.36842
CB2	post	intact	0.117246	4.88115	3.586
CB2	post	intact	0.656795	2.81168	1.40661
CB2	post	intact	0.694675	1.78253	1.08727
CB2	post	intact	0.203227	1.36336	0.829906
CB2	post	intact	0.201423	1.36508	1.63493
CB2	post	intact	0.12879	1.01297	1.41473
CB2	post	intact	0.21555	2.95353	1.46609
CB2	post	blind	0.132423	6.22123	4.78399
CB2	post	intact	0.42427	4.41092	3.4539
CB2	post	intact	0.278611	2.41083	2.80695
CB2	post	intact	0.305511	0.826786	1.08359
CB2	post	intact	0.228587	2.42213	1.62693
CB2	post	intact	0.365807	5.11942	3.73132
CB2	post	intact	0.65638	4.88728	3.82276
CB2	post	intact	0.255355	3.02779	3.09235
CB2	post	intact	0.368458	1.22146	1.08351
CB2	post	intact	0.174362	1.63744	1.38464
CB2	post	intact	0.297831	5.40464	4.00744
CB2	post	intact	0.543833	4.35012	3.0838
CB2	post	intact	0.51261	1.44541	1.61295
CB2	post	intact	0.218578	0.945749	1.44406
CB2	post	blind	0.101715	0.558956	1.76489
CB2	post	intact	0.143533	7.93785	5.10705
CB2	post	intact	0.410279	1.86927	1.51203
CB2	post	intact	0.400936	2.265	1.13815
CB2	post	intact	0.234601	1.44035	1.00666
CB2	post	intact	0.49904	1.05942	0.961676
CB2	post	intact	0.407783	0.743771	0.746898
CB2	post	intact	0.43421	0.827213	1.02236
CB2	post	intact	0.427404	0.879348	0.543416
CB2	post	intact	0.132742	2.38056	1.38082
CB2	post	intact	0.16818	1.24474	0.971043
CB2	post	intact	0.175742	4.23593	3.26628
CB2	post	intact	0.204144	3.93037	3.22589
CB2	post	intact	0.164349	0.815121	1.0878
CB2	post	intact	0.14785	6.77158	4.59461
CB2	post	intact	0.160141	0.942959	1.0449
CB2	post	intact	0.5369	1.03868	1.06728
CB2	post	intact	0.465032	0.730144	1.01778
CB2	post	intact	0.102791	1.41201	1.38574
CB2	post	intact	0.356036	1.1668	0.982599
CB2	post	intact	0.16932	0.554084	0.833046
CB2	post	intact	0.190591	0.993285	1.19039
CB2	post	intact	0.176427	0.650928	1.02099
CB2	post	intact	0.259833	0.926237	1.01169
CB2	post	intact	0.405321	1.05252	1.24739
CB2	post	intact	0.332753	1.28173	1.19418
CB2	post	intact	0.337106	1.02568	0.988339
CB2	post	intact	0.106133	0.901335	1.56487
CB2	post	intact	0.400976	0.881798	0.941298
CB2	post	intact	0.100782	0.510279	1.01284
CB2	post	intact	0.516899	1.42065	1.32817
CB2	post	intact	0.146516	0.615233	1.12281
CB2	post	intact	0.230559	0.582419	0.975394
CB2	post	blind	0.130773	0.766608	1.39691
CB2	post	intact	0.226285	1.17821	1.11513
CB2	post	intact	0.120769	0.57633	0.89027
CB2	post	intact	0.115619	1.81235	1.18594
CB2	post	intact	0.335248	1.39956	1.21861
CB2	post	intact	0.157671	0.520413	1.22378
CB2	post	intact	0.333162	1.38817	1.33457
CB2	post	intact	0.17818	1.00152	1.35069
CB2	post	intact	0.127373	0.871332	1.48017
CB2	post	intact	0.162165	0.610036	1.16572
CB2	post	intact	0.137437	1.43529	1.1729
CB2	post	intact	0.109125	2.12963	1.24684
CB2	post	intact	0.139621	1.4124	0.6083
CB3	pre	intact	0.227088	1.47414	1.01618
CB3	pre	intact	0.205106	1.70861	0.988602
CB3	pre	intact	0.132594	2.03717	1.53642
CB3	pre	intact	0.123613	2.51734	1.92418
CB3	pre	intact	0.158506	1.47166	1.31751
CB3	pre	intact	0.247055	1.38924	0.724627
CB3	pre	intact	0.137539	1.93325	1.40927
CB3	pre	intact	0.131794	1.29092	0.90871
CB3	pre	intact	0.193543	0.649997	0.594305
CB3	pre	intact	0.194274	1.25906	0.795076
CB3	pre	intact	0.245653	0.863038	0.539368
CB3	pre	intact	0.246087	2.00933	0.644756
CB3	pre	intact	0.151792	1.19291	1.33713
CB3	pre	intact	0.12082	0.716048	0.465967
CB3	pre	intact	0.352426	1.34049	0.502463
CB3	pre	intact	0.140542	1.24246	1.60532
CB3	pre	intact	0.124933	1.31046	1.09887
CB3	pre	intact	0.384088	1.31399	0.962265
CB3	pre	intact	0.130569	1.33548	1.0722
CB3	pre	intact	0.177903	1.81364	0.773177
CB3	pre	intact	0.27486	1.53877	0.84979
CB3	pre	intact	0.244744	1.26173	1.50923
CB3	pre	intact	0.116957	1.42616	1.17423
CB3	pre	intact	0.272553	1.26816	1.54611
CB3	pre	intact	0.150976	1.02779	1.40193
CB3	pre	intact	0.214662	2.46592	2.20692
CB3	pre	intact	0.115803	1.51996	1.06758
CB3	pre	intact	0.366116	2.10944	1.01554
CB3	pre	intact	0.15145	2.28449	0.654632
CB3	pre	intact	0.193819	1.65667	0.466969
CB3	pre	intact	0.168704	1.34745	1.50281
CB3	pre	intact	0.422026	1.44406	1.10777
CB3	pre	intact	0.19397	1.86698	1.32774
CB3	pre	intact	0.143651	2.06572	0.625137
CB3	pre	intact	0.124002	4.7215	3.22142
CB3	pre	intact	0.270993	2.14504	1.03633
CB3	pre	intact	0.241902	0.340889	1.04492
CB3	pre	intact	0.101757	0.974873	1.16968
CB3	pre	intact	0.196458	1.04556	1.92225
CB3	pre	intact	0.211281	8.775	4.48548
CB3	pre	intact	0.20221	3.9598	2.26266
CB3	pre	intact	0.199296	1.24211	1.23118
CB3	pre	intact	0.209569	4.46347	3.31809
CB3	pre	intact	0.12578	3.73772	1.54363
CB3	pre	intact	0.206035	4.19438	1.96963
CB3	pre	intact	0.278632	3.26702	2.11568
CB3	pre	intact	0.127475	2.52705	0.982192
CB3	pre	intact	0.14755	2.2665	1.26441
CB3	pre	intact	0.129359	1.69154	1.07697
CB3	pre	intact	0.259237	4.61403	2.8095
CB3	pre	intact	0.517647	1.20692	1.23908
CB3	pre	intact	0.263306	2.51842	1.46771
CB3	pre	intact	0.354717	8.51424	4.22655
CB3	pre	intact	0.348888	1.33327	1.18979
CB3	pre	intact	0.406428	0.958522	1.09677
CB3	pre	intact	0.251389	1.97652	1.33434
CB3	pre	intact	0.34525	5.57406	3.59369
CB3	pre	intact	0.492385	1.35414	1.18714
CB3	pre	intact	0.196212	6.36304	3.59032
CB3	pre	intact	0.323449	4.23088	2.88571
CB3	pre	intact	0.413612	3.86674	2.10175
CB3	pre	intact	0.603222	2.85611	1.56235
CB3	pre	intact	0.128888	3.76951	2.39182
CB3	pre	intact	0.197153	2.18101	1.50797
CB3	pre	intact	0.445348	0.892221	1.04615
CB3	pre	intact	0.332333	9.96677	4.60889
CB3	pre	intact	0.163324	8.24732	4.18848
CB3	pre	intact	0.455375	1.25405	1.14794
CB3	pre	intact	0.534356	1.04416	1.14498
CB3	pre	intact	0.464388	4.95836	2.86914
CB3	pre	intact	0.36759	9.12545	4.32306
CB3	pre	intact	0.49866	1.35387	1.14071
CB3	pre	intact	0.254742	9.12859	4.45234
CB3	pre	intact	0.257362	5.94366	3.39039
CB3	pre	intact	0.252229	2.49805	0.813022
CB3	pre	intact	0.110508	2.94199	1.93529
CB3	pre	intact	0.207155	1.20858	1.23236
CB3	pre	intact	0.237583	2.59538	0.698235
CB3	pre	intact	0.46169	1.95357	1.37324
CB3	pre	intact	0.434811	1.8984	1.49383
CB3	pre	intact	0.441407	4.2041	2.26231
CB3	pre	intact	0.166021	1.44949	1.7096
CB3	pre	intact	0.291566	0.68053	1.25091
CB3	pre	intact	0.462214	0.84787	1.33943
CB3	pre	intact	0.212816	0.53311	0.738636
CB3	pre	intact	0.413877	0.919173	1.44759
CB3	pre	intact	0.126867	1.97156	1.32787
CB3	pre	intact	0.523776	1.3423	1.06113
CB3	pre	intact	0.258461	1.50556	1.58477
CB3	pre	intact	0.428601	3.2386	1.77389
CB3	pre	intact	0.313469	1.44347	0.81498
CB3	pre	intact	0.196785	1.67326	0.876113
CB3	pre	intact	0.566126	1.51244	1.20909
CB3	pre	intact	0.466054	1.56068	1.5132
CB3	pre	intact	0.76195	4.43427	2.43409
CB3	pre	intact	0.111585	1.34352	1.39357
CB3	pre	intact	0.127615	0.945678	1.12722
CB3	pre	intact	0.165415	0.679389	0.652401
CB3	pre	intact	0.10962	2.39228	1.64199
CB3	pre	intact	0.248386	0.972106	1.38995
CB3	pre	intact	0.611037	2.56744	1.53044
CB3	pre	intact	0.401146	1.29963	1.39935
CB3	pre	intact	0.116039	0.608058	0.285474
CB3	pre	intact	0.478052	1.20225	1.19966
CB3	pre	intact	0.210476	0.522512	0.562001
CB3	pre	intact	0.429464	8.88353	4.3547
CB3	pre	intact	0.380216	4.41132	2.41029
CB3	pre	intact	0.32383	2.33809	1.3625
CB3	pre	intact	0.714265	1.57978	1.27747
CB3	pre	intact	0.567102	1.53876	1.40375
CB3	pre	intact	0.39852	1.91666	1.47202
CB3	pre	intact	0.149383	2.2467	1.4454
CB3	pre	intact	0.338363	1.19777	0.886598
CB3	pre	intact	0.367211	1.72773	1.4734
CB3	pre	intact	0.567685	3.82779	1.77173
CB3	pre	intact	0.25581	2.87614	1.32596
CB3	pre	intact	0.409193	5.92993	3.77546
CB3	pre	intact	0.488893	3.66842	2.31008
CB3	pre	intact	0.811664	1.99663	1.53138
CB3	pre	intact	0.598098	2.08201	1.32085
CB3	pre	intact	0.120529	3.52981	2.51146
CB3	pre	intact	0.557158	1.82399	1.35654
CB3	pre	intact	0.504641	1.57486	1.46169
CB3	pre	intact	0.112238	4.21297	2.38407
CB3	pre	intact	0.102782	2.27206	0.32925
CB3	pre	intact	0.693798	2.72831	2.06948
CB3	pre	intact	0.321823	0.589941	1.22384
CB3	pre	intact	0.111237	7.75468	3.82949
CB3	pre	intact	0.600199	2.50175	1.56283
CB3	pre	intact	0.417509	1.50897	1.11758
CB3	pre	intact	0.769765	1.40334	1.21173
CB3	pre	intact	0.118743	1.75692	1.47474
CB3	pre	intact	0.401125	9.29041	5.01648
CB3	pre	intact	0.490374	7.16411	4.98657
CB3	pre	intact	0.1269	3.3299	1.61959
CB3	pre	intact	0.469278	4.94285	3.18901
CB3	pre	intact	0.839688	4.39566	2.82763
CB3	pre	intact	0.530038	2.84228	2.27854
CB3	pre	intact	0.336346	0.819588	1.33291
CB3	pre	intact	0.114824	4.79095	2.73445
CB3	pre	intact	0.172861	6.97862	4.13014
CB3	pre	intact	0.566494	3.85082	2.09306
CB3	pre	intact	0.287708	0.940337	1.29029
CB3	pre	intact	0.384225	0.274308	0.818903
CB3	pre	intact	0.103664	1.05407	1.78301
CB3	pre	blind	0.424618	8.581	4.50777
CB3	pre	intact	0.726515	4.02402	2.09749
CB3	pre	intact	0.598207	2.63718	1.77053
CB3	pre	intact	0.616883	1.66604	1.35229
CB3	pre	intact	0.83483	1.47899	1.31861
CB3	pre	intact	0.625233	3.41702	1.72848
CB3	pre	intact	0.242784	1.63928	2.01219
CB3	pre	intact	0.431669	2.58311	1.07294
CB3	pre	intact	0.322758	9.15184	4.17861
CB3	pre	intact	0.149506	6.35266	3.62669
CB3	pre	intact	0.111149	2.66046	1.69138
CB3	pre	intact	0.33773	0.974264	1.32928
CB3	pre	intact	0.18035	4.08014	2.40956
CB3	pre	intact	0.730881	4.19091	2.60356
CB3	pre	intact	0.175802	2.16546	1.9258
CB3	pre	intact	0.69107	1.09398	1.28315
CB3	pre	intact	0.288234	1.3267	1.39301
CB3	pre	intact	0.181606	3.79923	2.92515
CB3	pre	intact	0.174133	4.10936	2.60311
CB3	pre	intact	0.817865	3.85826	2.36782
CB3	pre	intact	0.100794	0.619912	0.953732
CB3	pre	intact	0.394424	0.144241	1.21633
CB3	pre	intact	0.163984	1.27584	1.70044
CB3	pre	intact	0.638251	4.6181	2.86819
CB3	pre	intact	0.770689	3.87899	2.39551
CB3	pre	intact	0.713594	3.35777	2.13504
CB3	pre	intact	0.789236	1.85707	1.58108
CB3	pre	intact	0.835091	1.50273	1.35657
CB3	pre	intact	0.646623	3.56414	2.18529
CB3	pre	intact	0.879484	2.97859	1.33478
CB3	pre	intact	0.320225	3.62598	1.57695
CB3	pre	intact	0.455168	1.79038	1.12805
CB3	pre	intact	0.153269	1.02546	1.05661
CB3	pre	intact	0.200588	2.1649	1.39558
CB3	pre	intact	0.275289	4.99023	3.29199
CB3	pre	intact	0.427285	3.57318	2.03674
CB3	pre	intact	0.509445	2.0546	1.53697
CB3	pre	intact	0.300147	1.29808	1.06487
CB3	pre	intact	0.153387	0.871629	1.07864
CB3	pre	intact	0.561854	3.51386	2.20387
CB3	pre	intact	0.108948	1.47801	1.68267
CB3	pre	intact	0.322344	0.679539	1.2632
CB3	pre	intact	0.11738	1.37324	1.0709
CB3	pre	intact	0.560742	4.06555	2.34695
CB3	pre	intact	0.656405	3.61637	2.23232
CB3	pre	intact	0.584597	2.64407	2.07657
CB3	pre	intact	0.782911	1.7424	1.70128
CB3	pre	intact	0.711111	0.981383	1.30411
CB3	pre	intact	0.684929	4.37072	2.52988
CB3	pre	intact	0.569895	2.94849	1.35333
CB3	pre	intact	0.274091	1.8112	0.927068
CB3	pre	intact	0.905136	2.83925	1.20955
CB3	pre	intact	0.817922	1.84946	0.818901
CB3	pre	intact	0.224134	1.1572	0.659193
CB3	pre	blind	0.106128	5.88826	3.10448
CB3	pre	intact	0.225737	3.99908	2.45401
CB3	pre	intact	0.57506	1.98156	1.07124
CB3	pre	intact	0.195075	4.17281	2.54288
CB3	pre	intact	0.309941	3.90475	3.21847
CB3	pre	intact	0.446363	3.49589	2.10208
CB3	pre	intact	0.370932	1.59057	1.6387
CB3	pre	intact	0.217607	4.12266	2.60579
CB3	pre	intact	0.369322	2.57116	1.27701
CB3	pre	intact	0.145816	1.96931	1.3593
CB3	pre	intact	0.293067	3.64943	2.15796
CB3	pre	intact	0.39336	2.40876	1.79255
CB3	pre	intact	0.531007	1.53633	1.6069
CB3	pre	intact	0.703717	1.37483	1.68084
CB3	pre	intact	0.655666	1.09902	1.19876
CB3	pre	intact	0.607278	4.10004	2.28619
CB3	pre	intact	0.526313	2.70167	1.4704
CB3	pre	intact	0.645373	2.84611	1.30587
CB3	pre	intact	0.906105	2.44832	1.03754
CB3	pre	intact	0.702504	1.64913	0.962003
CB3	pre	intact	0.322384	1.56707	0.680702
CB3	pre	intact	0.606574	1.6237	1.06957
CB3	pre	intact	0.120967	3.50185	1.74014
CB3	pre	blind	0.20289	5.24733	3.23292
CB3	pre	intact	0.481622	1.27476	1.44504
CB3	pre	intact	0.235741	2.41364	0.752959
CB3	pre	intact	0.166265	3.46905	1.61966
CB3	pre	intact	0.18327	3.25949	2.56814
CB3	pre	intact	0.338114	2.6835	1.8483
CB3	pre	intact	0.433689	2.26114	1.78739
CB3	pre	intact	0.614254	1.36669	1.86208
CB3	pre	intact	0.487292	1.53106	1.36235
CB3	pre	intact	0.231576	0.760329	0.937454
CB3	pre	intact	0.415914	3.67209	2.27321
CB3	pre	intact	0.237217	3.14115	2.14298
CB3	pre	intact	0.611111	3.18233	1.20454
CB3	pre	intact	0.906909	2.40204	0.897616
CB3	pre	intact	0.356731	2.51571	0.921044
CB3	pre	intact	0.140467	0.868917	1.05467
CB3	pre	intact	0.152871	3.78709	1.92664
CB3	pre	intact	0.192989	1.39315	1.39189
CB3	pre	intact	0.555264	1.23067	1.00181
CB3	pre	intact	0.198531	2.04519	2.29462
CB3	pre	intact	0.625074	1.28387	1.46686
CB3	pre	intact	0.102882	2.31611	1.25255
CB3	pre	intact	0.145196	2.31494	1.89351
CB3	pre	intact	0.214584	2.22053	2.66823
CB3	pre	intact	0.591427	1.36754	1.47554
CB3	pre	intact	0.313492	1.46477	1.74945
CB3	pre	intact	0.280055	3.06014	2.15651
CB3	pre	intact	0.144297	2.37695	1.24132
CB3	pre	intact	0.806801	3.48917	1.5269
CB3	pre	intact	0.81182	2.33332	0.595764
CB3	pre	intact	0.107846	4.6191	3.34618
CB3	pre	intact	0.209296	1.39281	0.718643
CB3	pre	intact	0.275863	0.917444	1.07272
CB3	pre	intact	0.338335	1.39544	1.49984
CB3	pre	intact	0.463265	1.00569	1.38532
CB3	pre	intact	0.670922	2.61124	2.1318
CB3	pre	intact	0.46475	1.23263	1.70769
CB3	pre	intact	0.190344	1.61718	1.34993
CB3	pre	intact	0.176274	3.45424	1.9859
CB3	pre	intact	0.440143	3.48709	1.75383
CB3	pre	intact	0.761222	3.60167	1.54973
CB3	pre	intact	0.275927	3.34426	1.61266
CB3	pre	intact	0.147214	1.77436	1.02291
CB3	pre	intact	0.313373	1.08162	1.54554
CB3	pre	intact	0.256948	0.738542	1.37362
CB3	pre	intact	0.285592	1.18067	0.342651
CB3	pre	intact	0.814697	1.84028	1.37248
CB3	pre	intact	0.609931	0.812974	1.34942
CB3	pre	intact	0.848663	2.86782	1.13177
CB3	pre	intact	0.480496	1.93668	0.787473
CB3	pre	intact	0.206094	3.61156	1.72236
CB3	pre	intact	0.566472	2.12284	1.68238
CB3	pre	intact	0.291797	0.763578	1.52664
CB3	pre	intact	0.304743	3.29677	1.36366
CB3	pre	intact	0.901107	2.55095	1.62352
CB3	pre	intact	0.490741	0.854968	1.52626
CB3	pre	intact	0.75239	3.45663	1.60112
CB3	pre	intact	0.367349	1.82758	1.24019
CB3	pre	intact	0.185756	1.65059	1.23028
CB3	pre	intact	0.858576	3.24276	1.44027
CB3	pre	intact	0.419199	2.46219	1.7614
CB3	post	intact	0.111695	0.268864	1.26078
CB3	post	intact	0.166332	0.13683	1.05303
CB3	post	intact	0.123791	0.199801	1.05742
CB3	post	intact	0.146562	1.046	2.08193
CB3	post	intact	0.149798	7.08891	3.72692
CB3	post	intact	0.208994	5.08476	4.67597
CB3	post	intact	0.109319	4.08654	2.12458
CB3	post	intact	0.194625	2.91687	1.86017
CB3	post	intact	0.108327	4.96252	5.34307
CB3	post	intact	0.103721	2.76103	1.11443
CB3	post	intact	0.142774	7.83874	5.46657
CB3	post	intact	0.22259	6.41267	5.2058
CB3	post	intact	0.180816	1.62461	1.71446
CB3	post	intact	0.106816	8.86155	2.75492
CB3	post	intact	0.215128	4.599	3.86995
CB3	post	intact	0.355831	2.56043	1.55203
CB3	post	intact	0.128233	3.45033	2.53048
CB3	post	intact	0.136886	0.549275	1.16874
CB3	post	intact	0.205702	1.21064	1.45382
CB3	post	intact	0.335559	5.78031	3.85903
CB3	post	intact	0.151768	9.95649	5.42154
CB3	post	intact	0.241337	2.43992	2.39621
CB3	post	intact	0.11646	5.45534	0.245227
CB3	post	intact	0.148902	4.29223	2.57546
CB3	post	intact	0.324201	2.37788	2.00741
CB3	post	intact	0.212364	1.06056	1.63854
CB3	post	intact	0.157015	0.740273	1.18495
CB3	post	intact	0.112154	9.68146	6.2167
CB3	post	intact	0.119464	1.7808	1.23822
CB3	post	intact	0.167528	2.03623	1.17805
CB3	post	intact	0.403886	1.45916	1.0295
CB3	post	intact	0.146284	2.33817	2.60322
CB3	post	intact	0.306455	5.76889	0.552733
CB3	post	intact	0.152222	3.405	1.59352
CB3	post	intact	0.283768	2.35429	1.27601
CB3	post	intact	0.116618	8.05078	3.28793
CB3	post	intact	0.1125	1.26435	1.18538
CB3	post	intact	0.544528	3.05825	2.10325
CB3	post	intact	0.209042	1.16775	0.900471
CB3	post	intact	0.24449	0.828851	0.391983
CB3	post	intact	0.274171	1.7895	1.12244
CB3	post	intact	0.175031	1.61647	1.06927
CB3	post	intact	0.2594	7.69496	4.76164
CB3	post	intact	0.260908	5.1877	2.99242
CB3	post	intact	0.212803	2.84561	1.21202
CB3	post	intact	0.626839	1.59053	0.838654
CB3	post	intact	0.184548	2.76214	1.87797
CB3	post	intact	0.319821	5.33454	0.976707
CB3	post	intact	0.142254	1.78576	0.560165
CB3	post	intact	0.170769	0.81049	1.18565
CB3	post	intact	0.330868	7.73171	5.22597
CB3	post	intact	0.282692	4.55808	2.67645
CB3	post	intact	0.66341	1.91483	1.37738
CB3	post	intact	0.272746	4.72675	1.63705
CB3	post	intact	0.241986	2.78561	1.10039
CB3	post	intact	0.345199	1.4774	0.729344
CB3	post	intact	0.205622	1.58143	1.23694
CB3	post	blind	0.129407	7.37308	4.34633
CB3	post	intact	0.461685	9.63913	4.92187
CB3	post	intact	0.242181	4.03241	1.90514
CB3	post	intact	0.325152	3.76542	1.73577
CB3	post	intact	0.11535	0.776539	0.691214
CB3	post	intact	0.323187	4.51479	2.51664
CB3	post	intact	0.374998	3.07117	2.38448
CB3	post	intact	0.343994	1.90362	1.03067
CB3	post	intact	0.27792	1.24097	1.25874
CB3	post	intact	0.223409	4.28057	2.05931
CB3	post	intact	0.592779	2.63228	1.2685
CB3	post	intact	0.174124	2.46435	1.17206
CB3	post	intact	0.319656	1.26166	1.42333
CB3	post	blind	0.118876	7.29196	4.57318
CB3	post	intact	0.620522	4.62923	2.86351
CB3	post	intact	0.342308	0.792504	1.41311
CB3	post	intact	0.207629	5.91168	3.76109
CB3	post	intact	0.478774	4.47193	2.74332
CB3	post	intact	0.481777	3.79749	2.30452
CB3	post	intact	0.273268	1.64405	1.46122
CB3	post	intact	0.345184	1.42833	1.41901
CB3	post	blind	0.312203	7.60847	4.25973
CB3	post	intact	0.147246	5.00047	2.7898
CB3	post	intact	0.552774	3.27791	1.60744
CB3	post	intact	0.561258	2.50706	1.01494
CB3	post	intact	0.252551	3.66605	1.40401
CB3	post	intact	0.216665	3.61039	2.79968
CB3	post	intact	0.253372	2.10162	1.47244
CB3	post	intact	0.385796	3.88793	2.5138
CB3	post	intact	0.329206	0.961086	1.54934
CB3	post	intact	0.117576	4.71931	3.92361
CB3	post	intact	0.236349	4.2111	2.95028
CB3	post	intact	0.254305	1.28511	1.62009
CB3	post	intact	0.391497	0.797303	1.07924
CB3	post	blind	0.327809	6.08613	3.89436
CB3	post	intact	0.163011	3.054	2.54305
CB3	post	intact	0.654489	2.50604	1.73448
CB3	post	intact	0.283873	2.15936	1.316
CB3	post	blind	0.132642	4.90591	5.42236
CB3	post	blind	0.154527	4.13178	5.18596
CB3	post	intact	0.180346	3.01861	3.83738
CB3	post	intact	0.135286	1.55171	1.64899
CB3	post	intact	0.135144	4.36838	2.11036
CB3	post	intact	0.129186	2.41362	0.73516
CB3	post	intact	0.143914	1.16671	1.38213
CB3	post	intact	0.198073	1.15032	1.67511
CB3	post	intact	0.245167	1.05594	0.947165
CB3	post	blind	0.222399	5.99732	4.32487
CB3	post	intact	0.348023	3.61616	2.22
CB3	post	blind	0.161428	5.96749	3.69441
CB3	post	intact	0.245818	1.14386	1.49367
CB3	post	intact	0.111472	0.886514	1.6781
CB3	post	intact	0.29357	4.02173	2.75954
CB3	post	intact	0.516311	2.00726	1.57769
CB3	post	intact	0.101368	0.924143	1.11924
CB3	post	intact	0.247266	4.24643	1.95187
CB3	post	intact	0.149873	1.4754	1.06313
CB3	post	intact	0.152798	0.543681	0.833526
CB3	post	intact	0.102801	1.43549	0.268539
CB3	post	intact	0.111576	1.09916	1.47448
CB3	post	intact	0.140511	0.835064	1.51652
CB3	post	intact	0.112496	4.05484	2.48329
CB3	post	intact	0.325638	3.73307	2.40703
CB3	post	intact	0.191586	1.81392	1.89264
CB3	post	intact	0.101593	0.935465	1.32142
CB3	post	intact	0.186941	0.883341	1.13098
CB3	post	intact	0.310733	2.62071	1.47927
CB3	post	intact	0.276755	1.1117	1.24035
CB3	post	intact	0.345552	2.49802	1.88964
CB3	post	intact	0.347272	2.49533	1.89798
CB3	post	intact	0.610609	3.40498	1.71546
CB3	post	intact	0.142864	1.82077	1.24658
CB3	post	intact	0.124907	3.37932	1.22552
CB3	post	intact	0.114176	3.38044	1.73812
CB4	pre	intact	0.11747	0.769457	1.14623
CB4	pre	intact	0.160277	0.651693	0.999797
CB4	pre	intact	0.112714	0.0516402	1.17151
CB4	pre	intact	0.115456	0.214119	1.38618
CB4	pre	intact	0.113447	0.199116	1.53115
CB4	pre	intact	0.19843	0.334216	1.6439
CB4	pre	intact	0.101453	0.408761	1.71903
CB4	pre	intact	0.209877	0.0822939	0.722614
CB4	pre	intact	0.268471	0.0603986	0.876943
CB4	pre	intact	0.164084	0.0643873	0.921643
CB4	pre	intact	0.508591	0.314283	1.417
CB4	pre	intact	0.375368	0.401385	1.41217
CB4	pre	intact	0.174912	0.33917	1.56888
CB4	pre	intact	0.124106	2.58369	2.98108
CB4	pre	intact	0.294635	0.705632	1.75348
CB4	pre	blind	0.143541	0.631352	2.25625
CB4	pre	intact	0.112472	0.447899	0.292573
CB4	pre	intact	0.343993	0.153764	1.32843
CB4	pre	intact	0.399759	0.343269	1.50744
CB4	pre	intact	0.155541	0.00971729	1.89621
CB4	pre	blind	0.162884	2.81189	4.18164
CB4	pre	intact	0.23215	4.72758	4.59193
CB4	pre	intact	0.13555	0.117549	1.17058
CB4	pre	intact	0.151325	0.534435	1.74716
CB4	pre	intact	0.160052	4.8472	2.57356
CB4	pre	intact	0.193224	0.273122	1.51835
CB4	pre	blind	0.246808	0.900779	2.29676
CB4	pre	blind	0.149701	0.589199	2.4205
CB4	pre	intact	0.193554	8.43323	4.8896
CB4	pre	intact	0.249629	8.29674	5.14606
CB4	pre	intact	0.220209	0.53794	0.695619
CB4	pre	intact	0.432592	0.532494	0.964443
CB4	pre	intact	0.146578	3.95925	3.88656
CB4	pre	intact	0.303859	4.28082	3.67484
CB4	pre	intact	0.169934	2.61151	3.85728
CB4	pre	blind	0.178837	1.38351	1.76751
CB4	pre	intact	0.396735	0.684423	1.07931
CB4	pre	intact	0.294012	0.578069	1.1889
CB4	pre	intact	0.1656	3.03549	2.68465
CB4	pre	intact	0.331051	0.57776	0.9749
CB4	pre	intact	0.204667	0.769386	1.38743
CB4	pre	blind	0.207336	0.904447	1.79217
CB4	pre	blind	0.276688	1.19246	2.26614
CB4	pre	blind	0.15221	0.669217	2.28166
CB4	pre	intact	0.122575	1.0028	1.60736
CB4	pre	intact	0.255914	0.512544	1.07556
CB4	pre	intact	0.274574	0.626416	1.31499
CB4	pre	intact	0.316301	9.75415	4.78757
CB4	pre	blind	0.135869	3.29896	2.37313
CB4	pre	blind	0.237382	4.09506	3.3432
CB4	pre	intact	0.391291	4.47384	3.57156
CB4	pre	blind	0.155081	1.58585	2.37043
CB4	pre	intact	0.161527	0.797923	0.915745
CB4	pre	intact	0.190507	0.839238	1.21729
CB4	pre	blind	0.139283	1.79912	2.36806
CB4	pre	intact	0.192629	2.82259	3.11106
CB4	pre	intact	0.150781	0.733196	0.84009
CB4	pre	intact	0.186098	0.387726	0.626313
CB4	pre	intact	0.284958	0.938179	1.24046
CB4	pre	intact	0.21781	1.01677	1.33471
CB4	pre	blind	0.264608	1.28871	1.65097
CB4	pre	blind	0.354974	1.68435	2.21906
CB4	pre	blind	0.235836	1.08977	1.673
CB4	pre	intact	0.524484	0.708344	0.871646
CB4	pre	intact	0.398121	9.02107	3.86955
CB4	pre	blind	0.169263	6.1112	3.59308
CB4	pre	blind	0.297592	8.06691	4.47756
CB4	pre	intact	0.415637	5.75538	2.98899
CB4	pre	blind	0.190092	2.15347	1.82329
CB4	pre	blind	0.226826	1.25081	1.51806
CB4	pre	intact	0.159712	0.882349	1.20424
CB4	pre	blind	0.120576	1.42392	1.9139
CB4	pre	blind	0.225259	1.89066	2.37038
CB4	pre	intact	0.290008	1.2379	1.41009
CB4	pre	intact	0.472361	0.839668	1.27766
CB4	pre	intact	0.237314	0.629609	1.05599
CB4	pre	intact	0.295752	0.976116	0.98297
CB4	pre	intact	0.201833	0.76635	0.852361
CB4	pre	intact	0.2829	1.04253	1.4923
CB4	pre	blind	0.362302	1.93621	2.08281
CB4	pre	blind	0.322372	1.48135	1.86525
CB4	pre	blind	0.310276	1.51279	1.35516
CB4	pre	intact	0.487296	1.00244	0.700504
CB4	pre	blind	0.34825	6.07488	3.55293
CB4	pre	blind	0.107042	6.38857	3.44782
CB4	pre	blind	0.227952	4.15636	2.52209
CB4	pre	blind	0.111216	2.27842	2.02412
CB4	pre	intact	0.176051	0.00183059	0.795091
CB4	pre	blind	0.117586	0.996799	1.98454
CB4	pre	intact	0.174257	1.0756	1.5506
CB4	pre	intact	0.217	0.558824	1.0757
CB4	pre	blind	0.145199	1.98065	1.84792
CB4	pre	blind	0.215289	2.1535	0.720631
CB4	pre	blind	0.547749	6.8775	4.24984
CB4	pre	blind	0.680459	6.52823	3.69816
CB4	pre	blind	0.623112	6.90598	4.44937
CB4	pre	blind	0.49683	4.44265	2.81355
CB4	pre	intact	0.401611	3.71674	1.50607
CB4	pre	intact	0.579465	8.09428	4.10754
CB4	pre	intact	0.532217	7.1621	4.42672
CB4	pre	blind	0.204604	3.1203	2.93824
CB4	pre	blind	0.386977	3.39794	2.75813
CB4	pre	intact	0.211579	3.05824	1.87242
CB4	pre	blind	0.323321	2.61309	2.86374
CB4	pre	blind	0.348398	1.89943	1.85137
CB4	pre	intact	0.300971	3.90423	2.10964
CB4	pre	intact	0.671703	3.37269	1.54144
CB4	pre	intact	0.475263	2.11165	0.857357
CB4	pre	intact	0.328085	2.86645	1.68846
CB4	pre	intact	0.638868	8.94911	4.17497
CB4	pre	intact	0.268799	1.65567	0.994622
CB4	pre	intact	0.369944	8.58415	4.08379
CB4	pre	intact	0.130237	6.66807	5.06365
CB4	pre	intact	0.201153	1.03817	1.18867
CB4	pre	intact	0.123971	0.380982	0.56145
CB4	pre	intact	0.167215	3.1759	2.16212
CB4	pre	intact	0.221382	1.9524	1.92306
CB4	pre	intact	0.524433	3.2078	2.34283
CB4	pre	intact	0.38864	2.10975	1.04591
CB4	pre	intact	0.156929	0.967501	0.495086
CB4	pre	intact	0.181436	1.60282	2.03527
CB4	pre	intact	0.20657	2.21661	0.26467
CB4	pre	intact	0.547407	4.22004	1.79113
CB4	pre	intact	0.605007	2.64097	0.846619
CB4	pre	intact	0.570179	1.1515	0.711738
CB4	pre	intact	0.133167	1.57576	2.12488
CB4	pre	intact	0.314868	8.8642	3.32816
CB4	pre	intact	0.212604	0.501005	0.902937
CB4	pre	intact	0.595297	9.17934	4.19485
CB4	pre	intact	0.31844	8.40821	4.13432
CB4	pre	intact	0.20224	1.75734	1.72285
CB4	pre	intact	0.31402	0.924773	1.26854
CB4	pre	intact	0.27359	0.53627	0.942573
CB4	pre	intact	0.187924	0.619331	0.592714
CB4	pre	intact	0.237278	2.76701	0.931095
CB4	pre	intact	0.364172	3.85385	1.83932
CB4	pre	intact	0.104862	1.02351	1.36166
CB4	pre	intact	0.463861	1.10009	1.40749
CB4	pre	intact	0.444626	1.82951	1.79802
CB4	pre	intact	0.385587	3.01222	2.15427
CB4	pre	intact	0.281488	2.6499	2.18521
CB4	pre	intact	0.177743	2.04985	3.33519
CB4	pre	intact	0.385228	4.12255	2.15285
CB4	pre	intact	0.673988	2.88877	0.975644
CB4	pre	intact	0.511827	1.38968	1.14752
CB4	pre	intact	0.147104	3.62461	0.494243
CB4	pre	intact	0.520251	2.19642	1.13614
CB4	pre	intact	0.197887	6.02885	4.29498
CB4	pre	intact	0.226333	0.947425	0.763128
CB4	pre	intact	0.214017	0.714114	0.836552
CB4	pre	intact	0.239775	0.70888	0.839238
CB4	pre	intact	0.172147	7.43626	4.51253
CB4	pre	intact	0.581998	7.95285	5.15431
CB4	pre	intact	0.417268	6.06328	3.88081
CB4	pre	intact	0.238227	0.208048	1.15499
CB4	pre	intact	0.33153	0.791039	0.868343
CB4	pre	intact	0.400481	0.674861	1.09369
CB4	pre	intact	0.237773	0.971746	1.09295
CB4	pre	intact	0.290593	4.10355	1.58891
CB4	pre	intact	0.413044	4.11482	2.67682
CB4	pre	intact	0.152438	1.41905	2.83686
CB4	pre	intact	0.200616	0.840222	1.72353
CB4	pre	intact	0.322108	0.69499	1.04315
CB4	pre	intact	0.277909	1.9407	2.59156
CB4	pre	intact	0.30853	3.2313	3.10922
CB4	pre	intact	0.251581	2.45432	1.07152
CB4	pre	intact	0.408958	2.36918	0.718908
CB4	pre	intact	0.537942	2.63159	1.04399
CB4	pre	intact	0.484196	1.54665	1.06545
CB4	pre	intact	0.178244	0.853771	1.16592
CB4	pre	intact	0.495031	1.97585	0.773191
CB4	pre	intact	0.351036	2.61553	1.00757
CB4	pre	intact	0.340399	0.893886	1.02912
CB4	pre	intact	0.247161	0.520489	1.15086
CB4	pre	intact	0.308187	0.567972	1.35864
CB4	pre	intact	0.290176	4.6855	4.22314
CB4	pre	intact	0.194407	3.16084	3.03723
CB4	pre	intact	0.346985	0.55053	1.31327
CB4	pre	intact	0.183179	0.0966965	0.713138
CB4	pre	intact	0.197725	0.37156	0.61698
CB4	pre	intact	0.276833	0.417296	0.95171
CB4	pre	intact	0.290536	2.538	2.08933
CB4	pre	intact	0.200465	0.865679	2.02153
CB4	pre	intact	0.103377	0.479761	0.746639
CB4	pre	intact	0.197781	1.07079	1.95448
CB4	pre	intact	0.187092	1.64864	1.81656
CB4	pre	intact	0.16791	2.41669	3.74106
CB4	pre	intact	0.232865	2.53834	2.79731
CB4	pre	intact	0.118089	3.30563	3.70405
CB4	pre	intact	0.483469	1.15069	0.705673
CB4	pre	intact	0.541097	2.0749	0.849047
CB4	pre	intact	0.356626	2.24763	1.40996
CB4	pre	intact	0.15261	0.414145	0.741905
CB4	pre	intact	0.189054	0.587514	0.943952
CB4	pre	intact	0.155977	0.842108	1.25529
CB4	pre	intact	0.284124	1.00015	1.78984
CB4	pre	intact	0.196185	1.05671	1.67313
CB4	pre	intact	0.160069	0.389941	1.10875
CB4	pre	intact	0.105387	0.222629	0.25534
CB4	pre	intact	0.193774	0.357024	0.739464
CB4	pre	intact	0.249422	0.117058	0.740901
CB4	pre	intact	0.124457	0.370558	0.682518
CB4	pre	intact	0.167936	0.881257	2.03953
CB4	pre	intact	0.194643	1.53851	2.07166
CB4	pre	intact	0.264217	2.17264	2.16872
CB4	pre	intact	0.188601	1.61393	2.14289
CB4	pre	intact	0.391837	0.659427	0.795019
CB4	pre	intact	0.342614	2.06066	0.947598
CB4	pre	intact	0.299923	1.90653	1.63008
CB4	pre	intact	0.101024	0.336993	0.706614
CB4	pre	intact	0.213549	1.33833	1.43005
CB4	pre	intact	0.144976	0.419245	0.585652
CB4	pre	intact	0.131981	0.281286	0.258586
CB4	pre	intact	0.21155	0.213893	1.01249
CB4	pre	intact	0.118123	0.888572	2.12599
CB4	pre	intact	0.290256	2.95861	2.55221
CB4	pre	intact	0.331086	1.87763	1.64168
CB4	pre	intact	0.233794	0.664735	1.33433
CB4	pre	intact	0.246629	1.18605	0.66305
CB4	pre	intact	0.266361	1.74243	1.50034
CB4	pre	intact	0.161803	0.71148	0.945259
CB4	pre	intact	0.10498	1.75561	2.20564
CB4	pre	intact	0.345453	2.96001	2.51355
CB4	pre	intact	0.165322	1.61379	2.56825
CB4	pre	intact	0.130477	0.333715	0.45782
CB4	pre	intact	0.219093	0.634121	1.90357
CB4	pre	intact	0.220266	0.656531	1.25519
CB4	pre	intact	0.241402	1.95373	2.28372
CB4	post	intact	0.207777	0.224844	0.859296
CB4	post	intact	0.160283	0.27491	0.794642
CB4	post	intact	0.379835	0.278932	1.01986
CB4	post	intact	0.297094	0.246987	1.06407
CB4	post	intact	0.249786	0.281659	1.10822
CB4	post	intact	0.224614	0.554213	1.35264
CB4	post	intact	0.100208	0.992857	1.37252
CB4	post	intact	0.363565	0.239929	0.955804
CB4	post	intact	0.278796	0.442724	0.975516
CB4	post	intact	0.351217	0.561451	1.1272
CB4	post	intact	0.329817	0.599302	1.15163
CB4	post	intact	0.326899	0.91157	1.07522
CB4	post	intact	0.335106	0.707155	0.993894
CB4	post	intact	0.279178	0.485383	0.922254
CB4	post	intact	0.182277	0.622401	0.978116
CB4	post	intact	0.209949	0.118174	0.853892
CB4	post	intact	0.364695	0.166468	1.11749
CB4	post	intact	0.418083	0.0319969	1.03958
CB4	post	intact	0.22971	0.293597	0.962055
CB4	post	intact	0.378644	0.120012	0.98258
CB4	post	intact	0.516543	0.32374	1.12616
CB4	post	intact	0.314975	0.308038	1.30867
CB4	post	intact	0.188514	0.477622	1.39727
CB4	post	intact	0.184541	6.20675	4.02179
CB4	post	intact	0.188924	0.00196336	1.22394
CB4	post	intact	0.412024	0.383097	1.11698
CB4	post	intact	0.131249	0.763475	1.45424
CB4	post	intact	0.208992	0.626614	1.36648
CB4	post	intact	0.15238	3.40478	1.90695
CB4	post	intact	0.106744	0.673742	1.17568
CB4	post	intact	0.141779	0.774296	1.27553
CB4	post	intact	0.164681	0.904946	1.56226
CB4	post	intact	0.43987	1.2284	1.14967
CB4	post	intact	0.473396	0.889728	1.03683
CB4	post	intact	0.116203	0.872099	1.22525
CB4	post	intact	0.202021	1.02945	1.11558
CB4	post	intact	0.195294	0.868961	1.02864
CB4	post	intact	0.312383	7.89098	4.6999
CB4	post	intact	0.19551	0.230587	0.895466
CB4	post	intact	0.252568	0.441618	1.3579
CB4	post	intact	0.176592	0.505426	1.65569
CB4	post	intact	0.238263	4.54955	3.52582
CB4	post	intact	0.258448	0.674284	0.791216
CB4	post	intact	0.40225	0.749923	0.723879
CB4	post	intact	0.156472	0.111817	0.95791
CB4	post	intact	0.123554	0.162038	0.724256
CB4	post	intact	0.205227	0.544574	1.56032
CB4	post	intact	0.273229	2.63664	1.63309
CB4	post	intact	0.410937	4.78597	2.77179
CB4	post	intact	0.135697	0.724393	0.806172
CB4	post	intact	0.15465	0.530843	1.04676
CB4	post	blind	0.299677	1.96308	1.80932
CB4	post	intact	0.320163	1.26423	1.14722
CB4	post	intact	0.149562	0.780245	0.901006
CB4	post	blind	0.153523	1.55437	1.47147
CB4	post	intact	0.282371	8.64987	6.23226
CB4	post	intact	0.495169	8.66477	5.91296
CB4	post	intact	0.14388	5.20749	4.118
CB4	post	intact	0.426676	5.88808	4.14695
CB4	post	intact	0.194061	0.0709478	1.0273
CB4	post	blind	0.135778	1.85869	2.97903
CB4	post	intact	0.32081	3.78357	2.59832
CB4	post	intact	0.107367	0.241443	1.45855
CB4	post	intact	0.241007	0.970494	0.627459
CB4	post	intact	0.399344	0.88189	0.658353
CB4	post	intact	0.141633	0.755147	0.95297
CB4	post	intact	0.221077	0.477764	1.04243
CB4	post	blind	0.128958	1.35469	1.95381
CB4	post	blind	0.317951	2.44415	1.89207
CB4	post	intact	0.128779	1.28572	1.50571
CB4	post	intact	0.39682	0.87224	0.748745
CB4	post	intact	0.249766	0.740492	0.740319
CB4	post	blind	0.11451	1.68068	1.40112
CB4	post	intact	0.3581	9.49933	4.46941
CB4	post	intact	0.568931	8.36211	1.8996
CB4	post	intact	0.269876	5.99522	3.00738
CB4	post	intact	0.446049	6.40751	2.13685
CB4	post	blind	0.101774	1.18004	1.61273
CB4	post	blind	0.196976	2.80833	3.1121
CB4	post	blind	0.378508	3.22187	3.36779
CB4	post	blind	0.261268	2.38978	2.40706
CB4	post	intact	0.139729	1.09046	0.856455
CB4	post	blind	0.256902	3.17173	1.92196
CB4	post	intact	0.222806	0.986285	0.995923
CB4	post	intact	0.400548	0.850464	0.703708
CB4	post	intact	0.568838	8.0238	2.22955
CB4	post	blind	0.243887	7.513	3.63191
CB4	post	blind	0.416284	5.44365	2.83178
CB4	post	blind	0.126013	1.26449	2.06929
CB4	post	blind	0.189608	1.75352	1.20747
CB4	post	blind	0.357299	2.65123	2.86599
CB4	post	blind	0.597561	2.35101	1.85542
CB4	post	intact	0.110416	1.10569	1.09053
CB4	post	intact	0.105012	1.23269	0.820495
CB4	post	blind	0.106867	1.78845	1.6209
CB4	post	blind	0.174504	3.3505	3.2091
CB4	post	blind	0.246915	2.94386	1.39112
CB4	post	blind	0.260074	1.71124	1.26411
CB4	post	intact	0.200414	6.79459	2.24581
CB4	post	blind	0.288196	2.5023	2.42422
CB4	post	blind	0.515063	8.97196	5.38572
CB4	post	intact	0.18768	7.08931	5.20958
CB4	post	intact	0.682959	9.73966	3.87159
CB4	post	intact	0.260663	5.50777	3.30293
CB4	post	blind	0.522605	7.2563	4.36139
CB4	post	blind	0.276889	5.24308	3.91735
CB4	post	blind	0.604155	5.19195	2.87319
CB4	post	blind	0.28973	4.96575	3.71176
CB4	post	blind	0.684265	5.25408	2.82292
CB4	post	intact	0.245918	2.19655	0.664422
CB4	post	intact	0.130883	4.133	3.14353
CB4	post	intact	0.259802	4.83414	2.71912
CB4	post	intact	0.497328	8.86583	1.96153
CB4	post	intact	0.137574	6.00934	4.44761
CB4	post	intact	0.130754	4.37188	2.98912
CB4	post	intact	0.170462	2.17473	1.35311
CB4	post	intact	0.158369	4.28741	3.08371
CB4	post	intact	0.14307	0.983466	1.65807
CB4	post	intact	0.454688	4.21219	2.78249
CB4	post	blind	0.470067	2.62723	1.40714
CB4	post	blind	0.616808	5.69495	3.06923
CB4	post	intact	0.44687	3.00617	1.87844
CB4	post	intact	0.399547	2.06225	0.88537
CB4	post	intact	0.179279	0.801745	0.796893
CB4	post	intact	0.616959	9.97329	2.35562
CB4	post	intact	0.608096	7.93819	2.10304
CB4	post	intact	0.293162	1.20033	1.08264
CB4	post	intact	0.100358	1.25553	1.06682
CB4	post	intact	0.100027	0.134754	0.271755
CB4	post	intact	0.342573	9.23654	2.12501
CB4	post	intact	0.364109	7.09638	2.17578
CB4	post	intact	0.113417	0.8811	1.13911
CB4	post	intact	0.105343	0.688108	0.933969
CB4	post	intact	0.224875	0.461204	1.03313
CB4	post	intact	0.332298	1.72604	2.114
CB4	post	intact	0.203303	2.18692	2.77821
CB4	post	intact	0.109582	3.8646	2.59491
CB4	post	blind	0.512971	4.23577	3.48597
CB4	post	blind	0.54925	3.95784	2.64029
CB4	post	intact	0.446278	1.8188	0.849402
CB4	post	blind	0.352361	4.32774	2.93766
CB4	post	intact	0.348677	4.01672	1.57871
CB4	post	intact	0.301447	7.78876	4.70403
CB4	post	intact	0.12897	0.925219	1.25058
CB4	post	intact	0.628962	7.93751	2.04974
CB4	post	intact	0.104315	2.44688	2.14235
CB4	post	intact	0.240119	1.15548	0.808217
CB4	post	intact	0.27509	0.724553	1.16712
CB4	post	intact	0.128223	0.359862	0.961866
CB4	post	intact	0.515653	6.86312	2.66161
CB4	post	intact	0.347863	0.738546	1.23187
CB4	post	intact	0.407703	0.869895	1.25888
CB4	post	intact	0.172982	2.67396	3.10091
CB4	post	intact	0.307076	4.95547	3.53298
CB4	post	intact	0.184652	2.54085	2.44497
CB4	post	blind	0.50875	4.10785	3.54298
CB4	post	intact	0.348895	2.64871	1.77693
CB4	post	intact	0.15948	1.63214	1.34507
CB4	post	intact	0.622424	3.80694	1.74561
CB4	post	intact	0.258997	1.88178	0.46163
CB4	post	intact	0.232159	0.662372	0.929938
CB4	post	intact	0.203995	0.00380266	1.45001
CB4	post	intact	0.269288	0.312166	1.16252
CB4	post	intact	0.431749	7.90213	2.00577
CB4	post	intact	0.260424	0.833177	1.40053
CB4	post	intact	0.168239	0.778652	0.93156
CB4	post	intact	0.204222	0.685116	1.40009
CB4	post	intact	0.467072	0.679494	1.22345
CB4	post	intact	0.141708	0.964243	1.35978
CB4	post	intact	0.310071	6.20875	5.69435
CB4	post	intact	0.452127	5.84794	4.16767
CB4	post	intact	0.295233	0.717169	1.52177
CB4	post	intact	0.199761	0.744728	1.28081
CB4	post	intact	0.159518	0.411178	1.18727
CB4	post	intact	0.361788	0.486977	1.15122
CB4	post	intact	0.202779	0.661508	1.40262
CB4	post	intact	0.197582	4.37985	4.61483
CB4	post	intact	0.281461	4.65481	3.68802
CB4	post	intact	0.389757	0.651144	1.17208
CB4	post	intact	0.212523	2.86598	3.34162
CB4	post	intact	0.337546	3.7887	3.89209
CB4	post	intact	0.295623	3.54629	2.8429
CB4	post	intact	0.137662	0.065407	0.629331
CB4	post	intact	0.222057	0.482541	0.798569
CB4	post	intact	0.220654	0.541414	1.15771
CB4	post	intact	0.299211	0.275239	1.12379
CB4	post	intact	0.210001	0.27501	1.17618
CB4	post	intact	0.205681	0.547971	1.2061
CB4	post	intact	0.104491	0.472727	1.11531
CB4	post	intact	0.141001	0.429154	0.56792
CB4	post	intact	0.153999	0.572482	1.04433
CB4	post	intact	0.37296	0.521776	1.27043
CB4	post	intact	0.195925	0.217667	1.3046
CB4	post	intact	0.156582	1.91311	0.959963
CB4	post	intact	0.311339	1.32911	1.56807
CB4	post	intact	0.186369	0.910975	1.067
CB4	post	intact	0.186405	0.610215	0.965928
CB4	post	intact	0.2793	0.735868	1.20878
CB4	post	intact	0.14241	0.254633	1.19103
CB4	post	intact	0.147701	2.10686	1.59161
CB4	post	intact	0.120595	0.543391	1.28879
CB4	post	intact	0.224797	1.18196	1.10845
CB4	post	intact	0.252577	3.2887	3.1895
CB4	post	intact	0.261672	3.11465	2.0102
CB4	post	intact	0.153534	0.405996	1.78622
CB4	post	intact	0.125424	0.498772	1.02706
CB4	post	intact	0.154987	0.210681	0.903875
CB4	post	intact	0.209336	0.533953	1.19755
CB4	post	intact	0.140376	0.877349	1.12393
CB4	post	intact	0.186815	0.91579	1.24649
CB4	post	intact	0.284087	0.375982	0.947585
CB4	post	intact	0.195155	4.17849	3.68419
CB4	post	intact	0.105003	4.39472	3.3488
CB4	post	intact	0.100609	0.0948967	0.386051
CB4	post	intact	0.117682	2.27382	3.52203
CB4	post	intact	0.17301	0.704454	1.22422
CB4	post	intact	0.245544	0.228751	0.935069
CB4	post	intact	0.158732	3.12966	1.55545
CB4	post	intact	0.147788	0.206649	1.02609
CB4	post	intact	0.153432	0.366821	0.730073
CB5	pre	intact	0.14836	1.88277	1.45724
CB5	pre	intact	0.135409	1.01576	2.15708
CB5	pre	intact	0.204855	1.27917	1.36823
CB5	pre	intact	0.101347	0.713206	1.70687
CB5	pre	intact	0.317057	1.281	1.93647
CB5	pre	intact	0.173424	0.320347	1.40327
CB5	pre	intact	0.194178	0.814037	2.00238
CB5	pre	intact	0.521855	1.62786	1.81041
CB5	pre	intact	0.128351	0.930751	1.94623
CB5	pre	intact	0.124794	1.32201	1.35651
CB5	pre	intact	0.100109	0.745862	2.19415
CB5	pre	intact	0.193675	0.853648	1.11028
CB5	pre	intact	0.381217	1.28191	1.4085
CB5	pre	intact	0.175904	1.27959	1.2622
CB5	pre	intact	0.226683	0.810963	0.811064
CB5	pre	intact	0.269025	1.6986	1.89329
CB5	pre	intact	0.300203	1.41417	1.54654
CB5	pre	intact	0.147496	0.80359	1.69796
CB5	pre	intact	0.116784	0.634605	1.90682
CB5	pre	intact	0.108484	0.580065	1.02051
CB5	pre	intact	0.467442	1.20663	1.88954
CB5	pre	intact	0.588343	1.88988	1.82825
CB5	pre	intact	0.222902	1.31243	1.97864
CB5	pre	intact	0.120662	1.14788	1.55644
CB5	pre	intact	0.17706	0.942068	1.62308
CB5	pre	intact	0.302891	1.00522	1.75527
CB5	pre	intact	0.447466	1.81729	1.8178
CB5	pre	intact	0.235158	2.03075	1.73936
CB5	pre	intact	0.214394	3.70266	1.60327
CB5	pre	intact	0.186604	3.13254	2.09408
CB5	pre	intact	0.200323	0.922419	1.72299
CB5	pre	intact	0.165058	0.743439	1.52923
CB5	pre	intact	0.233879	0.963109	1.73235
CB5	pre	intact	0.255674	1.32957	1.73495
CB5	pre	intact	0.216266	0.938331	1.48488
CB5	pre	intact	0.103442	1.16327	1.3549
CB5	pre	intact	0.211534	1.11338	1.16985
CB5	pre	intact	0.168521	0.538235	1.59585
CB5	pre	intact	0.233686	0.960315	1.70989
CB5	pre	intact	0.286745	0.984229	1.44405
CB5	pre	blind	0.195539	7.1449	4.13064
CB5	pre	intact	0.255107	4.54641	2.69586
CB5	pre	intact	0.160113	4.08868	1.53944
CB5	pre	intact	0.352448	1.35867	1.84084
CB5	pre	intact	0.589641	1.47457	1.70141
CB5	pre	intact	0.581906	1.35225	1.7159
CB5	pre	intact	0.388299	0.964511	1.5483
CB5	pre	intact	0.291689	0.934163	1.45482
CB5	pre	intact	0.355844	1.21607	1.05552
CB5	pre	intact	0.273301	0.40348	0.365716
CB5	pre	intact	0.31163	4.72077	2.46178
CB5	pre	intact	0.519765	2.30282	1.59793
CB5	pre	intact	0.582804	1.95136	1.84019
CB5	pre	intact	0.336208	2.05871	1.81495
CB5	pre	intact	0.250177	1.8506	2.33871
CB5	pre	intact	0.175544	1.05261	2.0387
CB5	pre	intact	0.368092	1.02525	1.44787
CB5	pre	intact	0.173546	1.89707	2.24278
CB5	pre	intact	0.180821	1.01383	2.71313
CB5	pre	intact	0.284522	1.1915	1.98987
CB5	pre	intact	0.616168	2.20389	1.73752
CB5	pre	intact	0.597171	2.3324	2.09741
CB5	pre	intact	0.248262	2.82508	2.32838
CB5	pre	intact	0.164522	1.17074	1.84985
CB5	pre	intact	0.328614	1.15076	1.14839
CB5	pre	intact	0.208204	0.811103	1.54912
CB5	pre	intact	0.151046	1.16782	1.72652
CB5	pre	intact	0.163265	1.87534	2.40027
CB5	pre	intact	0.146104	1.70209	2.54128
CB5	pre	intact	0.139756	0.91026	1.90655
CB5	pre	intact	0.510951	1.08236	1.39864
CB5	pre	intact	0.192681	4.0314	2.16456
CB5	pre	intact	0.182338	2.65431	3.09219
CB5	pre	intact	0.165709	1.04017	2.46414
CB5	pre	intact	0.540155	1.73614	1.54864
CB5	pre	intact	0.698675	6.02791	3.30397
CB5	pre	intact	0.412213	1.46077	1.51864
CB5	pre	intact	0.414481	1.12908	1.44202
CB5	pre	intact	0.395379	1.03392	1.23295
CB5	pre	intact	0.245922	0.572315	1.19914
CB5	pre	intact	0.54342	7.81277	3.54469
CB5	pre	intact	0.733506	6.63891	3.39663
CB5	pre	intact	0.784497	5.74098	3.45502
CB5	pre	intact	0.124128	6.01005	3.10643
CB5	pre	intact	0.136059	1.87783	2.15936
CB5	pre	intact	0.533859	1.64014	1.73124
CB5	pre	intact	0.530454	1.13471	1.47953
CB5	pre	intact	0.410054	0.780324	1.26288
CB5	pre	intact	0.145262	0.790311	0.95563
CB5	pre	intact	0.412301	5.0835	2.59756
CB5	pre	intact	0.617178	6.11914	3.24008
CB5	pre	intact	0.663551	5.40314	3.4999
CB5	pre	intact	0.233063	3.64188	2.70772
CB5	pre	intact	0.240491	2.65292	2.23306
CB5	pre	intact	0.451574	2.32129	2.22105
CB5	pre	intact	0.547473	1.65465	1.96275
CB5	pre	intact	0.517709	0.91975	1.43738
CB5	pre	intact	0.203673	2.92977	2.68918
CB5	pre	intact	0.480351	4.0993	2.31091
CB5	pre	intact	0.189672	1.05457	2.55688
CB5	pre	intact	0.115221	2.51184	2.11595
CB5	pre	intact	0.61215	2.32088	2.11917
CB5	pre	intact	0.603065	2.54154	2.02038
CB5	pre	intact	0.232477	1.85483	2.0989
CB5	pre	intact	0.189705	0.819708	1.63569
CB5	pre	intact	0.131497	3.98557	2.03625
CB5	pre	intact	0.20385	3.26241	2.00571
CB5	pre	intact	0.28924	1.30036	1.71739
CB5	pre	intact	0.174049	2.56512	1.94569
CB5	pre	intact	0.118602	1.83067	1.65545
CB5	pre	intact	0.370514	1.21438	1.0525
CB5	pre	intact	0.230338	2.36565	3.55011
CB5	pre	intact	0.191837	1.11906	1.78735
CB5	pre	intact	0.386826	1.97628	1.43769
CB5	pre	intact	0.798987	5.58799	3.4082
CB5	pre	intact	0.114484	0.891227	1.86817
CB5	pre	intact	0.305575	0.885891	1.42335
CB5	pre	intact	0.301655	0.854201	0.91803
CB5	pre	intact	0.812002	6.73693	3.64249
CB5	pre	intact	0.800029	6.3101	3.46616
CB5	pre	intact	0.434807	1.07584	1.47058
CB5	pre	intact	0.469523	1.27351	0.831893
CB5	pre	intact	0.367786	6.97982	3.6634
CB5	pre	intact	0.143486	7.89991	3.32308
CB5	pre	intact	0.148652	2.14553	2.42217
CB5	pre	intact	0.179032	2.24579	0.825425
CB5	pre	intact	0.397213	1.04729	1.30039
CB5	pre	intact	0.330953	5.38742	2.61153
CB5	pre	intact	0.507118	5.52548	2.9244
CB5	pre	intact	0.294226	2.30117	2.36302
CB5	pre	intact	0.454086	2.50062	1.82346
CB5	pre	intact	0.331096	1.27281	1.92571
CB5	pre	intact	0.243705	0.648049	1.62466
CB5	pre	intact	0.397684	4.87645	2.69119
CB5	pre	intact	0.305082	3.70846	2.44851
CB5	pre	intact	0.104672	1.32206	1.65059
CB5	pre	intact	0.31246	1.85991	1.80399
CB5	pre	intact	0.197774	2.28563	1.78892
CB5	pre	intact	0.502696	2.93238	1.75028
CB5	pre	intact	0.215336	1.84543	2.03735
CB5	pre	intact	0.276581	1.34043	1.04543
CB5	pre	intact	0.136204	1.95353	1.75137
CB5	pre	intact	0.107348	1.94134	1.47951
CB5	pre	blind	0.146334	2.22483	4.05095
CB5	pre	intact	0.263805	3.01873	3.32614
CB5	pre	intact	0.213053	2.41382	1.90295
CB5	pre	intact	0.810326	5.81584	3.38937
CB5	pre	intact	0.877148	4.62094	3.08014
CB5	pre	intact	0.756342	7.03062	4.24565
CB5	pre	intact	0.819502	5.02036	3.19865
CB5	pre	intact	0.177017	2.23828	1.77183
CB5	pre	intact	0.20738	1.01109	0.694198
CB5	pre	intact	0.137388	2.14761	1.67356
CB5	pre	intact	0.305658	1.68656	1.76918
CB5	pre	intact	0.319551	7.92486	4.24919
CB5	pre	intact	0.48902	3.75619	1.90132
CB5	pre	intact	0.350989	2.80499	1.74642
CB5	pre	intact	0.119887	0.899049	1.55354
CB5	pre	intact	0.226269	3.83155	1.4717
CB5	pre	intact	0.323239	4.46873	2.63213
CB5	pre	intact	0.584832	3.88108	1.92552
CB5	pre	intact	0.614591	2.76131	1.84519
CB5	pre	intact	0.218708	1.75281	1.60753
CB5	pre	intact	0.126035	0.595201	1.1031
CB5	pre	blind	0.136399	2.78916	4.4423
CB5	pre	intact	0.250856	2.16552	2.6945
CB5	pre	intact	0.259517	2.10431	1.35301
CB5	pre	blind	0.430947	4.89129	5.14702
CB5	pre	intact	0.804272	5.37195	3.23575
CB5	pre	intact	0.693058	4.96115	3.82576
CB5	pre	intact	0.794155	4.3781	3.46265
CB5	pre	intact	0.106192	1.39974	3.07469
CB5	pre	intact	0.43053	7.1514	3.68916
CB5	pre	intact	0.343251	3.13335	2.48406
CB5	pre	intact	0.436769	2.07618	2.38354
CB5	pre	intact	0.322734	3.72928	3.32986
CB5	pre	intact	0.595143	2.99451	2.59296
CB5	pre	intact	0.590935	2.02053	1.82029
CB5	pre	intact	0.607753	2.20696	1.06934
CB5	pre	intact	0.258152	2.13057	1.88368
CB5	pre	intact	0.336736	2.08761	1.57813
CB5	pre	intact	0.398955	8.19333	1.3439
CB5	pre	intact	0.259776	7.24351	1.21147
CB5	pre	intact	0.272569	7.24733	2.95378
CB5	pre	intact	0.23041	5.80621	2.3534
CB5	pre	intact	0.390911	4.68867	2.04282
CB5	pre	intact	0.103093	2.9284	1.85033
CB5	pre	intact	0.19255	2.77947	1.25209
CB5	pre	intact	0.14259	1.97995	1.78977
CB5	pre	intact	0.2691	1.46745	1.0451
CB5	pre	blind	0.472741	3.69952	1.48544
CB5	pre	intact	0.501555	2.918	1.04984
CB5	pre	intact	0.261442	2.78026	0.87645
CB5	pre	intact	0.129611	1.37028	0.683031
CB5	pre	intact	0.450149	1.66812	1.11321
CB5	pre	intact	0.450583	1.60134	0.991891
CB5	pre	intact	0.18161	3.33291	0.328022
CB5	pre	intact	0.435294	2.86573	0.691256
CB5	pre	intact	0.476217	2.1054	0.905873
CB5	pre	intact	0.292614	1.2695	0.66052
CB5	pre	intact	0.603326	2.29736	1.03365
CB5	pre	intact	0.646833	1.86671	1.0187
CB5	pre	intact	0.722975	1.86796	0.887566
CB5	pre	intact	0.287525	1.79171	1.07089
CB5	pre	intact	0.490596	1.62373	1.00274
CB5	pre	intact	0.188444	1.79859	1.40724
CB5	pre	intact	0.576191	1.72763	0.989928
CB5	pre	intact	0.254924	2.78674	0.662321
CB5	pre	intact	0.124659	2.60603	0.511562
CB5	pre	intact	0.215147	1.51898	0.11024
CB5	pre	intact	0.121881	1.33988	0.389336
CB5	pre	intact	0.158809	1.48612	1.18514
CB5	pre	intact	0.18984	2.46534	0.310505
CB5	pre	intact	0.516729	1.76411	0.511001
CB5	pre	intact	0.535081	1.64458	0.694023
CB5	pre	intact	0.330801	0.921202	1.16366
CB5	pre	intact	0.594709	1.44818	0.655325
CB5	pre	intact	0.514164	1.09803	0.840416
CB5	pre	intact	0.453749	1.9458	1.36332
CB5	pre	intact	0.227841	1.99532	1.63972
CB5	pre	intact	0.351899	2.48802	1.17054
CB5	pre	intact	0.627973	2.57423	0.174538
[truncated: 1,489 more rows]
