# Supplementary material for: Spared perilesional V1 activity underlies training-induced recovery of luminance detection sensitivity in cortically-blind patients
Source: Nat Commun. 2021 Oct 20;12:6102. doi: 10.1038/s41467-021-26345-1 (PMC8528839; doi:10.1038/s41467-021-26345-1)
Supplement: Supplementary file 4 — Source Data [file 41467_2021_26345_MOESM4_ESM.zip › FIGURE_SOURCEFILES/SI_sourceData/FigureS7_sourceData.xlsx]

## Sheet: Figure S7
Figure S7a
V1-V4 pRF depth in the blind field as a function of training for pRF covering the blind field
in deg
	V1		V2		V3		V4
SUBJECT ID	pre-training blind field	post-training blind field	pre-training intact field	post-training intact field	pre-training blind field	post-training blind field	pre-training intact field	post-training intact field
CB1	-0.282843	-1.10902	-1.11803	-1.0198	-1.00234	-1.14425	-1.18731	-1.67006
CB2	0	-0.170711	-0.1	-1.00249	-0.910977	-1.04403	-1.1291	-1.33007
CB3	-1.3635	-0.986217	-1.4	-1.45	-0.8	-1.8	-2.19317	-3
CB4	-0.141421	-0.223607	-0.632456	-0.7	-0.723269	-1.3	-1.14018	-0.894427
CB5	-0.781025	-0.908191	-0.2	-0.3	0	0	-2.01246	-0.894427
CB6	-1.00519	-1.9105	-2.08806	-1.78681	-2.62568	-1.89737	-2.62488	-1.92354
CB7	-0.632456	-0.6	-0.15	-0.4	-0.120711	-0.223607	-0.4	-0.5
CB8	-0.707107	0	-0.781025	-0.565685	-0.894427	-0.316228	-1.85525	-1.62788
AVERAGE	-0.614193	-0.73853	-0.808697	-0.903099	-0.884676	-0.965685	-1.56779	-1.48005
SEM	0.16156	0.221726	0.247147	0.183005	0.281744	0.254212	0.256094	0.274961
Figure S7b
V1-V4 pRF depth in the blind field as a function of training for pRF covering the intact field
in deg
	V1		V2		V3		V4
SUBJECT ID	pre-training blind field	post-training blind field	pre-training intact field	post-training intact field	pre-training blind field	post-training blind field	pre-training intact field	post-training intact field
CB1	-5.45665	-5.43599	-5.2811	-5.14004	-5.53173	-5.52178	-5.44059	-5.40136
CB2	-3.21941	-3.28938	-2.96985	-2.79014	-2.1095	-2.06155	-2.61725	-2.66833
CB3	-5.52268	-5.80172	-5.4	-5.41202	-5.31507	-5.7	-5.66083	-6.2
CB4	-3.32415	-3.96232	-3.25269	-3.89487	-2.8	-3.49857	-2.36008	-2.24722
CB5	-2.70185	-2.54951	-2.42795	-2.08806	-2.12014	-2.05183	-2.41453	-2.34308
CB6	-7.03917	-6.7624	-7.14003	-6.46297	-6.8884	-6.42573	-8.24197	-7.00071
CB7	-2.52982	-2.54951	-2.2	-2.24164	-2.50799	-2.4331	-1.99249	-1.58114
CB8	-4.74342	-4.42436	-4.38634	-4.50055	-4.30465	-4.12129	-4.78017	-4.89181
AVERAGE	-4.31714	-4.3469	-4.13225	-4.06629	-3.94718	-3.97673	-4.18849	-4.04171
SEM	0.57224	0.548874	0.609469	0.563745	0.644522	0.617597	0.782595	0.732308
Figure S7c
Training-induced changes in pRF size for V1-V4
in deg
	V1		V2		V3		V4
SUBJECT ID	pRFs covering the blind field	pRFs covering the intact field	pRFs covering the blind field	pRFs covering the intact field	pRFs covering the blind field	pRFs covering the intact field	pRFs covering the blind field	pRFs covering the intact field
CB1	-0.826174	0.0206566	0.0982301	0.141059	-0.141907	0.00995159	-0.482746	0.0392332
CB2	-0.170711	-0.0699631	-0.902494	0.179705	-0.133053	0.0479496	-0.200969	-0.0510824
CB3	0.377285	-0.279043	-0.05	-0.0120234	-1	-0.384927	-0.806829	-0.539171
CB4	-0.0821854	-0.638169	-0.0675445	-0.642177	-0.576731	-0.698571	0.245748	0.112864
CB5	-0.127166	0.152342	-0.1	0.33989	0	0.0683128	1.11803	0.0714563
CB6	-0.905305	0.276777	0.301249	0.677057	0.728314	0.462667	0.701343	1.24125
CB7	0.0324555	-0.0196877	-0.25	-0.0416442	-0.102896	0.0748823	-0.1	0.411347
CB8	0.707107	0.319054	0.21534	-0.114203	0.578199	0.183363	0.227367	-0.111647
AVERAGE	-0.124337	-0.0297542	-0.0944024	0.0659579	-0.0810093	-0.0295465	0.0877435	0.146781
SEM	0.192443	0.110628	0.131579	0.13487	0.197904	0.126034	0.220664	0.182381
