# Supplementary material for: Spared perilesional V1 activity underlies training-induced recovery of luminance detection sensitivity in cortically-blind patients
Source: Nat Commun. 2021 Oct 20;12:6102. doi: 10.1038/s41467-021-26345-1 (PMC8528839; doi:10.1038/s41467-021-26345-1)
Supplement: Supplementary file 4 — Source Data [file 41467_2021_26345_MOESM4_ESM.zip › FIGURE_SOURCEFILES/SI_sourceData/FigureS6_sourceData.xlsx]

## Sheet: Sheet1
Figure S6
V1
SUBJECT ID	SESSION	PRF COVERAGE	pRF r2	pRF depth in the blind field
CB1	pre	intact	0.847403	-9.04434
CB1	pre	intact	0.857772	-8.02808
CB1	pre	intact	0.402759	-6.67308
CB1	pre	intact	0.693324	-7.84347
CB1	pre	intact	0.801463	-7.71622
CB1	pre	intact	0.787833	-7.36817
CB1	pre	intact	0.70088	-6.94622
CB1	pre	intact	0.666114	-7.13092
CB1	pre	intact	0.704689	-7.09366
CB1	pre	intact	0.676942	-6.29682
CB1	pre	intact	0.762754	-6.66408
CB1	pre	intact	0.775764	-6.61891
CB1	pre	intact	0.35627	-5.52268
CB1	pre	intact	0.14445	-5.55698
CB1	pre	intact	0.488346	-6.22656
CB1	pre	intact	0.400344	-5.90339
CB1	pre	intact	0.335619	-6.76757
CB1	pre	intact	0.283744	-7.4793
CB1	pre	intact	0.886852	-9.26337
CB1	pre	intact	0.913961	-8.06102
CB1	pre	intact	0.747927	-6.29365
CB1	pre	intact	0.822167	-9.21141
CB1	pre	intact	0.84976	-8.54459
CB1	pre	intact	0.801637	-7.37564
CB1	pre	intact	0.349087	-5.72014
CB1	pre	intact	0.631736	-6.0803
CB1	pre	intact	0.672981	-6.84251
CB1	pre	intact	0.846346	-7.49466
CB1	pre	intact	0.840107	-6.01664
CB1	pre	intact	0.259345	-4.75395
CB1	pre	intact	0.780306	-6.5437
CB1	pre	intact	0.679441	-6
CB1	pre	intact	0.81529	-6.84471
CB1	pre	intact	0.875565	-6.62118
CB1	pre	intact	0.546365	-5.90931
CB1	pre	intact	0.773117	-6.1
CB1	pre	intact	0.868944	-6.52993
CB1	pre	intact	0.873289	-6.52993
CB1	pre	intact	0.6724	-6.26099
CB1	pre	intact	0.35163	-5.47083
CB1	pre	intact	0.558097	-6.02163
CB1	pre	intact	0.527633	-5.85918
CB1	pre	intact	0.101019	-5.81378
CB1	pre	intact	0.881248	-7.05762
CB1	pre	intact	0.918708	-6.26498
CB1	pre	blind	0.829913	-4.08044
CB1	pre	blind	0.740938	-1.65529
CB1	pre	intact	0.874869	-9.90202
CB1	pre	intact	0.898829	-8.01561
CB1	pre	intact	0.892705	-6.93542
CB1	pre	intact	0.657362	-4.38634
CB1	pre	intact	0.563198	-2.9
CB1	pre	intact	0.736723	-9.54254
CB1	pre	intact	0.792486	-8.84816
CB1	pre	intact	0.79699	-8.48528
CB1	pre	intact	0.794332	-6.08112
CB1	pre	intact	0.748007	-3.98121
CB1	pre	intact	0.790112	-3.95601
CB1	pre	intact	0.680281	-6.01332
CB1	pre	intact	0.840248	-6.0803
CB1	pre	intact	0.845434	-7.28972
CB1	pre	intact	0.808157	-6.67308
CB1	pre	intact	0.854634	-4.71275
CB1	pre	intact	0.685489	-4.14367
CB1	pre	intact	0.742517	-5.78014
CB1	pre	intact	0.833889	-5.58032
CB1	pre	intact	0.806355	-6.26498
CB1	pre	intact	0.885678	-6.4405
CB1	pre	intact	0.857822	-5.81893
CB1	pre	intact	0.378154	-5.2
CB1	pre	intact	0.708276	-6.07454
CB1	pre	intact	0.819961	-6.26099
CB1	pre	intact	0.591172	-5.81808
CB1	pre	intact	0.409306	-5.59017
CB1	pre	intact	0.232076	-5.34135
CB1	pre	intact	0.115441	-5.21536
CB1	pre	intact	0.150915	-5.02494
CB1	pre	intact	0.873877	-5.48179
CB1	pre	intact	0.89332	-4.30813
CB1	pre	intact	0.880255	-5.45711
CB1	pre	intact	0.773002	-3.05287
CB1	pre	blind	0.808486	-1.9105
CB1	pre	intact	0.722126	-2.61725
CB1	pre	intact	0.843179	-6.8593
CB1	pre	intact	0.698021	-4.90917
CB1	pre	intact	0.568073	-2.86007
CB1	pre	intact	0.353707	-2.74591
CB1	pre	intact	0.769178	-12.1659
CB1	pre	intact	0.77949	-9.34773
CB1	pre	intact	0.881574	-7.93788
CB1	pre	intact	0.828913	-6.10328
CB1	pre	intact	0.740034	-4.11096
CB1	pre	intact	0.60885	-3.76431
CB1	pre	intact	0.831542	-6.16117
CB1	pre	intact	0.808756	-6.88186
CB1	pre	intact	0.661444	-6.88767
CB1	pre	intact	0.693365	-4.82701
CB1	pre	intact	0.407125	-3.88973
CB1	pre	intact	0.228631	-8.20244
CB1	pre	intact	0.816779	-5.94054
CB1	pre	intact	0.741	-6.7424
CB1	pre	intact	0.704981	-6.61891
CB1	pre	intact	0.707832	-5.40833
CB1	pre	intact	0.161511	-4.93356
CB1	pre	intact	0.70028	-5.37587
CB1	pre	intact	0.514729	-5.72189
CB1	pre	intact	0.313577	-5.79828
CB1	pre	intact	0.273975	-5.14296
CB1	pre	intact	0.161811	-8.98053
CB1	pre	intact	0.678658	-3.16228
CB1	pre	intact	0.796128	-3.68782
CB1	pre	blind	0.469607	0
CB1	pre	intact	0.586599	-1.27279
CB1	pre	intact	0.687519	-9.26337
CB1	pre	intact	0.5542	-6.32535
CB1	pre	intact	0.596338	-3.39411
CB1	pre	intact	0.305071	-3.25576
CB1	pre	intact	0.883911	-13.1894
CB1	pre	intact	0.871453	-12.2066
CB1	pre	intact	0.837224	-9.36376
CB1	pre	intact	0.846538	-6.98928
CB1	pre	intact	0.390069	-3.8833
CB1	pre	intact	0.893568	-13.435
CB1	pre	intact	0.547478	-9.70824
CB1	pre	intact	0.525107	-8.57555
CB1	pre	intact	0.418903	-7.63217
CB1	pre	intact	0.145201	-4.17612
CB1	pre	intact	0.681016	-8.20244
CB1	pre	intact	0.518691	-6.71193
CB1	pre	intact	0.650406	-6.19839
CB1	pre	intact	0.62682	-6.94622
CB1	pre	intact	0.223102	-6.91809
CB1	pre	intact	0.456451	-6.3
CB1	pre	intact	0.514505	-6.40078
CB1	pre	intact	0.382836	-10.5309
CB1	pre	intact	0.878427	-12.516
CB1	pre	intact	0.631444	-10.8812
CB1	pre	intact	0.875311	-12.5865
CB1	pre	intact	0.722304	-11.9403
CB1	pre	intact	0.14053	-4.92443
CB1	pre	intact	0.721425	-6.06053
CB1	pre	intact	0.641822	-7.82304
CB1	pre	intact	0.606336	-7
CB1	pre	intact	0.363126	-6.21289
CB1	pre	intact	0.398684	-7.6
CB1	pre	intact	0.258741	-8.00562
CB1	pre	intact	0.463009	-8.82327
CB1	pre	intact	0.372222	-10.7935
CB1	pre	intact	0.250185	-10.4738
CB1	pre	intact	0.107674	-7.64853
CB1	pre	intact	0.43965	-9.92975
CB1	pre	intact	0.514999	-9.68968
CB1	pre	intact	0.324383	-9.57183
CB1	pre	intact	0.171575	-10.2616
CB1	pre	intact	0.781122	-9.09725
CB1	pre	intact	0.456066	-11.7154
CB1	pre	intact	0.234541	-8.5
CB1	pre	intact	0.724708	-11.5966
CB1	pre	intact	0.701478	-11.3217
CB1	pre	intact	0.356602	-10.8894
CB1	pre	intact	0.577767	-8.48646
CB1	pre	intact	0.665175	-10.8894
CB1	pre	intact	0.829566	-10.1833
CB1	pre	intact	0.690461	-9.38616
CB1	pre	intact	0.193946	-8.40238
CB1	pre	intact	0.604176	-4.90917
CB1	pre	intact	0.776376	-6.2482
CB1	pre	intact	0.886693	-5.96406
CB1	pre	intact	0.759391	-6.58635
CB1	pre	intact	0.101716	-6.13514
CB1	pre	intact	0.38444	-4.57056
CB1	pre	intact	0.500763	-4.20476
CB1	pre	intact	0.655527	-5.50091
CB1	pre	intact	0.749653	-6.03738
CB1	pre	intact	0.319361	-6.35689
CB1	pre	intact	0.383364	-6.22896
CB1	pre	intact	0.398739	-6.32851
CB1	pre	intact	0.24138	-5.1
CB1	pre	intact	0.441126	-9.35094
CB1	pre	intact	0.111069	-6.15224
CB1	pre	intact	0.381661	-9.90202
CB1	pre	intact	0.173182	-8.6764
CB1	pre	intact	0.491194	-3.38378
CB1	pre	intact	0.172799	-4.58912
CB1	pre	intact	0.844946	-3.2
CB1	pre	intact	0.799299	-3.68917
CB1	pre	intact	0.287003	-4.51774
CB1	pre	intact	0.163046	-5.53173
CB1	pre	intact	0.54996	-0.905539
CB1	pre	intact	0.70255	-2.4
CB1	pre	intact	0.855323	-2.8
CB1	pre	intact	0.687948	-4.31856
CB1	pre	intact	0.11122	-5.42033
CB1	pre	intact	0.210703	-5.81893
CB1	pre	intact	0.542092	-4.47214
CB1	pre	intact	0.620592	-4.73814
CB1	pre	intact	0.657299	-4.272
CB1	pre	intact	0.414097	-4.9
CB1	pre	intact	0.204637	-5.60089
CB1	pre	intact	0.348027	-5.81893
CB1	pre	intact	0.370489	-4.85077
CB1	pre	intact	0.378731	-4.81041
CB1	pre	intact	0.541195	-5.34509
CB1	pre	intact	0.248454	-5.45619
CB1	pre	intact	0.179173	-4.96488
CB1	pre	intact	0.193207	-5.32353
CB1	pre	intact	0.129678	-6.27694
CB1	pre	intact	0.664558	-2.32594
CB1	pre	intact	0.695117	-1.90263
CB1	pre	intact	0.147014	-4.61411
CB1	pre	intact	0.736328	-1.56525
CB1	pre	intact	0.832899	-2.80178
CB1	pre	intact	0.836747	-2.65707
CB1	pre	intact	0.732774	-2.50799
CB1	pre	intact	0.567189	-3.79473
CB1	pre	intact	0.793854	-3.76563
CB1	pre	intact	0.76421	-3.66197
CB1	pre	intact	0.823351	-2.96985
CB1	pre	intact	0.886436	-2.76586
CB1	pre	intact	0.788754	-1.80278
CB1	pre	intact	0.319288	-3.01496
CB1	pre	intact	0.203061	-6.42573
CB1	pre	intact	0.444797	-5.728
CB1	pre	intact	0.714381	-4.49444
CB1	pre	intact	0.871352	-3.58469
CB1	pre	intact	0.828275	-2.24722
CB1	pre	intact	0.725146	-1.772
CB1	pre	intact	0.483776	-3.05941
CB1	pre	intact	0.314028	-4.28019
CB1	pre	intact	0.366077	-5.54437
CB1	pre	intact	0.630439	-4.88365
CB1	pre	intact	0.675394	-3.51283
CB1	pre	intact	0.564194	-2.80178
CB1	pre	intact	0.673127	-3.02655
CB1	pre	intact	0.206386	-5.92115
CB1	pre	intact	0.208352	-5.30377
CB1	pre	intact	0.522656	-4.60109
CB1	pre	intact	0.60205	-4.01995
CB1	pre	intact	0.139576	-3.86394
CB1	pre	intact	0.232217	-5.5
CB1	pre	blind	0.223178	0.447214
CB1	pre	blind	0.100325	-0.282843
CB1	pre	blind	0.182515	-1.22066
CB1	pre	intact	0.159464	-1.66433
CB1	pre	blind	0.629658	-1.8868
CB1	pre	blind	0.844313	-1.33417
CB1	pre	intact	0.471399	-2.56125
CB1	pre	intact	0.373503	-3.39706
CB1	pre	intact	0.109621	-3.25576
CB1	pre	intact	0.732463	-1.5
CB1	pre	intact	0.84211	-2.12132
CB1	pre	intact	0.599725	-3.18277
CB1	pre	intact	0.235501	-2.23607
CB1	pre	intact	0.726142	-1.90263
CB1	pre	intact	0.705331	-2.36008
CB1	pre	intact	0.181544	-3.36155
CB1	pre	intact	0.527513	-4.04969
CB1	pre	intact	0.256777	-1.55563
CB1	pre	blind	0.287143	-0.282843
CB1	pre	intact	0.695158	-3.7054
CB1	pre	intact	0.802175	-3.34215
CB1	pre	intact	0.519808	-3.72022
CB1	pre	intact	0.673224	-3.82099
CB1	pre	intact	0.733017	-4.66905
CB1	pre	intact	0.874849	-4.31856
CB1	pre	intact	0.687426	-4.10366
CB1	pre	intact	0.386291	-3.64966
CB1	pre	intact	0.543613	-4.5
CB1	pre	intact	0.701536	-4.60435
CB1	pre	intact	0.73803	-4.67547
CB1	pre	intact	0.518016	-4.39318
CB1	pre	blind	0.515024	-1.06301
CB1	pre	blind	0.222214	0.141421
CB1	pre	blind	0.115383	1.51327
CB1	pre	blind	0.466649	-0.5
CB1	pre	blind	0.287294	-0.7
CB1	pre	intact	0.334984	-1.48661
CB1	pre	blind	0.468703	-0.921954
CB1	pre	blind	0.867069	-1.27279
CB1	pre	blind	0.889272	-1
CB1	pre	intact	0.432471	-1.80278
CB1	pre	intact	0.228293	-3.17805
CB1	pre	intact	0.330003	-3.17805
CB1	pre	intact	0.580651	-2.3
CB1	pre	intact	0.834042	-2.14009
CB1	pre	intact	0.814163	-2.19317
CB1	pre	intact	0.455031	-3.48855
CB1	pre	intact	0.322537	-3.80132
CB1	pre	intact	0.324174	-3.95601
CB1	pre	intact	0.123149	-3.91152
CB1	pre	intact	0.745782	-4.67547
CB1	pre	intact	0.430154	-3.60555
CB1	pre	intact	0.285564	-4.54863
CB1	pre	intact	0.314725	-4.34166
CB1	pre	intact	0.528813	-3.96232
CB1	pre	intact	0.64521	-4.40454
CB1	pre	intact	0.518886	-4.34166
CB1	pre	intact	0.70087	-4.25793
CB1	pre	intact	0.682834	-5.50818
CB1	pre	intact	0.538908	-5.62228
CB1	pre	intact	0.46677	-5.1614
CB1	pre	intact	0.426208	-4.58039
CB1	pre	intact	0.464646	-5.39351
CB1	pre	intact	0.181544	-3.33017
CB1	pre	blind	0.582146	1.64012
CB1	pre	blind	0.830712	0.538516
CB1	pre	blind	0.668212	-0.141421
CB1	pre	blind	0.647729	0.8544
CB1	pre	blind	0.844071	0.1
CB1	pre	blind	0.788127	0
CB1	pre	blind	0.70675	-0.1
CB1	pre	blind	0.644367	-1.7
CB1	pre	blind	0.748073	-1.61245
CB1	pre	intact	0.593698	-1.94165
CB1	pre	intact	0.583368	-2.46982
CB1	pre	intact	0.767925	-2.84605
CB1	pre	intact	0.643045	-3.16228
CB1	pre	intact	0.749118	-3.76431
CB1	pre	intact	0.359576	-3.64006
CB1	pre	intact	0.338745	-3.98246
CB1	pre	intact	0.450504	-4.28019
CB1	pre	intact	0.442536	-4.94065
CB1	pre	intact	0.478339	-4.52217
CB1	pre	intact	0.179022	-4.62277
CB1	pre	intact	0.154428	-3.42053
CB1	pre	intact	0.104475	-3.88973
CB1	pre	blind	0.73044	0.5
CB1	pre	blind	0.352343	0.3
CB1	pre	intact	0.681911	-1.61245
CB1	pre	intact	0.308355	-4.42041
CB1	pre	intact	0.136802	-3.80789
CB1	pre	intact	0.256288	-4.34166
CB1	pre	intact	0.372685	-4.46542
CB1	pre	intact	0.117145	-4.44072
CB1	pre	intact	0.254806	-4.5607
CB1	post	intact	0.435717	-9.77446
CB1	post	intact	0.540735	-6.93542
CB1	post	intact	0.343067	-7.7666
CB1	post	intact	0.750881	-8.64523
CB1	post	intact	0.716382	-7.77817
CB1	post	intact	0.69808	-6.15224
CB1	post	intact	0.363208	-7.28972
CB1	post	intact	0.690863	-7.3736
CB1	post	intact	0.678488	-7.14703
CB1	post	intact	0.114833	-4.74236
CB1	post	intact	0.515734	-6.93542
CB1	post	intact	0.808087	-6.84471
CB1	post	intact	0.780465	-6.4846
CB1	post	intact	0.120738	-5.43783
CB1	post	intact	0.796109	-6.66408
CB1	post	intact	0.74509	-6.30635
CB1	post	intact	0.81559	-8.51469
CB1	post	intact	0.818814	-7.86448
CB1	post	intact	0.611328	-9.84733
CB1	post	intact	0.893558	-8.98888
CB1	post	intact	0.828714	-8.41487
CB1	post	intact	0.635633	-6.12944
CB1	post	intact	0.259741	-7.60066
CB1	post	intact	0.700466	-8.7046
CB1	post	intact	0.722024	-7.94796
CB1	post	intact	0.849946	-6.92965
CB1	post	intact	0.598425	-4.90306
CB1	post	intact	0.123348	-4.65188
CB1	post	intact	0.625146	-6.0803
CB1	post	intact	0.471516	-7.48465
CB1	post	intact	0.809671	-7.28011
CB1	post	intact	0.861415	-6.29365
CB1	post	intact	0.497312	-4.74131
CB1	post	intact	0.22894	-4.83322
CB1	post	intact	0.425099	-6.32456
CB1	post	intact	0.841375	-6.52993
CB1	post	intact	0.882187	-6.35059
CB1	post	intact	0.273173	-5.85918
CB1	post	intact	0.711019	-6.21691
CB1	post	intact	0.388375	-5.6356
CB1	post	intact	0.201999	-5.57584
CB1	post	intact	0.283734	-5.18845
CB1	post	intact	0.598491	-6.97711
CB1	post	intact	0.186683	-3.92046
CB1	post	intact	0.873783	-5.86686
CB1	post	intact	0.498756	-3.53553
CB1	post	intact	0.374636	-12.1659
CB1	post	intact	0.857703	-8.90674
CB1	post	intact	0.871401	-7.7201
CB1	post	intact	0.885833	-5.95483
CB1	post	intact	0.349372	-12.2004
CB1	post	intact	0.715969	-11.4215
CB1	post	intact	0.839031	-9.1351
CB1	post	intact	0.84855	-8.41487
CB1	post	intact	0.808919	-6.22013
CB1	post	intact	0.567723	-5.11957
CB1	post	intact	0.660996	-4.12311
CB1	post	intact	0.591674	-4.08044
CB1	post	intact	0.337583	-8.23468
CB1	post	intact	0.736194	-7.63217
CB1	post	intact	0.803859	-7.245
CB1	post	intact	0.459063	-5.51725
CB1	post	intact	0.790453	-4.272
CB1	post	intact	0.516952	-4.23792
CB1	post	intact	0.75998	-5.86003
CB1	post	intact	0.621406	-6.14003
CB1	post	intact	0.615991	-7.0214
CB1	post	intact	0.878356	-6.20323
CB1	post	intact	0.673576	-4.68188
CB1	post	intact	0.311535	-4.56946
CB1	post	intact	0.717202	-6.09016
CB1	post	intact	0.865938	-6.03738
CB1	post	intact	0.560828	-5.51543
CB1	post	intact	0.186589	-5.06063
CB1	post	intact	0.499293	-6.10573
CB1	post	intact	0.392089	-5.81808
CB1	post	intact	0.333608	-5.36656
CB1	post	intact	0.857936	-5.05668
CB1	post	intact	0.891625	-5.45894
CB1	post	blind	0.794171	-2.40832
CB1	post	intact	0.562973	-2.97321
CB1	post	intact	0.851938	-5.18652
CB1	post	intact	0.463241	-2.69072
CB1	post	blind	0.504535	-2.33452
CB1	post	intact	0.221652	-3.46554
CB1	post	intact	0.823713	-10.8757
CB1	post	intact	0.801863	-8.90954
CB1	post	intact	0.874645	-6.8593
CB1	post	intact	0.730817	-5.16236
CB1	post	intact	0.555136	-3.42053
CB1	post	intact	0.326997	-3.7
CB1	post	intact	0.502994	-10.9986
CB1	post	intact	0.662951	-7.54718
CB1	post	intact	0.725495	-7.48465
CB1	post	intact	0.679419	-6.08112
CB1	post	intact	0.655192	-4.08044
CB1	post	intact	0.398393	-3.79473
CB1	post	intact	0.760932	-5.88218
CB1	post	intact	0.765741	-6.12209
CB1	post	intact	0.483672	-6.68506
CB1	post	intact	0.67368	-6.35059
CB1	post	intact	0.520896	-4.30116
CB1	post	intact	0.649198	-5.95399
CB1	post	intact	0.497682	-6.22013
CB1	post	intact	0.432363	-5.77062
CB1	post	intact	0.296989	-4.75395
CB1	post	intact	0.354206	-5.44518
CB1	post	intact	0.167371	-9.70824
CB1	post	intact	0.117217	-4.94065
CB1	post	blind	0.340723	-2.56125
CB1	post	intact	0.262656	-1.78045
CB1	post	intact	0.360416	-3.08058
CB1	post	intact	0.191343	-2.69258
CB1	post	intact	0.456713	-3.43657
CB1	post	intact	0.279097	-3.44819
CB1	post	intact	0.75763	-12.3223
CB1	post	intact	0.829457	-7.33894
CB1	post	intact	0.34729	-5.43415
CB1	post	intact	0.21779	-3.59026
CB1	post	intact	0.852889	-13.2936
CB1	post	intact	0.801026	-11.5109
CB1	post	intact	0.756096	-7.87909
CB1	post	intact	0.177112	-5.85235
CB1	post	intact	0.452944	-7.24224
CB1	post	intact	0.588828	-6.22013
CB1	post	intact	0.337071	-6.38201
CB1	post	intact	0.470716	-6.72681
CB1	post	intact	0.421506	-7.43303
CB1	post	intact	0.113464	-3.64006
CB1	post	intact	0.72163	-11.967
CB1	post	intact	0.376548	-7.78781
CB1	post	intact	0.828312	-12.6811
CB1	post	intact	0.843036	-12.2332
CB1	post	intact	0.710852	-11.9754
CB1	post	intact	0.153701	-6.21691
CB1	post	intact	0.691002	-11.039
CB1	post	intact	0.813332	-11.1018
CB1	post	intact	0.738943	-9.01388
CB1	post	intact	0.215185	-8.2
CB1	post	intact	0.155086	-7.3
CB1	post	intact	0.141708	-6.94046
CB1	post	intact	0.24047	-10.4484
CB1	post	intact	0.180953	-9.98599
CB1	post	intact	0.291103	-9.48736
CB1	post	intact	0.189092	-9.05538
CB1	post	intact	0.118296	-7.60263
CB1	post	intact	0.172663	-8.28553
CB1	post	intact	0.131862	-8.32406
CB1	post	intact	0.18835	-9.98499
CB1	post	intact	0.102482	-8.54459
CB1	post	intact	0.688063	-10.1863
CB1	post	intact	0.668276	-10.6775
CB1	post	intact	0.652106	-7.81025
CB1	post	intact	0.75682	-7.5452
CB1	post	intact	0.464308	-7.40608
CB1	post	intact	0.366927	-5.53624
CB1	post	intact	0.643213	-5.10392
CB1	post	intact	0.718288	-5.66127
CB1	post	intact	0.791079	-6.52993
CB1	post	intact	0.283149	-7.55844
CB1	post	intact	0.313839	-6.49384
CB1	post	intact	0.344184	-6.22013
CB1	post	intact	0.204403	-6.90652
CB1	post	intact	0.380637	-10.1533
CB1	post	intact	0.384671	-10.3175
CB1	post	intact	0.130507	-7.82304
CB1	post	intact	0.294004	-8.33547
CB1	post	intact	0.11529	-7.51066
CB1	post	intact	0.202143	-10.5394
CB1	post	intact	0.506286	-1.3
CB1	post	intact	0.621647	-3.60694
CB1	post	intact	0.448651	-3.99625
CB1	post	intact	0.74104	-3.6
CB1	post	intact	0.388946	-3.4
CB1	post	intact	0.236053	-3.13847
CB1	post	intact	0.618399	-2.81603
CB1	post	intact	0.79227	-3.2
CB1	post	intact	0.675814	-4.2
CB1	post	intact	0.119803	-5.90339
CB1	post	intact	0.402514	-5.14198
CB1	post	intact	0.603683	-3.8833
CB1	post	intact	0.503063	-4.91935
CB1	post	intact	0.468676	-4.10488
CB1	post	intact	0.459356	-5.21536
CB1	post	intact	0.244029	-2.9
CB1	post	intact	0.317061	-4.36807
CB1	post	intact	0.353072	-6.17414
CB1	post	blind	0.204124	-1.1
CB1	post	intact	0.119099	-4.17732
CB1	post	intact	0.681122	-3.48281
CB1	post	intact	0.719456	-2.82312
CB1	post	blind	0.638159	-3.4
CB1	post	intact	0.603522	-2.19317
CB1	post	intact	0.82539	-2.77849
CB1	post	intact	0.558851	-2.20227
CB1	post	intact	0.392276	-4.17612
CB1	post	intact	0.417734	-4.10122
CB1	post	intact	0.437263	-3.80789
CB1	post	intact	0.696285	-4
CB1	post	intact	0.712217	-1.61245
CB1	post	intact	0.271791	-2.62488
CB1	post	intact	0.329792	-5.81893
CB1	post	intact	0.515786	-4.20595
CB1	post	intact	0.584516	-2.86356
CB1	post	intact	0.392848	-3.23883
CB1	post	intact	0.548834	-3
CB1	post	intact	0.358455	-4.17732
CB1	post	intact	0.210773	-5.3
CB1	post	intact	0.22327	-4.2
CB1	post	intact	0.432972	-4.01995
CB1	post	intact	0.195569	-3.8833
CB1	post	intact	0.327787	-4.39318
CB1	post	intact	0.126877	-6.2
CB1	post	intact	0.18428	-5.2469
CB1	post	blind	0.414032	-0.282843
CB1	post	blind	0.457895	-2.20227
CB1	post	intact	0.125908	-2.30217
CB1	post	intact	0.372341	-1.253
CB1	post	blind	0.805077	-1.6
CB1	post	intact	0.72268	-2.54951
CB1	post	intact	0.225814	-3.68917
CB1	post	intact	0.157434	-3.4
CB1	post	intact	0.646493	-1
CB1	post	intact	0.76792	-2.20907
CB1	post	intact	0.642163	-3.10644
CB1	post	intact	0.544018	-1.82483
CB1	post	intact	0.679996	-2.52389
CB1	post	intact	0.522626	-3.26497
CB1	post	intact	0.613823	-3.60555
CB1	post	intact	0.821673	-4.17253
CB1	post	intact	0.658569	-3.82884
CB1	post	intact	0.51562	-4.3
CB1	post	intact	0.753885	-4.40114
CB1	post	intact	0.69983	-4.34166
CB1	post	intact	0.756357	-4.32782
CB1	post	intact	0.598829	-5.30094
CB1	post	intact	0.696015	-5.03587
CB1	post	intact	0.250395	-4.9679
CB1	post	intact	0.456598	-4.70106
CB1	post	blind	0.261053	-2.30217
CB1	post	blind	0.426007	-2.08806
CB1	post	blind	0.182196	-0.1
CB1	post	intact	0.49865	-0.761577
CB1	post	blind	0.883677	-0.360555
CB1	post	blind	0.87044	-1.2083
CB1	post	intact	0.29437	-2.64008
CB1	post	intact	0.179444	-3.60694
CB1	post	intact	0.634545	-1.69706
CB1	post	intact	0.823274	-1.5
CB1	post	intact	0.781586	-1.92354
CB1	post	intact	0.36173	-3.40147
CB1	post	intact	0.335771	-4.04969
CB1	post	intact	0.235846	-4.39659
CB1	post	intact	0.14308	-4.36578
CB1	post	intact	0.391278	-4.04969
CB1	post	intact	0.18986	-3.99249
CB1	post	intact	0.206951	-4.18688
CB1	post	intact	0.512255	-4.62709
CB1	post	intact	0.300631	-3.72022
CB1	post	intact	0.659951	-4.88365
CB1	post	intact	0.665042	-5.53263
CB1	post	intact	0.445417	-5.1225
CB1	post	intact	0.471013	-4.52217
CB1	post	intact	0.266804	-5.60357
CB1	post	blind	0.532663	0.98995
CB1	post	blind	0.785575	0
CB1	post	blind	0.791595	-0.223607
CB1	post	blind	0.792998	-0.1
CB1	post	blind	0.740315	-0.5
CB1	post	blind	0.544605	-1.11803
CB1	post	intact	0.6309	-2.66833
CB1	post	intact	0.512854	-2.94109
CB1	post	intact	0.270574	-4.33244
CB1	post	intact	0.553516	-4.272
CB1	post	intact	0.481718	-4.61411
CB1	post	intact	0.223365	-4.82597
CB1	post	intact	0.168279	-1.96469
CB1	post	intact	0.37613	-4.36005
CB1	post	intact	0.356513	-4.34166
CB1	post	intact	0.10174	-4.60435
CB1	post	intact	0.101364	-5.10392
CB1	post	intact	0.108651	-4.80104
CB1	post	intact	0.165247	-3.40588
CB1	post	blind	0.326116	-1.02956
CB1	post	intact	0.247423	-4.30116
CB1	post	intact	0.118332	-4.06079
CB2	pre	intact	0.159256	-0.72111
CB2	pre	blind	0.156875	2.1587
CB2	pre	blind	0.206867	0.282843
CB2	pre	blind	0.132987	-0.1
CB2	pre	blind	0.247873	0
CB2	pre	intact	0.518805	-3.23883
CB2	pre	blind	0.339037	0.360555
CB2	pre	intact	0.476971	-0.7
CB2	pre	intact	0.195979	-0.9
CB2	pre	intact	0.296357	-1.16619
CB2	pre	blind	0.762162	2.1095
CB2	pre	blind	0.534711	1.86815
CB2	pre	blind	0.775968	2.23607
CB2	pre	blind	0.58577	1
CB2	pre	blind	0.703011	1.80278
CB2	pre	blind	0.372577	1.2
CB2	pre	blind	0.185996	1.23693
CB2	pre	blind	0.646086	1.60312
CB2	pre	blind	0.253195	1.26491
CB2	pre	blind	0.605323	1.92354
CB2	pre	blind	0.434337	1.14018
CB2	pre	blind	0.154996	0.7
CB2	pre	blind	0.238568	2.5
CB2	pre	blind	0.421983	0
CB2	pre	blind	0.384438	0
CB2	pre	intact	0.727678	-6.1
CB2	pre	blind	0.458708	0
CB2	pre	blind	0.279208	0.921954
CB2	pre	blind	0.634401	-3.10161
CB2	pre	intact	0.715541	-0.223607
CB2	pre	blind	0.448822	-0.1
CB2	pre	intact	0.38831	-0.7
CB2	pre	blind	0.694862	0
CB2	pre	blind	0.515642	-2.72947
CB2	pre	intact	0.741094	-0.7
CB2	pre	blind	0.148299	-0.3
CB2	pre	intact	0.142572	-1.14018
CB2	pre	blind	0.564843	-2
CB2	pre	blind	0.210326	-0.5
CB2	pre	blind	0.394942	-0.7
CB2	pre	blind	0.627463	-0.6
CB2	pre	intact	0.101927	-1
CB2	pre	blind	0.563612	3.05941
CB2	pre	blind	0.271109	1.14018
CB2	pre	blind	0.726602	2.78568
CB2	pre	blind	0.799736	2.22036
CB2	pre	intact	0.101543	-0.5
CB2	pre	blind	0.725346	2.47386
CB2	pre	blind	0.292627	0.2
CB2	pre	blind	0.268703	0.6
CB2	pre	blind	0.867446	3.20156
CB2	pre	blind	0.547671	1.8
CB2	pre	blind	0.243941	1.14018
CB2	pre	blind	0.785606	4.94975
CB2	pre	blind	0.260235	1.43178
CB2	pre	blind	0.195108	2.2
CB2	pre	blind	0.4606	3
CB2	pre	intact	0.502968	-6.43273
CB2	pre	blind	0.809286	4
CB2	pre	blind	0.395568	2.37697
CB2	pre	blind	0.167728	2.91548
CB2	pre	intact	0.671267	-5.23927
CB2	pre	intact	0.713099	-0.2
CB2	pre	blind	0.750774	2.6
CB2	pre	blind	0.638765	0.447214
CB2	pre	blind	0.580571	0.316228
CB2	pre	blind	0.55291	0.1
CB2	pre	blind	0.44259	1.61245
CB2	pre	intact	0.545256	-4.34166
CB2	pre	blind	0.691154	-2.76586
CB2	pre	blind	0.676066	-0.7
CB2	pre	blind	0.703138	0
CB2	pre	blind	0.737888	0
CB2	pre	blind	0.777846	-0.5
CB2	pre	blind	0.460759	0
CB2	pre	intact	0.622952	-4
CB2	pre	blind	0.617469	-2.1
CB2	pre	intact	0.800025	-1.3
CB2	pre	blind	0.717628	-0.707107
CB2	pre	blind	0.733907	-0.4
CB2	pre	blind	0.288609	-0.3
CB2	pre	intact	0.330944	-2.94279
CB2	pre	blind	0.390862	-1.8
CB2	pre	blind	0.783839	-1.3
CB2	pre	blind	0.305875	-1.1
CB2	pre	blind	0.460398	-0.608276
CB2	pre	intact	0.148505	-2.03961
CB2	pre	intact	0.269748	-1.70294
CB2	pre	blind	0.335068	-1.5
CB2	pre	blind	0.135318	-1.41421
CB2	pre	intact	0.329388	-3.11127
CB2	pre	intact	0.199049	-2.96985
CB2	pre	blind	0.376782	1.20416
CB2	pre	blind	0.76335	2.35372
CB2	pre	blind	0.516478	0.4
CB2	pre	blind	0.279142	0
CB2	pre	blind	0.790512	5.02195
CB2	pre	blind	0.858232	3.5171
CB2	pre	blind	0.445746	0.8
CB2	pre	intact	0.742779	-9.4
CB2	pre	intact	0.722594	-8.6
CB2	pre	blind	0.570596	2.69258
CB2	pre	blind	0.544566	2.45153
CB2	pre	blind	0.662037	3.25576
CB2	pre	blind	0.648521	4.31741
CB2	pre	blind	0.146366	3.4
CB2	pre	intact	0.621754	-5.28015
CB2	pre	blind	0.829288	1.4
CB2	pre	blind	0.84037	0.8544
CB2	pre	blind	0.768124	0.1
CB2	pre	intact	0.286877	-5.79396
CB2	pre	blind	0.71883	-3.80789
CB2	pre	blind	0.672981	-2.90689
CB2	pre	blind	0.570673	-1.38924
CB2	pre	intact	0.794869	-0.538516
CB2	pre	blind	0.740879	0
CB2	pre	blind	0.301409	1.772
CB2	pre	blind	0.479448	-1.3
CB2	pre	intact	0.469627	-3.26956
CB2	pre	blind	0.57219	-2.18403
CB2	pre	blind	0.633111	-1.4
CB2	pre	intact	0.689342	-1.6
CB2	pre	blind	0.354779	2.22036
CB2	pre	blind	0.365428	-2.54951
CB2	pre	blind	0.651637	-1.6
CB2	pre	blind	0.456798	-0.948683
CB2	pre	intact	0.544992	-6.49384
CB2	pre	intact	0.113173	-5.84209
CB2	pre	blind	0.325656	-2.10238
CB2	pre	blind	0.531595	-2.54558
CB2	pre	intact	0.252546	-3.19531
CB2	pre	intact	0.103705	-4.04599
CB2	pre	blind	0.680779	-0.9
CB2	pre	intact	0.409638	-8.45044
CB2	pre	intact	0.617933	-6.35138
CB2	pre	intact	0.748714	-8.91403
CB2	pre	blind	0.609902	4.85077
CB2	pre	blind	0.257723	-0.282843
CB2	pre	blind	0.312548	-0.360555
CB2	pre	intact	0.548723	-6.64831
CB2	pre	intact	0.618899	-5.728
CB2	pre	intact	0.629529	-8.2201
CB2	pre	intact	0.591583	-5.2
CB2	pre	blind	0.347337	-2.3
CB2	pre	intact	0.162116	-10.3276
CB2	pre	intact	0.455271	-5.37401
CB2	pre	intact	0.472024	-7.15542
CB2	pre	intact	0.497043	-6.8884
CB2	pre	intact	0.50384	-4.06079
CB2	pre	intact	0.108203	-4.5
CB2	pre	intact	0.42985	-6.60303
CB2	pre	intact	0.620919	-6.4405
CB2	pre	intact	0.469924	-4.92443
CB2	pre	intact	0.278911	-5.02195
CB2	pre	intact	0.393838	-3.31361
CB2	pre	intact	0.332762	-2.86356
CB2	pre	intact	0.165296	-6.07454
CB2	pre	intact	0.198377	-4.25206
CB2	pre	intact	0.397236	-4.531
CB2	pre	intact	0.239954	-2.05913
CB2	pre	intact	0.174699	-3.18904
CB2	pre	intact	0.325738	-2.96985
CB2	pre	blind	0.3053	-1.60312
CB2	pre	blind	0.343563	0
CB2	pre	blind	0.400841	-0.1
CB2	pre	blind	0.159063	-0.4
CB2	pre	blind	0.407582	0
CB2	pre	blind	0.405759	0
CB2	pre	intact	0.236587	-6.29365
CB2	pre	intact	0.573067	-9.57079
CB2	pre	intact	0.795095	-9.20489
CB2	pre	intact	0.552632	-5.99083
CB2	pre	blind	0.718882	-0.1
CB2	pre	blind	0.414404	0.2
CB2	pre	intact	0.384785	-5.27731
CB2	pre	intact	0.678042	-4.87545
CB2	pre	intact	0.756438	-8.47172
CB2	pre	intact	0.437869	-7.8
CB2	pre	intact	0.736065	-5.55788
CB2	pre	intact	0.684196	-4.31741
CB2	pre	intact	0.595342	-4.04475
CB2	pre	blind	0.144152	-0.4
CB2	pre	intact	0.752383	-5.04777
CB2	pre	intact	0.638536	-3.82753
CB2	pre	intact	0.387637	-4.245
CB2	pre	intact	0.506427	-7.73175
CB2	pre	intact	0.64851	-4.27551
CB2	pre	intact	0.66523	-2.6
CB2	pre	intact	0.460958	-3.7108
CB2	pre	intact	0.252218	-2.5
CB2	pre	intact	0.380175	-9.52943
CB2	pre	intact	0.652456	-5.02096
CB2	pre	intact	0.540065	-3.47131
CB2	pre	intact	0.478315	-5.31507
CB2	pre	intact	0.312283	-2.05913
CB2	pre	intact	0.533718	-2.2561
CB2	pre	intact	0.487749	-3.2
CB2	pre	intact	0.20066	-2.8
CB2	pre	intact	0.487155	-5.96657
CB2	pre	intact	0.312017	-2.14009
CB2	pre	intact	0.201367	-2.19317
CB2	pre	intact	0.331622	-3.96989
CB2	pre	intact	0.352243	-3.16228
CB2	pre	intact	0.212167	-2.61725
CB2	pre	blind	0.66376	-0.824621
CB2	pre	blind	0.512487	-0.4
CB2	pre	blind	0.531639	-0.412311
CB2	pre	blind	0.71966	0
CB2	pre	intact	0.68652	-9.80816
CB2	pre	intact	0.821488	-9.21954
CB2	pre	intact	0.583914	-6.87314
CB2	pre	intact	0.669076	-4.9
CB2	pre	blind	0.452351	0
CB2	pre	blind	0.186531	-0.412311
CB2	pre	intact	0.451561	-6.9
CB2	pre	intact	0.601047	-6.7
CB2	pre	intact	0.644813	-4.75184
CB2	pre	intact	0.703448	-4.34166
CB2	pre	intact	0.33123	-2.72947
CB2	pre	intact	0.296619	-6.23618
CB2	pre	intact	0.490649	-2.91548
CB2	pre	intact	0.400435	-2.2
CB2	pre	intact	0.158022	-2.69258
CB2	pre	intact	0.239104	-1.87883
CB2	pre	intact	0.128667	-1.83848
CB2	pre	intact	0.129026	-2.47588
CB2	pre	intact	0.114816	-2.42074
CB2	pre	blind	0.456308	-1.8
CB2	pre	blind	0.376628	-1.4
CB2	pre	blind	0.455326	-0.4
CB2	pre	blind	0.404412	-0.2
CB2	pre	blind	0.363475	-3.5
CB2	pre	blind	0.429783	0
CB2	pre	blind	0.235333	0
CB2	pre	intact	0.142296	-0.824621
CB2	pre	intact	0.78972	-8.60233
CB2	pre	intact	0.4219	-3.83275
CB2	pre	blind	0.493218	-1.52971
CB2	pre	intact	0.485601	-1.50333
CB2	pre	intact	0.491804	-1.60312
CB2	pre	intact	0.516125	-2.2
CB2	pre	intact	0.307367	-1.92354
CB2	pre	intact	0.318743	-1.45602
CB2	pre	intact	0.585701	-2.75862
CB2	pre	blind	0.283367	-0.1
CB2	pre	intact	0.202778	-0.3
CB2	pre	intact	0.231974	-1.2
CB2	pre	intact	0.37063	-0.9
CB2	pre	intact	0.509809	-0.5
CB2	pre	intact	0.39443	-1.41421
CB2	pre	intact	0.591644	-1
CB2	pre	intact	0.218237	-0.905539
CB2	pre	intact	0.384715	-1.82483
CB2	pre	intact	0.413028	-1.9
CB2	pre	intact	0.172119	-0.707107
CB2	pre	intact	0.51437	-2.01246
CB2	pre	intact	0.161789	-0.707107
CB2	pre	intact	0.516516	-2.10238
CB2	pre	intact	0.16594	-1.5
CB2	pre	intact	0.307056	-0.806226
CB2	pre	intact	0.513043	-1.76918
CB2	pre	intact	0.169862	-0.781025
CB2	pre	intact	0.425119	-2.28035
CB2	pre	intact	0.121981	-0.360555
CB2	pre	intact	0.219876	-1.83848
CB2	post	blind	0.168902	0.6
CB2	post	blind	0.262431	0.1
CB2	post	blind	0.233598	0
CB2	post	intact	0.135651	-0.3
CB2	post	intact	0.73248	-2.64764
CB2	post	intact	0.327205	-1.07703
CB2	post	intact	0.181973	-0.8544
CB2	post	blind	0.737217	0.360555
CB2	post	blind	0.131218	-0.4
CB2	post	blind	0.689251	1.0198
CB2	post	blind	0.353743	0.3
CB2	post	blind	0.239156	0.4
CB2	post	blind	0.136448	1.7
CB2	post	blind	0.112921	2.76586
CB2	post	blind	0.540241	4.5
CB2	post	blind	0.113389	1.83576
CB2	post	intact	0.819271	-1.39284
CB2	post	blind	0.511159	2.8
CB2	post	blind	0.389026	0.707107
CB2	post	blind	0.438002	-0.1
CB2	post	blind	0.494381	0
CB2	post	blind	0.778007	0
CB2	post	blind	0.666235	0.1
CB2	post	intact	0.472105	-0.6
CB2	post	blind	0.684781	-2.4
CB2	post	blind	0.832775	-0.412311
CB2	post	blind	0.786629	0
CB2	post	blind	0.769844	0
CB2	post	intact	0.230829	-1.0198
CB2	post	blind	0.524623	-1.8
CB2	post	blind	0.615842	-0.6
CB2	post	blind	0.640981	-0.4
CB2	post	intact	0.177272	-1.13137
CB2	post	intact	0.259327	-1.3
CB2	post	intact	0.150121	-0.984886
CB2	post	blind	0.311389	-0.6
CB2	post	blind	0.25595	-0.5
CB2	post	blind	0.342511	0.5
CB2	post	blind	0.791473	1.45602
CB2	post	blind	0.399797	1.2
CB2	post	blind	0.531908	1.96469
CB2	post	blind	0.596853	3.25576
CB2	post	blind	0.170369	3.59026
CB2	post	intact	0.396377	-6.62873
CB2	post	intact	0.619319	-5.94138
CB2	post	blind	0.558898	2.70185
CB2	post	intact	0.566762	-5.73149
CB2	post	blind	0.860451	3.62215
CB2	post	blind	0.852109	2.37697
CB2	post	blind	0.746564	-0.1
CB2	post	blind	0.535513	0.5
CB2	post	intact	0.545051	-4.51774
CB2	post	blind	0.739244	-3
CB2	post	blind	0.726447	-0.632456
CB2	post	blind	0.855329	0
CB2	post	blind	0.868857	0.1
CB2	post	blind	0.45554	-0.316228
CB2	post	blind	0.100728	-0.141421
CB2	post	intact	0.427118	-3.53553
CB2	post	blind	0.782053	-2.5
CB2	post	blind	0.798268	-1.3
CB2	post	blind	0.821587	-0.7
CB2	post	blind	0.5256	0.5
CB2	post	intact	0.168735	-2.84429
CB2	post	intact	0.557976	-2.40832
CB2	post	blind	0.842509	-1.6
CB2	post	blind	0.620054	-0.9
CB2	post	blind	0.514581	-0.2
CB2	post	intact	0.132367	-2.63059
CB2	post	blind	0.536648	-1.94165
CB2	post	blind	0.517156	-2.26274
CB2	post	blind	0.420056	-1.69706
CB2	post	intact	0.126938	-2.75862
CB2	post	intact	0.223792	-3.18277
CB2	post	intact	0.192626	-2.78029
CB2	post	intact	0.162686	-2.19317
CB2	post	intact	0.814953	-10.2
CB2	post	intact	0.412924	-1.82483
CB2	post	intact	0.776834	-8.3672
CB2	post	intact	0.392101	-3.6
CB2	post	intact	0.132858	-8.32166
CB2	post	intact	0.475342	-7.52396
CB2	post	intact	0.716764	-5.41202
CB2	post	blind	0.665419	1.94165
CB2	post	intact	0.251338	-4.5
CB2	post	intact	0.484791	-4.94065
CB2	post	blind	0.178299	5.1788
CB2	post	blind	0.249667	3.42053
CB2	post	intact	0.747976	-4.11096
CB2	post	intact	0.248722	-6.58559
CB2	post	intact	0.71971	-5.2345
CB2	post	intact	0.680283	-6.39531
CB2	post	intact	0.603953	-6.3
CB2	post	intact	0.662042	-6.35138
CB2	post	intact	0.764785	-5.45894
CB2	post	intact	0.438874	-5.09215
CB2	post	intact	0.670905	-7.66551
CB2	post	intact	0.107241	-3.17648
CB2	post	intact	0.305564	-5.74543
CB2	post	intact	0.497061	-4.30116
CB2	post	intact	0.514835	-4.47214
CB2	post	intact	0.583145	-3.95601
CB2	post	intact	0.186139	-3.18277
CB2	post	intact	0.183299	-3.92046
CB2	post	intact	0.13461	-3.06105
CB2	post	intact	0.763608	-7.63217
CB2	post	intact	0.814237	-8.72066
CB2	post	intact	0.874377	-9.68762
CB2	post	intact	0.76046	-3.61248
CB2	post	intact	0.641115	-6.62118
CB2	post	intact	0.730153	-6.26259
CB2	post	intact	0.86317	-9.50368
CB2	post	intact	0.681859	-6.37887
CB2	post	intact	0.47379	-3.2249
CB2	post	intact	0.593924	-5.76888
CB2	post	intact	0.793031	-8.73613
CB2	post	intact	0.712434	-9.39042
CB2	post	intact	0.684906	-4.51221
CB2	post	blind	0.407959	-4.05216
CB2	post	intact	0.194646	-10.0419
CB2	post	intact	0.608404	-5.79828
CB2	post	intact	0.586988	-5.70088
CB2	post	intact	0.652906	-7.43236
CB2	post	intact	0.390234	-8.30542
CB2	post	intact	0.798342	-7.14493
CB2	post	intact	0.607762	-3.74833
CB2	post	intact	0.494648	-5.51543
CB2	post	intact	0.537092	-4.59674
CB2	post	intact	0.532383	-3.46554
CB2	post	intact	0.522399	-5.82495
CB2	post	intact	0.772686	-5.2
CB2	post	intact	0.381424	-2.99666
CB2	post	intact	0.356359	-3.78021
CB2	post	intact	0.633558	-3.05287
CB2	post	intact	0.565483	-4.24853
CB2	post	intact	0.467249	-3.53412
CB2	post	intact	0.171036	-3.16228
CB2	post	intact	0.411981	-2.86531
CB2	post	intact	0.329748	-2.64008
CB2	post	intact	0.166749	-2.45967
CB2	post	intact	0.230861	-2.01246
CB2	post	intact	0.185108	-2.90689
CB2	post	intact	0.113692	-0.316228
CB2	post	blind	0.534919	-2.12132
CB2	post	blind	0.723367	-1.00499
CB2	post	blind	0.665957	-1.0198
CB2	post	intact	0.645634	-10.4446
CB2	post	intact	0.808925	-10.013
CB2	post	blind	0.657314	-1.4
CB2	post	blind	0.543672	-0.316228
CB2	post	blind	0.543672	-0.316228
CB2	post	intact	0.701791	-5.05668
CB2	post	intact	0.706646	-8.94427
CB2	post	intact	0.85081	-9.50053
CB2	post	intact	0.713238	-9.17824
CB2	post	intact	0.773795	-6.02993
CB2	post	intact	0.768917	-3.6
CB2	post	blind	0.410258	-0.282843
CB2	post	intact	0.821935	-5.81378
CB2	post	intact	0.822881	-4.20476
CB2	post	intact	0.762729	-8.86848
CB2	post	intact	0.65506	-8.8
CB2	post	intact	0.774018	-7.29931
CB2	post	intact	0.813439	-3.9
CB2	post	intact	0.817238	-3.92938
CB2	post	blind	0.161418	-2.5
CB2	post	intact	0.843886	-5.67274
CB2	post	intact	0.788422	-4.16773
CB2	post	blind	0.45115	-3.88973
CB2	post	intact	0.714986	-6.7897
CB2	post	intact	0.763234	-5.3
CB2	post	intact	0.804118	-2.62488
CB2	post	intact	0.799758	-3.30151
CB2	post	intact	0.420286	-3.76563
CB2	post	intact	0.770355	-5.79828
CB2	post	intact	0.693474	-4.03113
CB2	post	intact	0.719816	-5.45894
CB2	post	intact	0.65451	-3.28938
CB2	post	intact	0.804118	-2.62488
CB2	post	intact	0.576036	-2.91548
CB2	post	intact	0.28216	-3.64966
CB2	post	intact	0.237096	-4.53431
CB2	post	intact	0.596261	-2.37065
CB2	post	intact	0.599539	-2.41661
CB2	post	intact	0.228343	-3.46554
CB2	post	intact	0.437832	-3.32415
CB2	post	intact	0.325696	-2.12132
CB2	post	intact	0.193979	-3.81838
CB2	post	intact	0.302466	-2.26274
CB2	post	intact	0.202791	-1.9105
CB2	post	intact	0.157206	-1.48661
CB2	post	intact	0.220809	-2.20227
CB2	post	blind	0.187438	-0.223607
CB2	post	blind	0.584472	-1.00499
CB2	post	blind	0.423201	0.2
CB2	post	blind	0.591264	-2.22036
CB2	post	blind	0.584472	-1.00499
CB2	post	blind	0.578863	-0.728011
CB2	post	blind	0.206525	0
CB2	post	intact	0.306553	-5.68243
CB2	post	intact	0.472588	-10.1823
CB2	post	intact	0.874788	-9.40053
CB2	post	intact	0.725118	-8.18841
CB2	post	blind	0.576944	-2.7
CB2	post	blind	0.632607	-1.96469
CB2	post	blind	0.326544	-1.1
CB2	post	intact	0.720699	-4.92443
CB2	post	intact	0.707434	-8.83629
CB2	post	intact	0.812873	-7.90253
CB2	post	intact	0.583676	-5.8
CB2	post	intact	0.665511	-2.4
CB2	post	intact	0.616988	-2.9
CB2	post	blind	0.149885	-1.67631
CB2	post	intact	0.311599	-4.61411
CB2	post	intact	0.656505	-5.70088
CB2	post	intact	0.568232	-2.19317
CB2	post	intact	0.668317	-2.23607
CB2	post	intact	0.484248	-2.91548
CB2	post	intact	0.417296	-2.01246
CB2	post	intact	0.593874	-2.23607
CB2	post	intact	0.43769	-2.20227
CB2	post	intact	0.16785	-2.05183
CB2	post	intact	0.645118	-1.8
CB2	post	intact	0.481457	-0.6
CB2	post	intact	0.745275	-2.2561
CB2	post	intact	0.74687	-0.7
CB2	post	intact	0.598358	-2.1
CB2	post	intact	0.598358	-2.1
CB2	post	intact	0.579244	-1.3
CB2	post	intact	0.623628	-0.9
CB2	post	intact	0.106228	-6.71789
CB2	post	intact	0.388975	-7.61052
CB2	post	intact	0.25228	-4.41814
CB2	post	intact	0.415965	-1.9
CB2	post	intact	0.747243	-1.8
CB2	post	intact	0.437939	-1.61245
CB2	post	intact	0.455016	-1.74642
CB2	post	intact	0.572023	-1.96469
CB2	post	intact	0.498696	-2.3
CB2	post	intact	0.100749	-2.1587
CB2	post	intact	0.430838	-1.7
CB2	post	intact	0.496486	-2.1587
CB2	post	intact	0.392589	-2.23607
CB2	post	intact	0.148996	-1.7
CB2	post	intact	0.128159	-2.14709
CB2	post	intact	0.643678	-2.74591
CB2	post	intact	0.116462	-1.55563
CB2	post	intact	0.64255	-0.632456
CB2	post	intact	0.574397	-1.30384
CB2	post	intact	0.79582	-1.21655
CB2	post	intact	0.760982	-0.905539
CB2	post	intact	0.697946	-1.43178
CB2	post	intact	0.151161	-1.8
CB2	post	intact	0.442299	-2.05913
CB2	post	intact	0.324563	-1.30384
CB2	post	intact	0.33808	-1.48661
CB2	post	intact	0.597085	-1.9799
CB2	post	intact	0.224581	-1.76918
CB2	post	intact	0.299289	-1.13137
CB2	post	intact	0.70304	-2.54951
CB2	post	intact	0.54508	-3.25269
CB2	post	intact	0.198067	-1.06301
CB2	post	intact	0.381175	-1.30384
CB2	post	intact	0.170777	-1.14018
CB2	post	intact	0.240905	-1.27279
CB2	post	intact	0.848248	-3.04138
CB2	post	intact	0.344857	-1.5
CB2	post	intact	0.118352	-0.98995
CB2	post	intact	0.781418	-3.18277
CB2	post	intact	0.357494	-3.18277
CB2	post	intact	0.254012	-0.98995
CB2	post	intact	0.488221	-1.70294
CB2	post	intact	0.311137	-3.5
CB3	pre	intact	0.18547	-5.37587
CB3	pre	intact	0.523789	-5.09215
CB3	pre	intact	0.449671	-5.12445
CB3	pre	intact	0.195178	-6.92604
CB3	pre	intact	0.104531	-5.59732
CB3	pre	intact	0.415797	-5.12445
CB3	pre	intact	0.111181	-5.2811
CB3	pre	intact	0.568921	-4.998
CB3	pre	intact	0.435078	-5.12445
CB3	pre	intact	0.31781	-7.7026
CB3	pre	intact	0.716092	-8.91852
CB3	pre	intact	0.899073	-9.29731
CB3	pre	intact	0.75848	-5.80086
CB3	pre	intact	0.655779	-6.26259
CB3	pre	intact	0.869753	-5.57584
CB3	pre	intact	0.563749	-4.87032
CB3	pre	intact	0.362317	-6.30714
CB3	pre	intact	0.620065	-5.41202
CB3	pre	intact	0.316463	-5.13128
CB3	pre	intact	0.428155	-5.09215
CB3	pre	intact	0.200966	-4.87032
CB3	pre	intact	0.343362	-6.79779
CB3	pre	intact	0.726727	-8.43801
CB3	pre	intact	0.868817	-10.9293
CB3	pre	intact	0.780117	-11.3217
CB3	pre	intact	0.916251	-8.5
CB3	pre	intact	0.889424	-6.43817
CB3	pre	intact	0.859877	-5.67274
CB3	pre	intact	0.859993	-4.78017
CB3	pre	intact	0.866785	-4.47772
CB3	pre	intact	0.866307	-6.30317
CB3	pre	intact	0.894021	-5.58032
CB3	pre	intact	0.889253	-4.90917
CB3	pre	intact	0.63489	-4.87032
CB3	pre	intact	0.20612	-6.44748
CB3	pre	intact	0.722968	-6.26099
CB3	pre	intact	0.798755	-5.64358
CB3	pre	intact	0.547518	-4.993
CB3	pre	intact	0.117931	-5.44059
CB3	pre	intact	0.291239	-6.31585
CB3	pre	intact	0.501634	-6.26498
CB3	pre	intact	0.10102	-4.15933
CB3	pre	intact	0.198406	-6.55515
CB3	pre	intact	0.111155	-5.63649
CB3	pre	intact	0.529197	-7.64788
CB3	pre	intact	0.14079	-6.0531
CB3	pre	intact	0.847279	-10.6301
CB3	pre	intact	0.818549	-9.26553
CB3	pre	intact	0.959521	-7.81089
CB3	pre	intact	0.941232	-6.4622
CB3	pre	intact	0.890166	-3.81838
CB3	pre	intact	0.796393	-3.96611
CB3	pre	intact	0.6578	-4.34626
CB3	pre	intact	0.820544	-8.54283
CB3	pre	intact	0.935247	-7.85493
CB3	pre	intact	0.910359	-6.84105
CB3	pre	intact	0.886013	-5.86941
CB3	pre	intact	0.851574	-4.2638
CB3	pre	intact	0.626655	-3.58469
CB3	pre	intact	0.613802	-4.12311
CB3	pre	intact	0.83486	-7.42496
CB3	pre	intact	0.90586	-6.37809
CB3	pre	intact	0.805955	-5.84123
CB3	pre	intact	0.473859	-4.46542
CB3	pre	intact	0.286387	-4.74342
CB3	pre	intact	0.508915	-7.11758
CB3	pre	intact	0.549267	-6.40078
CB3	pre	intact	0.732045	-6.04152
CB3	pre	intact	0.124766	-5.51543
CB3	pre	intact	0.177346	-6.5146
CB3	pre	intact	0.459419	-6.23939
CB3	pre	intact	0.154497	-6.76757
CB3	pre	intact	0.218886	-6.04401
CB3	pre	intact	0.914987	-4.93356
CB3	pre	intact	0.20792	-6.67308
CB3	pre	intact	0.877753	-10.6832
CB3	pre	intact	0.816875	-9.68762
CB3	pre	intact	0.952028	-8.32586
CB3	pre	intact	0.916474	-5.68243
CB3	pre	intact	0.824201	-4.36005
CB3	pre	intact	0.825609	-2.8178
CB3	pre	intact	0.383346	-3.57771
CB3	pre	intact	0.924944	-11.6276
CB3	pre	intact	0.791555	-9.1022
CB3	pre	intact	0.942892	-8.5235
CB3	pre	intact	0.901829	-6.45368
CB3	pre	intact	0.919436	-5.79828
CB3	pre	intact	0.744991	-3.26497
CB3	pre	intact	0.274141	-3.45398
CB3	pre	intact	0.858307	-10.7005
CB3	pre	intact	0.485647	-8.63308
CB3	pre	intact	0.840701	-8.33547
CB3	pre	intact	0.764361	-7.65506
CB3	pre	intact	0.896323	-6.5437
CB3	pre	intact	0.703961	-5.58032
CB3	pre	intact	0.814425	-7.91202
CB3	pre	intact	0.593511	-7.27324
CB3	pre	intact	0.379332	-6.57647
CB3	pre	intact	0.391449	-6.35295
CB3	pre	intact	0.446358	-6.81542
CB3	pre	intact	0.400842	-6.83081
CB3	pre	intact	0.256544	-6.71863
CB3	pre	intact	0.125946	-6.20967
CB3	pre	intact	0.889935	-13.3222
CB3	pre	intact	0.848736	-10.8724
CB3	pre	intact	0.85874	-10.1828
CB3	pre	intact	0.908916	-4.17612
CB3	pre	intact	0.387282	-4.95782
CB3	pre	intact	0.83461	-9.5462
CB3	pre	intact	0.788503	-8.81192
CB3	pre	intact	0.867868	-7.5452
CB3	pre	intact	0.87957	-3.89487
CB3	pre	intact	0.835632	-2.9
CB3	pre	intact	0.586248	-2.83019
CB3	pre	intact	0.770156	-10.2
CB3	pre	intact	0.815778	-8.82043
CB3	pre	intact	0.941105	-8.7046
CB3	pre	intact	0.916376	-6.51153
CB3	pre	intact	0.871087	-5.2345
CB3	pre	intact	0.485756	-3.52278
CB3	pre	intact	0.532883	-8.7
CB3	pre	intact	0.740696	-8.27647
CB3	pre	intact	0.915148	-8.41724
CB3	pre	intact	0.872425	-7.07107
CB3	pre	intact	0.79626	-6.74166
CB3	pre	intact	0.363898	-5.90762
CB3	pre	intact	0.560015	-7.80256
CB3	pre	intact	0.554042	-8.31865
CB3	pre	intact	0.84747	-7.98812
CB3	pre	intact	0.728815	-6.92604
CB3	pre	intact	0.796232	-8.78009
CB3	pre	intact	0.546255	-7.50267
CB3	pre	intact	0.520593	-6.91231
CB3	pre	intact	0.199425	-6.69403
CB3	pre	intact	0.183174	-6.37887
CB3	pre	intact	0.821961	-13.3417
CB3	pre	intact	0.770633	-13.2098
CB3	pre	intact	0.731116	-12.6254
CB3	pre	intact	0.598617	-10.8632
CB3	pre	intact	0.763774	-9.63016
CB3	pre	intact	0.700066	-10.2416
CB3	pre	blind	0.721657	-2.91204
CB3	pre	intact	0.321489	-9.58541
CB3	pre	intact	0.661725	-9.41116
CB3	pre	intact	0.520124	-5.36656
CB3	pre	blind	0.75288	-2.28473
CB3	pre	blind	0.681267	-3.3
CB3	pre	intact	0.757667	-6.30079
CB3	pre	blind	0.564948	-4.25206
CB3	pre	intact	0.356225	-8.3006
CB3	pre	intact	0.722053	-9.4921
CB3	pre	intact	0.924642	-8.86172
CB3	pre	intact	0.770444	-7.8032
CB3	pre	intact	0.290361	-7.76209
CB3	pre	intact	0.201049	-9.17061
CB3	pre	intact	0.821885	-8.5276
CB3	pre	intact	0.532406	-7.65376
CB3	pre	intact	0.288157	-7.28011
CB3	pre	intact	0.298301	-9.1351
CB3	pre	blind	0.204998	-1.22066
CB3	pre	blind	0.287844	-1.3
CB3	pre	blind	0.131688	-1.33417
CB3	pre	blind	0.454374	-1.99249
CB3	pre	blind	0.279033	-2.72947
CB3	pre	intact	0.705852	-7.245
CB3	pre	intact	0.881503	-5.57136
CB3	pre	blind	0.817279	-3.44384
CB3	pre	intact	0.246814	-1.7
CB3	pre	intact	0.284661	-2.74591
CB3	pre	intact	0.395034	-6.3561
CB3	pre	intact	0.811558	-7.04557
CB3	pre	intact	0.880709	-5.11957
CB3	pre	intact	0.76977	-1.7
CB3	pre	blind	0.54985	-0.6
CB3	pre	intact	0.280367	-2.13776
CB3	pre	intact	0.191553	-3.51141
CB3	pre	intact	0.310257	-3.45254
CB3	pre	intact	0.356158	-7.64199
CB3	pre	intact	0.695837	-6.76018
CB3	pre	intact	0.857787	-3.74833
CB3	pre	blind	0.689512	-1.4
CB3	pre	intact	0.87312	-1.2
CB3	pre	blind	0.267077	-2
CB3	pre	intact	0.283193	-3.76431
CB3	pre	intact	0.500678	-3.79473
CB3	pre	intact	0.161496	-6.40703
CB3	pre	intact	0.141258	-7.2
CB3	pre	intact	0.553393	-5.6
CB3	pre	intact	0.73925	-4
CB3	pre	intact	0.840616	-1.5
CB3	pre	intact	0.276447	-1.5
CB3	pre	intact	0.165651	-7.6
CB3	pre	intact	0.53743	-5.33385
CB3	pre	intact	0.113966	-5.7
CB3	pre	blind	0.117074	2.1
CB3	pre	blind	0.258471	0
CB3	pre	blind	0.582627	-0.360555
CB3	pre	blind	0.76424	-0.5
CB3	pre	blind	0.662039	-1.74642
CB3	pre	blind	0.203416	-0.761577
CB3	pre	blind	0.788194	-1.39284
CB3	pre	intact	0.799788	-2.96142
CB3	pre	intact	0.358591	-3.54401
CB3	pre	intact	0.197116	-3.6
CB3	pre	intact	0.332458	-2.41868
CB3	pre	intact	0.363048	-1.4
CB3	pre	intact	0.645511	-4.24264
CB3	pre	intact	0.815073	-6.52533
CB3	pre	intact	0.738636	-5.08035
CB3	pre	intact	0.331359	-5.2345
CB3	pre	blind	0.108462	-2.6
CB3	pre	intact	0.664181	-3.1257
CB3	pre	intact	0.654289	-1.9
CB3	pre	intact	0.460101	-3.64966
CB3	pre	intact	0.625611	-3.86394
CB3	pre	intact	0.658669	-5.60357
CB3	pre	intact	0.750783	-5.5
CB3	pre	intact	0.781026	-5.3
CB3	pre	blind	0.407897	-3.4
CB3	pre	blind	0.800505	-1
CB3	pre	intact	0.842557	-1.28062
CB3	pre	intact	0.63658	-2.38537
CB3	pre	intact	0.77825	-3.8833
CB3	pre	intact	0.740024	-4.272
CB3	pre	intact	0.671043	-5.6
CB3	pre	intact	0.846189	-5.4
CB3	pre	intact	0.746032	-4.68722
CB3	pre	intact	0.84642	-1.81108
CB3	pre	intact	0.716896	-2.9
CB3	pre	intact	0.261729	-5.0636
CB3	pre	intact	0.593619	-7.21734
CB3	pre	intact	0.479047	-6.5
CB3	pre	intact	0.801074	-5.02494
CB3	pre	intact	0.712214	-3.5
CB3	pre	intact	0.496377	-5.001
CB3	pre	intact	0.236652	-6.0075
CB3	pre	intact	0.17423	-8.20061
CB3	pre	intact	0.493246	-7.1007
CB3	pre	intact	0.838296	-5.41479
CB3	pre	intact	0.220315	-4.1
CB3	pre	intact	0.118355	-7.1
CB3	pre	intact	0.571156	-5.60089
CB3	pre	blind	0.409295	0
CB3	pre	blind	0.813013	0
CB3	pre	blind	0.663594	-0.6
CB3	pre	blind	0.332477	0.412311
CB3	pre	blind	0.774727	-2
CB3	pre	intact	0.618228	-3.8
CB3	pre	intact	0.632825	-3.82884
CB3	pre	intact	0.829803	-4.3
CB3	pre	intact	0.867843	-4.4
CB3	pre	intact	0.149229	0
CB3	pre	intact	0.187826	-3.53553
CB3	pre	intact	0.822853	-3.46554
CB3	pre	intact	0.640158	-3.84187
CB3	pre	intact	0.854581	-4.3
CB3	pre	intact	0.808331	-4.1
CB3	pre	intact	0.592687	-4.63897
CB3	pre	intact	0.317508	-2.7
CB3	pre	intact	0.692948	-3.13209
CB3	pre	intact	0.837252	-3.27567
CB3	pre	intact	0.60441	-3.81838
CB3	pre	intact	0.6191	-4.41022
CB3	pre	intact	0.435344	-4.80521
CB3	pre	intact	0.624288	-5
CB3	pre	intact	0.891656	-3.9
CB3	pre	intact	0.833723	-4.1
CB3	pre	intact	0.445705	-6
CB3	pre	intact	0.417902	-5.52268
CB3	pre	intact	0.326704	-4.83735
CB3	pre	intact	0.539934	-5.9
CB3	pre	intact	0.89809	-4.30465
CB3	pre	intact	0.675268	-5.4
CB3	pre	intact	0.315106	-6.33482
CB3	pre	intact	0.177286	-5.75587
CB3	pre	intact	0.512825	-2.8
CB3	pre	intact	0.810606	-6.6
CB3	pre	intact	0.805863	-5.73149
CB3	pre	intact	0.811111	-4.7
CB3	pre	intact	0.499479	-5.3
CB3	pre	intact	0.110609	-5.2
CB3	pre	intact	0.743851	-7.3171
CB3	pre	intact	0.892773	-5.50091
CB3	pre	intact	0.388725	-4.8
CB3	pre	intact	0.106481	-4.7
CB3	pre	intact	0.588127	-5.50363
CB3	pre	blind	0.781639	-0.4
CB3	pre	intact	0.217963	-2.13776
CB3	pre	blind	0.582732	-1.83848
CB3	pre	intact	0.31864	-2.55539
CB3	pre	intact	0.450051	-3.90512
CB3	pre	intact	0.369182	-3.33766
CB3	pre	intact	0.538256	-4.8
CB3	pre	intact	0.850335	-4.8
CB3	pre	intact	0.766791	-4.1
CB3	pre	intact	0.132399	-5.9
CB3	pre	intact	0.125531	-5.10882
CB3	pre	intact	0.58265	-4.245
CB3	pre	intact	0.758847	-4.03113
CB3	pre	intact	0.601191	-4.9
CB3	pre	intact	0.876511	-4.60109
CB3	pre	intact	0.694334	-4.22966
CB3	pre	intact	0.411255	-5.3
CB3	pre	intact	0.842762	-4.52548
CB3	pre	intact	0.72776	-4.68722
CB3	pre	intact	0.477478	-5.51453
CB3	pre	intact	0.737868	-4.73814
CB3	pre	intact	0.25205	-5.0448
CB3	pre	intact	0.598529	-5.50091
CB3	pre	intact	0.840566	-4.45533
CB3	pre	intact	0.543776	-5.80086
CB3	pre	intact	0.691647	-6.16604
CB3	pre	intact	0.167148	-5.1788
CB3	pre	intact	0.605061	-6.67533
CB3	pre	intact	0.721597	-5.3
CB3	pre	intact	0.339103	-6.77422
CB3	pre	intact	0.565599	-6.21691
CB3	pre	intact	0.263484	-5.90339
CB3	pre	intact	0.459256	-6
CB3	pre	intact	0.384198	-6.29682
CB3	pre	intact	0.174954	-5.85491
CB3	pre	intact	0.831048	-5.9
CB3	pre	intact	0.93921	-5.4037
CB3	pre	intact	0.871348	-5.14781
CB3	pre	intact	0.507316	-5.2
CB3	pre	intact	0.160961	-5.9
CB3	pre	intact	0.289633	-5.9
CB3	pre	intact	0.89181	-5.20385
CB3	pre	intact	0.719113	-5.10392
CB3	pre	intact	0.636897	-3.03645
CB3	pre	intact	0.228856	-2.5
CB3	pre	intact	0.711047	-2.94109
CB3	pre	intact	0.197227	-2.72029
CB3	pre	intact	0.66421	-3.57351
CB3	pre	intact	0.118654	-3.31059
CB3	pre	intact	0.571718	-4.272
CB3	pre	intact	0.656067	-4.53982
CB3	pre	intact	0.280007	-4.41475
CB3	pre	intact	0.769036	-4.9163
CB3	pre	intact	0.648296	-5.51453
CB3	pre	intact	0.388317	-5.95399
CB3	pre	intact	0.16978	-5.72713
CB3	pre	intact	0.208808	-5.92284
CB3	pre	intact	0.911405	-5.13517
CB3	pre	intact	0.157973	-5.72713
CB3	pre	intact	0.829331	-5.16236
CB3	pre	intact	0.225416	-4.4643
CB3	pre	intact	0.777088	-4.82597
CB3	pre	intact	0.115161	-4.19762
CB3	pre	intact	0.141107	-5.16624
CB3	pre	intact	0.656861	-5.70789
CB3	pre	intact	0.521544	-5.52268
CB3	pre	intact	0.124475	-5.67539
CB3	pre	intact	0.101371	-6.4
CB3	pre	intact	0.237135	-5.0636
CB3	pre	intact	0.224056	-5.29528
CB3	pre	intact	0.178406	-5.31601
CB3	pre	intact	0.293645	-5.65685
CB3	pre	intact	0.119857	-6.56201
CB3	pre	intact	0.208984	-5.53624
CB3	post	intact	0.195817	-6.36003
CB3	post	intact	0.148627	-5.55428
CB3	post	intact	0.575873	-7.97559
CB3	post	intact	0.690659	-5.58032
CB3	post	intact	0.50204	-6.26099
CB3	post	intact	0.277494	-5.72451
CB3	post	intact	0.209937	-6.16847
CB3	post	intact	0.684412	-9.19674
CB3	post	intact	0.486758	-10.8757
CB3	post	intact	0.881921	-9.0802
CB3	post	intact	0.208449	-8.70057
CB3	post	intact	0.720636	-9.34077
CB3	post	intact	0.666325	-8.13019
CB3	post	intact	0.676693	-6.37024
CB3	post	intact	0.324438	-5.52268
CB3	post	intact	0.492017	-6.22656
CB3	post	intact	0.115338	-5.72451
CB3	post	intact	0.1661	-6.00833
CB3	post	intact	0.618573	-12.0433
CB3	post	intact	0.698708	-11.5109
CB3	post	intact	0.711255	-9.60469
CB3	post	intact	0.886865	-8.49294
CB3	post	intact	0.81843	-9.90858
CB3	post	intact	0.463831	-9.53834
CB3	post	intact	0.799194	-8.47231
CB3	post	intact	0.786505	-7.17008
CB3	post	intact	0.505074	-2.97321
CB3	post	intact	0.600902	-8.76641
CB3	post	intact	0.817445	-7.8
CB3	post	intact	0.573725	-7.40945
CB3	post	intact	0.733184	-6.44438
CB3	post	intact	0.120252	-5.05371
CB3	post	intact	0.152333	-6.20323
CB3	post	intact	0.733192	-11.2606
CB3	post	intact	0.824356	-10.4293
CB3	post	intact	0.832254	-8.228
CB3	post	intact	0.777529	-5.32541
CB3	post	intact	0.718078	-2.86007
CB3	post	intact	0.754368	-10.9289
CB3	post	intact	0.618881	-9.14385
CB3	post	intact	0.868989	-8.4534
CB3	post	intact	0.826208	-6.6468
CB3	post	intact	0.611232	-4.11096
CB3	post	intact	0.739612	-10.7042
CB3	post	intact	0.272798	-8.31505
CB3	post	intact	0.568997	-7.65376
CB3	post	intact	0.519909	-7.82943
CB3	post	intact	0.631541	-6.16198
CB3	post	intact	0.473008	-8.70057
CB3	post	intact	0.712654	-7.81089
CB3	post	intact	0.660618	-7.9712
CB3	post	intact	0.123657	-6.35689
CB3	post	intact	0.692291	-7.9712
CB3	post	intact	0.674582	-11.6276
CB3	post	intact	0.400196	-12.7664
CB3	post	intact	0.569004	-13.923
CB3	post	intact	0.734503	-10.959
CB3	post	intact	0.539027	-9.48103
CB3	post	intact	0.741344	-5.94643
CB3	post	intact	0.7718	-3.08869
CB3	post	intact	0.305196	-2.65707
CB3	post	intact	0.715756	-10.2157
CB3	post	intact	0.807498	-9.90353
CB3	post	intact	0.845965	-8.28794
CB3	post	intact	0.842449	-6.43506
CB3	post	intact	0.11222	-3.32866
CB3	post	intact	0.587586	-8.82327
CB3	post	intact	0.779469	-9.16788
CB3	post	intact	0.746739	-8.59128
CB3	post	intact	0.666793	-7.34302
CB3	post	intact	0.306116	-10.4809
CB3	post	intact	0.180136	-7.13092
CB3	post	intact	0.508286	-8.6267
CB3	post	intact	0.521277	-7.85493
CB3	post	intact	0.242829	-7.30548
CB3	post	intact	0.167499	-9.70824
CB3	post	intact	0.136169	-9.66075
CB3	post	intact	0.536424	-9.04268
CB3	post	intact	0.336583	-7.18053
CB3	post	intact	0.31906	-8.77269
CB3	post	intact	0.7064	-13.8975
CB3	post	intact	0.755162	-9.84886
CB3	post	blind	0.644755	-1.6
CB3	post	intact	0.346501	-10.246
CB3	post	intact	0.700689	-8.82043
CB3	post	intact	0.590674	-8.60349
CB3	post	blind	0.683076	-2.54558
CB3	post	blind	0.122251	1
CB3	post	intact	0.704992	-7.74209
CB3	post	intact	0.549903	-4.87647
CB3	post	intact	0.819746	-8.82383
CB3	post	intact	0.473285	-8.10062
CB3	post	intact	0.452177	-9.38616
CB3	post	intact	0.132029	-2.20907
CB3	post	blind	0.273039	-1.65529
CB3	post	blind	0.825568	-4.12311
CB3	post	blind	0.160972	-2.60768
CB3	post	intact	0.719084	-6.29682
CB3	post	intact	0.615053	-6.31981
CB3	post	intact	0.767927	-3.29848
CB3	post	blind	0.155106	-0.761577
CB3	post	intact	0.190972	-3.04138
CB3	post	intact	0.312684	-3.27567
CB3	post	intact	0.451	-6.71193
CB3	post	intact	0.139383	-7.6
CB3	post	intact	0.575463	-5.80345
CB3	post	blind	0.685058	-1.11803
CB3	post	blind	0.626062	-1.2
CB3	post	blind	0.287817	-0.72111
CB3	post	intact	0.358783	-3.2
CB3	post	intact	0.355807	-4.52217
CB3	post	intact	0.422225	-4.36807
CB3	post	intact	0.134341	-6.00333
CB3	post	intact	0.359102	-4
CB3	post	intact	0.666632	-1.07703
CB3	post	intact	0.253142	-5.50818
CB3	post	intact	0.100224	-6.1
CB3	post	intact	0.170799	-4
CB3	post	intact	0.170799	-4
CB3	post	intact	0.145581	-3.7
CB3	post	blind	0.140221	-0.3
CB3	post	blind	0.38929	-0.2
CB3	post	blind	0.530597	-0.8544
CB3	post	blind	0.47551	-0.7
CB3	post	blind	0.703348	-2.5
CB3	post	intact	0.54661	-3.2
CB3	post	intact	0.390855	-3.46554
CB3	post	intact	0.206204	-3.04138
CB3	post	intact	0.545682	-3.25576
CB3	post	intact	0.529135	-3.5
CB3	post	intact	0.655763	-5.59017
CB3	post	intact	0.245065	-3.39411
CB3	post	intact	0.570344	-1.83848
CB3	post	intact	0.296899	-4.90102
CB3	post	intact	0.410044	-4.2
CB3	post	intact	0.430433	-3.53553
CB3	post	intact	0.489316	-5.5
CB3	post	intact	0.773282	-5.5
CB3	post	blind	0.141298	0.5
CB3	post	blind	0.503202	-2.40416
CB3	post	intact	0.620915	-2.64764
CB3	post	intact	0.168682	-4.57056
CB3	post	intact	0.384381	-4.6
CB3	post	intact	0.484218	-5.40093
CB3	post	intact	0.742709	-5.7
CB3	post	intact	0.552876	-4.7
CB3	post	intact	0.628597	-3.43657
CB3	post	intact	0.454091	-3.29848
CB3	post	intact	0.136628	-5.72189
CB3	post	intact	0.203512	-5.26118
CB3	post	intact	0.178136	-7.20069
CB3	post	intact	0.343814	-7.1
CB3	post	intact	0.762311	-5.4
CB3	post	intact	0.716778	-4
CB3	post	intact	0.404226	-4.8
CB3	post	intact	0.279201	-7.72334
CB3	post	intact	0.467604	-5.90085
CB3	post	intact	0.53122	-4.6
CB3	post	intact	0.145258	-4.4
CB3	post	intact	0.1473	-6.30079
CB3	post	intact	0.123271	-5.1
CB3	post	intact	0.133715	-4.2
CB3	post	blind	0.10254	-0.2
CB3	post	blind	0.415665	-0.2
CB3	post	blind	0.448269	1
CB3	post	blind	0.62236	-0.447214
CB3	post	blind	0.200724	0.5
CB3	post	blind	0.245467	-2.3
CB3	post	intact	0.402432	-3.4
CB3	post	intact	0.499738	-4.6669
CB3	post	intact	0.630701	-4.3
CB3	post	intact	0.567562	-3.88973
CB3	post	intact	0.685623	-4.8
CB3	post	intact	0.460725	-4.10488
CB3	post	blind	0.745161	-1.9105
CB3	post	blind	0.582946	-3.40147
CB3	post	intact	0.20304	-4.31045
CB3	post	intact	0.508582	-4.17732
CB3	post	intact	0.400462	-4.29535
CB3	post	intact	0.24142	-4.58912
CB3	post	intact	0.3302	-4.6
CB3	post	intact	0.114431	-3.68782
CB3	post	intact	0.795225	-4.1
CB3	post	intact	0.642474	-4.90917
CB3	post	intact	0.39833	-3.63456
CB3	post	intact	0.327237	-4.10488
CB3	post	intact	0.492167	-6.51153
CB3	post	intact	0.233572	-6.00167
CB3	post	intact	0.246398	-5.5109
CB3	post	intact	0.541573	-4.80104
CB3	post	intact	0.448519	-5.2
CB3	post	intact	0.20315	-7.30068
CB3	post	intact	0.137215	-6.06383
CB3	post	intact	0.682193	-6.00083
CB3	post	intact	0.277012	-6.56201
CB3	post	intact	0.123978	-6.80661
CB3	post	intact	0.347552	-7.6
CB3	post	intact	0.716954	-5.7
CB3	post	intact	0.611881	-5.40833
CB3	post	intact	0.175011	-5.9
CB3	post	intact	0.55772	-4.6
CB3	post	blind	0.561871	0
CB3	post	blind	0.121947	-2.02485
CB3	post	blind	0.263795	-1.28062
CB3	post	intact	0.31918	-2.91548
CB3	post	intact	0.241334	-4.08044
CB3	post	intact	0.225616	-3.84708
CB3	post	intact	0.422365	-3.32415
CB3	post	intact	0.294729	-4.8
CB3	post	intact	0.124294	-4.53982
CB3	post	intact	0.117711	-5.52268
CB3	post	intact	0.361254	-5.61427
CB3	post	intact	0.458813	-3.9
CB3	post	intact	0.188543	-4.82597
CB3	post	intact	0.540534	-5.1
CB3	post	intact	0.280564	-5.70088
CB3	post	intact	0.218157	-6.31269
CB3	post	intact	0.279257	-5.64358
CB3	post	intact	0.525227	-5.7
CB3	post	intact	0.456981	-6
CB3	post	intact	0.646407	-6.46297
CB3	post	intact	0.647387	-5.20385
CB3	post	intact	0.304786	-6.8469
CB3	post	intact	0.225725	-6.54905
CB3	post	intact	0.581848	-7.07107
CB3	post	intact	0.25544	-6.66108
CB3	post	intact	0.330494	-5.1
CB3	post	intact	0.562725	-4.7
CB3	post	intact	0.38409	-4.44072
CB3	post	intact	0.112903	-5.8
CB3	post	intact	0.12817	-3.1
CB3	post	intact	0.107171	-3.2573
CB3	post	intact	0.328613	-3.84708
CB3	post	intact	0.271308	-3.98497
CB3	post	intact	0.440165	-4.41475
CB3	post	intact	0.229543	-4.90102
CB3	post	intact	0.383179	-5.4231
CB3	post	intact	0.458213	-5.94138
CB3	post	intact	0.30787	-5.74282
CB3	post	intact	0.48755	-6.20323
CB3	post	intact	0.120737	-5.08035
CB3	post	intact	0.14603	-5.92115
CB4	pre	intact	0.381993	-1.55563
CB4	pre	intact	0.570675	-0.707107
CB4	pre	intact	0.750879	-0.640312
CB4	pre	intact	0.604636	-1.06301
CB4	pre	intact	0.768938	-0.565685
CB4	pre	intact	0.706909	-0.848528
CB4	pre	intact	0.321818	-2.14709
CB4	pre	intact	0.677601	-1.07703
CB4	pre	intact	0.468543	-1.38924
CB4	pre	intact	0.224122	-1.96977
CB4	pre	intact	0.237866	-2.14709
CB4	pre	intact	0.561784	-1.14018
CB4	pre	intact	0.421038	-1.47648
CB4	pre	intact	0.173455	-1.30384
CB4	pre	intact	0.404676	-1.65529
CB4	pre	intact	0.349914	-1.78885
CB4	pre	intact	0.116346	-1.64012
CB4	pre	intact	0.776506	-4.01995
CB4	pre	intact	0.775999	-2.80178
CB4	pre	intact	0.658026	-3.1
CB4	pre	intact	0.707715	-2.64008
CB4	pre	intact	0.632098	-1.51327
CB4	pre	intact	0.804816	-1.52315
CB4	pre	intact	0.415854	-2.23607
CB4	pre	intact	0.833258	-0.728011
CB4	pre	intact	0.82089	-0.984886
CB4	pre	intact	0.67174	-1.62788
CB4	pre	blind	0.745098	-0.447214
CB4	pre	intact	0.837581	-0.538516
CB4	pre	intact	0.790168	-0.894427
CB4	pre	intact	0.592807	-1.48661
CB4	pre	blind	0.215448	-0.141421
CB4	pre	blind	0.796993	-0.223607
CB4	pre	blind	0.825715	-0.316228
CB4	pre	intact	0.669635	-1.02956
CB4	pre	intact	0.482787	-1.98494
CB4	pre	blind	0.790344	-0.223607
CB4	pre	blind	0.804655	0
CB4	pre	intact	0.270649	-2.19317
CB4	pre	intact	0.692428	-0.360555
CB4	pre	intact	0.746373	-0.447214
CB4	pre	intact	0.396737	-1.38924
CB4	pre	intact	0.182193	-2.01246
CB4	pre	intact	0.257798	-2.19317
CB4	pre	intact	0.108803	-2.22036
CB4	pre	intact	0.411318	-0.860233
CB4	pre	intact	0.614616	-1.14018
CB4	pre	intact	0.404339	-1.5
CB4	pre	intact	0.263604	-1.38924
CB4	pre	intact	0.236461	-1.20416
CB4	pre	intact	0.146319	-0.565685
CB4	pre	intact	0.593242	-5.18652
CB4	pre	intact	0.555782	-2.75862
CB4	pre	intact	0.713857	-6.41327
CB4	pre	intact	0.739725	-3.5
CB4	pre	intact	0.611483	-2.96985
CB4	pre	intact	0.711116	-3.20156
CB4	pre	intact	0.812132	-3.04138
CB4	pre	intact	0.715148	-2.70185
CB4	pre	intact	0.791729	-1.82483
CB4	pre	intact	0.852777	-1.55242
CB4	pre	intact	0.629774	-1.9105
CB4	pre	intact	0.355293	-2.75862
CB4	pre	intact	0.161624	-3.25576
CB4	pre	intact	0.814622	-1.0198
CB4	pre	intact	0.836682	-1.10454
CB4	pre	intact	0.664027	-1.72047
CB4	pre	intact	0.309787	-2.61725
CB4	pre	blind	0.695034	-1.3
CB4	pre	intact	0.771328	-1.5
CB4	pre	intact	0.56062	-1.38924
CB4	pre	intact	0.18242	-2.47588
CB4	pre	intact	0.169223	-2.46982
CB4	pre	intact	0.580304	-1.61245
CB4	pre	blind	0.499821	-0.9
CB4	pre	intact	0.630921	-1.1
CB4	pre	intact	0.310294	-1.76918
CB4	pre	intact	0.134435	-2.5
CB4	pre	blind	0.594322	0
CB4	pre	blind	0.790627	0.1
CB4	pre	blind	0.602838	-0.316228
CB4	pre	intact	0.373343	-0.640312
CB4	pre	blind	0.538068	-0.141421
CB4	pre	intact	0.608412	-0.538516
CB4	pre	intact	0.271735	-0.640312
CB4	pre	intact	0.364022	-0.707107
CB4	pre	intact	0.301082	-1.02956
CB4	pre	intact	0.126031	-1.83576
CB4	pre	intact	0.645182	-4.47772
CB4	pre	intact	0.737798	-3.71214
CB4	pre	intact	0.662836	-7.0214
CB4	pre	intact	0.774364	-3.08707
CB4	pre	intact	0.624104	-2.74591
CB4	pre	intact	0.722946	-3.25576
CB4	pre	intact	0.846368	-2.59615
CB4	pre	intact	0.474808	-2.64008
CB4	pre	intact	0.591954	-6.1
CB4	pre	intact	0.593092	-2.74591
CB4	pre	intact	0.806418	-2.28035
CB4	pre	intact	0.203677	-3.20156
CB4	pre	intact	0.474563	-5.8
CB4	pre	intact	0.690035	-2.8
CB4	pre	intact	0.128357	-4.58803
CB4	pre	intact	0.824666	-2.92746
CB4	pre	intact	0.145348	-2.92746
CB4	pre	intact	0.830491	-2.05913
CB4	pre	intact	0.776062	-2.41868
CB4	pre	intact	0.491174	-1.6
CB4	pre	blind	0.777955	-0.761577
CB4	pre	blind	0.761724	0.1
CB4	pre	blind	0.663197	0
CB4	pre	blind	0.353936	0.2
CB4	pre	blind	0.803073	1.06301
CB4	pre	blind	0.708037	1.2
CB4	pre	blind	0.292617	0
CB4	pre	blind	0.574006	-0.223607
CB4	pre	blind	0.243251	0
CB4	pre	intact	0.397861	-1.08167
CB4	pre	intact	0.179592	-1.92094
CB4	pre	blind	0.140287	-0.316228
CB4	pre	intact	0.200484	-0.565685
CB4	pre	intact	0.515454	-6.96348
CB4	pre	intact	0.242256	-7.20902
CB4	pre	intact	0.349258	-4.96488
CB4	pre	intact	0.692172	-8.67006
CB4	pre	intact	0.468463	-5.86003
CB4	pre	intact	0.422857	-4.83322
CB4	pre	intact	0.417624	-5.4626
CB4	pre	intact	0.379185	-5.91354
CB4	pre	intact	0.619889	-8.8459
CB4	pre	intact	0.444568	-7.0342
CB4	pre	intact	0.424686	-6.16117
CB4	pre	intact	0.248979	-5.1
CB4	pre	intact	0.288221	-3.23883
CB4	pre	intact	0.715133	-2.7
CB4	pre	intact	0.708809	-0.806226
CB4	pre	blind	0.586339	-0.3
CB4	pre	blind	0.393618	0
CB4	pre	blind	0.355149	3.1
CB4	pre	blind	0.575987	0.905539
CB4	pre	blind	0.10916	0
CB4	pre	blind	0.466711	-0.412311
CB4	pre	blind	0.17776	-1.02956
CB4	pre	blind	0.421226	-0.424264
CB4	pre	blind	0.284089	-0.360555
CB4	pre	intact	0.319574	-1.20416
CB4	pre	intact	0.3834	-2.18403
CB4	pre	intact	0.378131	-8.6093
CB4	pre	intact	0.611838	-8.3863
CB4	pre	intact	0.53526	-8.37257
CB4	pre	intact	0.560029	-9.64624
CB4	pre	blind	0.529779	0.2
CB4	pre	blind	0.351439	-1.61245
CB4	pre	intact	0.496745	-5.97746
CB4	pre	blind	0.315315	0.4
CB4	pre	blind	0.349535	2.4
CB4	pre	blind	0.420597	3
CB4	pre	intact	0.256671	-9.26337
CB4	pre	intact	0.193252	-2
CB4	pre	blind	0.489345	0
CB4	pre	intact	0.574949	-5.40833
CB4	pre	intact	0.462856	-5.68595
CB4	pre	intact	0.350883	-0.806226
CB4	pre	intact	0.491958	-1.7088
CB4	pre	intact	0.693133	-2.45153
CB4	pre	intact	0.776233	-3.1
CB4	pre	intact	0.797693	-3.4176
CB4	pre	intact	0.406625	-1.64924
CB4	pre	intact	0.543548	-1.74642
CB4	pre	intact	0.561339	-2.02485
CB4	pre	intact	0.622459	-2.80178
CB4	pre	intact	0.117444	-3.01496
CB4	pre	intact	0.359209	-2.82312
CB4	pre	intact	0.393409	-2.42074
CB4	pre	intact	0.347971	-2.28035
CB4	pre	intact	0.176083	-2.22036
CB4	pre	intact	0.388199	-1.70294
CB4	pre	intact	0.442075	-3.5805
CB4	pre	intact	0.728521	-1.96469
CB4	pre	blind	0.808045	-1.14018
CB4	pre	intact	0.83555	-1.48661
CB4	pre	intact	0.737058	-5.1788
CB4	pre	intact	0.705035	-5.52268
CB4	pre	intact	0.262493	-5.86941
CB4	pre	intact	0.683153	-3.92046
CB4	pre	intact	0.809964	-1.36015
CB4	pre	intact	0.687471	-4.06079
CB4	pre	intact	0.737179	-6.5
CB4	pre	intact	0.644159	-9.13947
CB4	pre	intact	0.602493	-10.7075
CB4	pre	intact	0.376649	-6.23699
CB4	pre	intact	0.63558	-4.17732
CB4	pre	intact	0.265513	-2.92062
CB4	pre	blind	0.790686	-1.1
CB4	pre	intact	0.799752	-2.2
CB4	pre	intact	0.811264	-4.9
CB4	pre	intact	0.792029	-8.58662
CB4	pre	intact	0.715381	-8.72353
CB4	pre	intact	0.599008	-6.57647
CB4	pre	intact	0.501383	-4.80104
CB4	pre	intact	0.626054	-3.90512
CB4	pre	intact	0.383077	-2.92062
CB4	pre	intact	0.802059	-1.4
CB4	pre	intact	0.841231	-3.3
CB4	pre	intact	0.812397	-6.01332
CB4	pre	intact	0.799254	-7.81857
CB4	pre	intact	0.712388	-6.57647
CB4	pre	intact	0.631844	-4.20119
CB4	pre	intact	0.504427	-2.98329
CB4	pre	intact	0.714054	-1.6
CB4	pre	intact	0.715161	-2.7
CB4	pre	intact	0.800434	-4.51774
CB4	pre	intact	0.790301	-5.40833
CB4	pre	intact	0.69271	-6.32851
CB4	pre	intact	0.491436	-5.85235
CB4	pre	intact	0.479887	-5.30754
CB4	pre	intact	0.556224	-1.80278
CB4	pre	intact	0.670039	-1.65529
CB4	pre	intact	0.73537	-2.87924
CB4	pre	intact	0.785658	-3.47851
CB4	pre	intact	0.695449	-3.38378
CB4	pre	intact	0.576217	-3.90512
CB4	pre	intact	0.375771	-2.68701
CB4	pre	intact	0.378161	-0.608276
CB4	pre	intact	0.477386	-1.253
CB4	pre	intact	0.575599	-1.99249
CB4	pre	intact	0.508769	-2.72947
CB4	pre	intact	0.505985	-2.94109
CB4	pre	intact	0.308499	-1.93132
CB4	pre	intact	0.516734	-2.38537
CB4	pre	intact	0.448696	-2.70185
CB4	pre	intact	0.437844	-2.40832
CB4	pre	intact	0.169951	-2.86007
CB4	pre	intact	0.239335	-7.11758
CB4	pre	intact	0.426881	-6.7624
CB4	pre	intact	0.182008	-3.93573
[truncated: 2,439 more rows]
