# Supplementary material for: Spared perilesional V1 activity underlies training-induced recovery of luminance detection sensitivity in cortically-blind patients
Source: Nat Commun. 2021 Oct 20;12:6102. doi: 10.1038/s41467-021-26345-1 (PMC8528839; doi:10.1038/s41467-021-26345-1)
Supplement: Supplementary file 4 — Source Data [file 41467_2021_26345_MOESM4_ESM.zip › FIGURE_SOURCEFILES/SI_sourceData/FigureS1_sourceData.xlsx]

## Sheet: CB1_PRE
	-27	-26.9	-26.8	-26.7	-26.6	-26.5	-26.4	-26.3	-26.2	-26.1	-26	-25.9	-25.8	-25.7	-25.6	-25.5	-25.4	-25.3	-25.2	-25.1	-25	-24.9	-24.8	-24.7	-24.6	-24.5	-24.4	-24.3	-24.2	-24.1	-24	-23.9	-23.8	-23.7	-23.6	-23.5	-23.4	-23.3	-23.2	-23.1	-23	-22.9	-22.8	-22.7	-22.6	-22.5	-22.4	-22.3	-22.2
21
20.9
20.8
20.7
20.6
20.5
20.4
20.3
20.2
20.1
20
19.9
19.8
19.7
19.6
19.5
19.4
19.3
19.2
19.1
19
18.9
18.8
18.7
18.6
18.5
18.4
18.3
18.2
18.1
18
17.9
17.8
17.7
17.6
17.5
17.4
17.3
17.2
17.1
17
16.9
16.8
16.7
16.6
16.5
16.4
16.3
16.2
16.1
16
15.9
15.8
15.7
15.6
15.5
15.4
15.3
15.2
15.1
15
14.9
14.8
14.7
14.6
14.5
14.4
14.3
14.2
14.1
14
13.9
13.8
13.7
13.6
13.5
13.4
13.3
13.2
13.1
13
12.9
12.8
12.7
12.6
12.5
12.4
12.3
12.2
12.1
12
11.9
11.8
11.7
11.6
11.5
11.4
11.3
11.2
11.1
11
10.9
10.8
10.7
10.6
10.5
10.4
10.3
10.2
10.1
10
9.9
9.8
9.7
9.6
9.5
9.4
9.3
9.2
9.1
9
8.9
8.8
8.7
8.6
8.5
8.4
8.3
8.2
8.1
8
7.9
7.8																																																	26.2
7.7																																																26.05	26.175
7.6																																															25.9	26.025	26.15
7.5																																														25.75	25.875	26	26.125
7.4																																													25.6	25.725	25.85	25.975	26.1
7.3																																												25.45	25.575	25.7	25.825	25.95	26.075
7.2																																											25.3	25.425	25.55	25.675	25.8	25.925	26.05
7.1																																										25.15	25.275	25.4	25.525	25.65	25.775	25.9	26.025
7																																									25	25.125	25.25	25.375	25.5	25.625	25.75	25.875	26
6.9																																								24.85	24.975	25.1	25.225	25.35	25.475	25.6	25.725	25.85	25.975
6.8																																							24.7	24.825	24.95	25.075	25.2	25.325	25.45	25.575	25.7	25.825	25.95
6.7																																						24.55	24.675	24.8	24.925	25.05	25.175	25.3	25.425	25.55	25.675	25.8	25.925
6.6																																					24.4	24.525	24.65	24.775	24.9	25.025	25.15	25.275	25.4	25.525	25.65	25.775	25.9
6.5																																				24.25	24.375	24.5	24.625	24.75	24.875	25	25.125	25.25	25.375	25.5	25.625	25.75	25.875
6.4																																			24.1	24.225	24.35	24.475	24.6	24.725	24.85	24.975	25.1	25.225	25.35	25.475	25.6	25.725	25.8499
6.3																																		23.95	24.075	24.2	24.325	24.45	24.575	24.7	24.825	24.95	25.075	25.2	25.325	25.45	25.575	25.7	25.8248
6.2																																	23.8	23.925	24.05	24.175	24.3	24.425	24.55	24.675	24.8	24.925	25.05	25.175	25.3	25.425	25.55	25.675	25.7997
6.1																																23.65	23.775	23.9	24.025	24.15	24.275	24.4	24.525	24.65	24.775	24.9	25.025	25.15	25.275	25.4	25.525	25.65	25.7746
6																															23.5	23.625	23.75	23.875	24	24.125	24.25	24.375	24.5	24.625	24.75	24.875	25	25.125	25.25	25.375	25.5	25.625	25.7496
5.9																														23.35	23.475	23.6	23.725	23.85	23.975	24.1	24.225	24.35	24.475	24.6	24.725	24.85	24.975	25.1	25.225	25.35	25.475	25.6	25.7246
5.8																													23.2	23.325	23.45	23.575	23.7	23.825	23.95	24.075	24.2	24.325	24.45	24.575	24.7	24.825	24.95	25.075	25.2	25.325	25.45	25.575	25.6997
5.7																												23.05	23.175	23.3	23.425	23.55	23.675	23.8	23.925	24.05	24.175	24.3	24.425	24.55	24.675	24.8	24.925	25.05	25.175	25.3	25.425	25.55	25.6748
5.6																											22.9	23.025	23.15	23.275	23.4	23.525	23.65	23.775	23.9	24.025	24.15	24.275	24.4	24.525	24.65	24.775	24.9	25.025	25.15	25.275	25.4	25.525	25.6499
5.5																										22.75	22.875	23	23.125	23.25	23.375	23.5	23.625	23.75	23.875	24	24.125	24.25	24.375	24.5	24.625	24.75	24.875	25	25.125	25.25	25.375	25.5	25.625
5.4																									22.6	22.725	22.85	22.975	23.1	23.225	23.35	23.475	23.6	23.725	23.85	23.975	24.1	24.225	24.35	24.475	24.6	24.725	24.85	24.975	25.1	25.225	25.35	25.475	25.6
5.3																								22.45	22.575	22.7	22.825	22.95	23.075	23.2	23.325	23.45	23.575	23.7	23.825	23.95	24.075	24.2	24.325	24.45	24.575	24.7	24.825	24.95	25.075	25.2	25.325	25.45	25.575
5.2																							22.3	22.425	22.55	22.675	22.8	22.925	23.05	23.175	23.3	23.425	23.55	23.675	23.8	23.925	24.05	24.175	24.3	24.425	24.55	24.675	24.8	24.925	25.05	25.175	25.3	25.425	25.55
5.1																						22.15	22.275	22.4	22.525	22.65	22.775	22.9	23.025	23.15	23.275	23.4	23.525	23.65	23.775	23.9	24.025	24.15	24.275	24.4	24.525	24.65	24.775	24.9	25.025	25.15	25.275	25.4	25.525
5																					22	22.125	22.25	22.375	22.5	22.625	22.75	22.875	23	23.125	23.25	23.375	23.5	23.625	23.75	23.875	24	24.125	24.25	24.375	24.5	24.625	24.75	24.875	25	25.125	25.25	25.375	25.5
4.9																				21.85	21.975	22.1	22.225	22.35	22.475	22.6	22.725	22.85	22.975	23.1	23.225	23.35	23.475	23.6	23.725	23.85	23.975	24.1	24.225	24.35	24.475	24.6	24.725	24.85	24.975	25.1	25.225	25.35	25.475
4.8																			21.7	21.825	21.95	22.075	22.2	22.325	22.45	22.575	22.7	22.825	22.95	23.075	23.2	23.325	23.45	23.575	23.7	23.825	23.95	24.075	24.2	24.325	24.45	24.575	24.7	24.825	24.95	25.075	25.2	25.325	25.45
4.7																		21.55	21.675	21.8	21.925	22.05	22.175	22.3	22.425	22.55	22.675	22.8	22.925	23.05	23.175	23.3	23.425	23.55	23.675	23.8	23.925	24.05	24.175	24.3	24.425	24.55	24.675	24.8	24.925	25.05	25.175	25.3	25.425
4.6																	21.4	21.525	21.65	21.775	21.9	22.025	22.15	22.275	22.4	22.525	22.65	22.775	22.9	23.025	23.15	23.275	23.4	23.525	23.65	23.775	23.9	24.025	24.15	24.275	24.4	24.525	24.65	24.775	24.9	25.025	25.15	25.275	25.4
4.5																21.25	21.375	21.5	21.625	21.75	21.875	22	22.125	22.25	22.375	22.5	22.625	22.75	22.875	23	23.125	23.25	23.375	23.5	23.625	23.75	23.875	24	24.125	24.25	24.375	24.5	24.625	24.75	24.875	25	25.125	25.25	25.375
4.4															21.1	21.225	21.35	21.475	21.6	21.725	21.85	21.975	22.1	22.225	22.35	22.475	22.6	22.725	22.85	22.975	23.1	23.225	23.35	23.475	23.6	23.725	23.85	23.975	24.1	24.225	24.35	24.475	24.6	24.725	24.85	24.975	25.1	25.225	25.35
4.3														20.95	21.075	21.2	21.325	21.45	21.575	21.7	21.825	21.95	22.075	22.2	22.325	22.45	22.575	22.7	22.825	22.95	23.075	23.2	23.325	23.45	23.575	23.7	23.825	23.95	24.075	24.2	24.325	24.45	24.575	24.7	24.825	24.95	25.075	25.2	25.325
4.2													20.8	20.925	21.05	21.175	21.3	21.425	21.55	21.675	21.8	21.925	22.05	22.175	22.3	22.425	22.55	22.6751	22.8001	22.9251	23.0501	23.1751	23.3001	23.4251	23.5501	23.675	23.8	23.925	24.05	24.175	24.3	24.425	24.55	24.675	24.8	24.925	25.05	25.175	25.3
4.1												20.65	20.775	20.9	21.025	21.15	21.275	21.4	21.525	21.65	21.775	21.9001	22.0253	22.1505	22.2757	22.401	22.5262	22.6514	22.7765	22.9016	23.0267	23.1517	23.2766	23.4015	23.5264	23.6512	23.7759	23.9007	24.0254	24.1502	24.2751	24.4	24.525	24.65	24.775	24.9	25.025	25.15	25.275
4											20.5	20.625	20.75	20.875	21	21.125	21.25	21.3751	21.5003	21.6256	21.7511	21.8765	22.002	22.1275	22.253	22.3785	22.5039	22.6293	22.7546	22.8798	23.0049	23.13	23.2549	23.3797	23.5045	23.6292	23.7538	23.8783	24.0027	24.1272	24.2516	24.376	24.5005	24.6252	24.75	24.875	25	25.125	25.25
3.9										20.35	20.475	20.6	20.725	20.85	20.9751	21.1003	21.2257	21.3513	21.477	21.6028	21.7287	21.8545	21.9804	22.1062	22.232	22.3577	22.4834	22.6089	22.7343	22.8597	22.9849	23.11	23.2349	23.3597	23.4844	23.609	23.7334	23.8578	23.982	24.1061	24.2302	24.3542	24.4782	24.6022	24.7263	24.8506	24.9751	25.1	25.225
3.8									20.2	20.325	20.45	20.575	20.7001	20.8255	20.9511	21.077	21.203	21.3292	21.4554	21.5817	21.708	21.8343	21.9605	22.0867	22.2127	22.3387	22.4645	22.5903	22.7158	22.8413	22.9666	23.0917	23.2167	23.3415	23.4661	23.5906	23.7149	23.8391	23.9631	24.087	24.2108	24.3344	24.458	24.5815	24.705	24.8285	24.9522	25.076	25.2003
3.7								20.05	20.175	20.3	20.4251	20.5506	20.6764	20.8025	20.9289	21.0555	21.1822	21.309	21.4357	21.5625	21.6892	21.8159	21.9424	22.0689	22.1952	22.3214	22.4475	22.5734	22.6991	22.8246	22.95	23.0752	23.2002	23.325	23.4496	23.574	23.6982	23.8223	23.9461	24.0698	24.1933	24.3166	24.4398	24.5629	24.6859	24.8088	24.9317	25.0547	25.1779
3.6							19.9	20.025	20.15	20.2755	20.4015	20.5279	20.6546	20.7816	20.9088	21.0361	21.1634	21.2908	21.4181	21.5453	21.6724	21.7994	21.9263	22.053	22.1796	22.306	22.4322	22.5582	22.6841	22.8097	22.9352	23.0604	23.1854	23.3102	23.4348	23.5592	23.6833	23.8072	23.9309	24.0544	24.1777	24.3008	24.4237	24.5464	24.669	24.7914	24.9137	25.0359	25.1582
3.5						19.75	19.875	20.0003	20.1263	20.2529	20.38	20.5075	20.6352	20.7631	20.891	21.019	21.1469	21.2747	21.4025	21.5301	21.6576	21.7849	21.912	22.039	22.1658	22.2923	22.4187	22.5449	22.6708	22.7965	22.922	23.0473	23.1723	23.2971	23.4217	23.546	23.6701	23.794	23.9175	24.0409	24.164	24.2869	24.4095	24.5319	24.6541	24.7761	24.8979	25.0196	25.1411
3.4					19.6	19.725	19.8508	19.9775	20.105	20.233	20.3614	20.4899	20.6185	20.7472	20.8757	21.0043	21.1327	21.2609	21.389	21.517	21.6448	21.7723	21.8997	22.0268	22.1538	22.2805	22.407	22.5333	22.6593	22.7851	22.9106	23.0359	23.161	23.2858	23.4103	23.5346	23.6586	23.7824	23.9059	24.0291	24.1521	24.2748	24.3972	24.5194	24.6413	24.763	24.8844	25.0056	25.1266
3.3				19.45	19.5752	19.7018	19.8296	19.9582	20.0872	20.2165	20.3459	20.4753	20.6046	20.7339	20.863	20.992	21.1208	21.2494	21.3778	21.506	21.634	21.7617	21.8893	22.0166	22.1436	22.2705	22.397	22.5234	22.6495	22.7753	22.9009	23.0262	23.1513	23.2761	23.4006	23.5248	23.6488	23.7725	23.896	24.0191	24.142	24.2645	24.3868	24.5088	24.6305	24.7519	24.873	24.9938	25.1144
3.2			19.3	19.4257	19.5536	19.6829	19.8128	19.943	20.0733	20.2036	20.3338	20.4638	20.5937	20.7234	20.8529	20.9822	21.1113	21.2401	21.3687	21.4971	21.6252	21.7531	21.8807	22.0081	22.1353	22.2622	22.3888	22.5152	22.6413	22.7672	22.8928	23.0181	23.1432	23.268	23.3925	23.5167	23.6407	23.7643	23.8877	24.0108	24.1336	24.256	24.3782	24.5001	24.6216	24.7428	24.8637	24.9843	25.1046
3.1		19.15	19.2771	19.4074	19.5385	19.6699	19.8013	19.9325	20.0636	20.1944	20.3251	20.4555	20.5857	20.7157	20.8454	20.9748	21.1041	21.233	21.3618	21.4902	21.6184	21.7464	21.8741	22.0016	22.1287	22.2557	22.3823	22.5088	22.6349	22.7608	22.8864	23.0117	23.1368	23.2616	23.3861	23.5103	23.6342	23.7578	23.8812	24.0042	24.1269	24.2493	24.3714	24.4932	24.6146	24.7357	24.8565	24.9769	25.097
3	19	19.1332	19.2661	19.3988	19.5311	19.6632	19.7951	19.9267	20.058	20.189	20.3198	20.4504	20.5806	20.7107	20.8404	20.9699	21.0992	21.2282	21.3569	21.4854	21.6136	21.7416	21.8693	21.9968	22.124	22.2509	22.3776	22.504	22.6301	22.756	22.8816	23.0069	23.132	23.2567	23.3812	23.5054	23.6293	23.7529	23.8762	23.9992	24.122	24.2443	24.3664	24.4882	24.6096	24.7306	24.8514	24.9717	25.0917
2.9	19.0167	19.1417	19.2696	19.4001	19.5314	19.6628	19.7941	19.9254	20.0564	20.1873	20.3179	20.4483	20.5784	20.7083	20.838	20.9674	21.0966	21.2255	21.3542	21.4826	21.6108	21.7387	21.8664	21.9938	22.1209	22.2478	22.3745	22.5009	22.627	22.7528	22.8784	23.0037	23.1287	23.2535	23.378	23.5021	23.626	23.7497	23.873	23.996	24.1187	24.2411	24.3632	24.4849	24.6064	24.7275	24.8482	24.9687	25.0887
2.8	19.0333	19.1583	19.2833	19.4097	19.5383	19.6679	19.798	19.9283	20.0586	20.1889	20.3191	20.4491	20.5789	20.7085	20.838	20.9672	21.0962	21.2249	21.3535	21.4818	21.6098	21.7377	21.8652	21.9926	22.1196	22.2465	22.3731	22.4994	22.6255	22.7513	22.8768	23.0021	23.1271	23.2518	23.3763	23.5005	23.6244	23.748	23.8714	23.9944	24.1171	24.2396	24.3617	24.4835	24.6051	24.7263	24.8471	24.9677	25.088
2.7	19.05	19.175	19.3	19.425	19.5505	19.6778	19.8062	19.9351	20.0644	20.1938	20.3233	20.4527	20.582	20.7112	20.8403	20.9692	21.0979	21.2264	21.3548	21.4829	21.6108	21.7384	21.8659	21.9931	22.1201	22.2468	22.3733	22.4995	22.6256	22.7513	22.8768	23.0021	23.1271	23.2518	23.3762	23.5004	23.6244	23.748	23.8714	23.9945	24.1173	24.2398	24.362	24.484	24.6057	24.727	24.8481	24.9689	25.0895
2.6	19.0667	19.1917	19.3167	19.4417	19.5667	19.6918	19.8181	19.9454	20.0734	20.2018	20.3303	20.459	20.5877	20.7164	20.8449	20.9734	21.1018	21.23	21.358	21.4859	21.6135	21.741	21.8683	21.9953	22.1222	22.2488	22.3752	22.5013	22.6273	22.753	22.8784	23.0036	23.1286	23.2533	23.3778	23.502	23.6259	23.7496	23.8731	23.9962	24.1191	24.2418	24.3642	24.4863	24.6082	24.7298	24.8512	24.9723	25.0933
2.5	19.0833	19.2083	19.3333	19.4583	19.5833	19.7083	19.8333	19.9589	20.0854	20.2125	20.34	20.4678	20.5958	20.7238	20.8518	20.9798	21.1077	21.2355	21.3632	21.4907	21.6181	21.7454	21.8724	21.9993	22.126	22.2524	22.3787	22.5048	22.6306	22.7562	22.8816	23.0068	23.1317	23.2564	23.3809	23.5051	23.6291	23.7529	23.8764	23.9997	24.1227	24.2456	24.3681	24.4905	24.6127	24.7346	24.8564	24.978	25.0996
2.4	19.1	19.225	19.35	19.475	19.6	19.725	19.85	19.975	20.1001	20.2259	20.3523	20.4791	20.6061	20.7334	20.8608	20.9882	21.1156	21.243	21.3703	21.4975	21.6246	21.7515	21.8783	22.005	22.1314	22.2578	22.3839	22.5098	22.6355	22.7611	22.8864	23.0115	23.1365	23.2612	23.3857	23.5099	23.634	23.7578	23.8815	24.0049	24.1281	24.2511	24.374	24.4966	24.6191	24.7415	24.8638	24.986	25.1083
2.3	19.1167	19.2417	19.3667	19.4917	19.6167	19.7417	19.8667	19.9917	20.1167	20.2417	20.3669	20.4926	20.6188	20.7452	20.8719	20.9986	21.1255	21.2524	21.3792	21.506	21.6328	21.7594	21.8859	22.0123	22.1386	22.2647	22.3907	22.5165	22.6421	22.7676	22.8928	23.0179	23.1428	23.2675	23.3921	23.5164	23.6405	23.7645	23.8883	24.0119	24.1353	24.2586	24.3817	24.5048	24.6277	24.7506	24.8735	24.9964	25.1196
2.2	19.1333	19.2583	19.3833	19.5083	19.6333	19.7583	19.8833	20.0083	20.1333	20.2583	20.3833	20.5083	20.6335	20.7591	20.885	21.0111	21.1373	21.2636	21.39	21.5164	21.6427	21.769	21.8953	22.0214	22.1474	22.2734	22.3992	22.5248	22.6503	22.7757	22.9009	23.026	23.1508	23.2756	23.4001	23.5245	23.6488	23.7729	23.8968	24.0207	24.1444	24.268	24.3915	24.5149	24.6384	24.7619	24.8855	25.0094	25.1336
2.1	19.15	19.275	19.4	19.525	19.65	19.775	19.9	20.025	20.15	20.275	20.4	20.525	20.65	20.775	20.9001	21.0255	21.151	21.2768	21.4026	21.5286	21.6545	21.7804	21.9063	22.0322	22.158	22.2837	22.4093	22.5348	22.6602	22.7855	22.9106	23.0356	23.1605	23.2853	23.4099	23.5344	23.6588	23.7831	23.9072	24.0313	24.1553	24.2793	24.4033	24.5273	24.6514	24.7756	24.9001	25.025	25.15
2	19.1667	19.2917	19.4167	19.5417	19.6667	19.7917	19.9167	20.0417	20.1667	20.2917	20.4167	20.5417	20.6667	20.7917	20.9167	21.0417	21.1667	21.2918	21.4171	21.5425	21.668	21.7936	21.9192	22.0447	22.1702	22.2957	22.4211	22.5465	22.6718	22.797	22.922	23.047	23.1719	23.2968	23.4215	23.5461	23.6706	23.7951	23.9195	24.0439	24.1683	24.2927	24.4172	24.5418	24.6667	24.7917	24.9167	25.0417	25.1667
1.9	19.1833	19.3083	19.4333	19.5583	19.6833	19.8083	19.9333	20.0583	20.1833	20.3083	20.4333	20.5583	20.6833	20.8083	20.9333	21.0583	21.1833	21.3083	21.4333	21.5583	21.6834	21.8085	21.9337	22.059	22.1842	22.3095	22.4347	22.5599	22.6851	22.8102	22.9352	23.0602	23.1851	23.31	23.4348	23.5596	23.6843	23.8091	23.9338	24.0586	24.1834	24.3083	24.4333	24.5583	24.6833	24.8083	24.9333	25.0583	25.1833
1.8	19.2	19.325	19.45	19.575	19.7	19.825	19.95	20.075	20.2	20.325	20.45	20.575	20.7	20.825	20.95	21.075	21.2	21.325	21.45	21.575	21.7	21.825	21.95	22.075	22.2	22.325	22.4501	22.5751	22.7001	22.8252	22.9502	23.0752	23.2001	23.3251	23.4501	23.575	23.7	23.825	23.95	24.075	24.2	24.325	24.45	24.575	24.7	24.825	24.95	25.075	25.2
1.7	19.2167	19.3417	19.4667	19.5917	19.7167	19.8417	19.9667	20.0917	20.2167	20.3417	20.4667	20.5917	20.7167	20.8417	20.9667	21.0917	21.2167	21.3417	21.4667	21.5917	21.7167	21.8417	21.9667	22.0917	22.2167	22.3417	22.4667	22.5917	22.7167	22.8417	22.9667	23.0917	23.2167	23.3417	23.4667	23.5917	23.7167	23.8417	23.9667	24.0917	24.2167	24.3417	24.4667	24.5917	24.7167	24.8417	24.9667	25.0917	25.2167
1.6	19.2333	19.3583	19.4833	19.6083	19.7333	19.8583	19.9833	20.1083	20.2333	20.3583	20.4833	20.6083	20.7333	20.8583	20.9833	21.1083	21.2333	21.3583	21.4833	21.6083	21.7333	21.8583	21.9833	22.1083	22.2333	22.3583	22.4833	22.6083	22.7333	22.8583	22.9833	23.1083	23.2333	23.3583	23.4833	23.6083	23.7333	23.8583	23.9833	24.1083	24.2333	24.3583	24.4833	24.6083	24.7333	24.8583	24.9833	25.1083	25.2333
1.5	19.25	19.375	19.5	19.625	19.75	19.875	20	20.125	20.25	20.375	20.5	20.625	20.75	20.875	21	21.125	21.25	21.375	21.5	21.625	21.75	21.875	22	22.125	22.25	22.375	22.5	22.625	22.75	22.875	23	23.125	23.25	23.375	23.5	23.625	23.75	23.875	24	24.125	24.25	24.375	24.5	24.625	24.75	24.875	25	25.125	25.25
1.4	19.2667	19.3917	19.5167	19.6417	19.7667	19.8917	20.0167	20.1417	20.2667	20.3917	20.5167	20.6417	20.7667	20.8917	21.0167	21.1417	21.2667	21.3917	21.5167	21.6417	21.7667	21.8917	22.0167	22.1417	22.2667	22.3917	22.5167	22.6417	22.7667	22.8917	23.0167	23.1417	23.2667	23.3917	23.5167	23.6417	23.7667	23.8917	24.0167	24.1417	24.2667	24.3917	24.5167	24.6417	24.7667	24.8917	25.0167	25.1417	25.2667
1.3	19.2833	19.4083	19.5333	19.6583	19.7833	19.9083	20.0333	20.1583	20.2833	20.4083	20.5333	20.6583	20.7833	20.9083	21.0333	21.1583	21.2833	21.4083	21.5333	21.6583	21.7833	21.9083	22.0333	22.1583	22.2833	22.4083	22.5333	22.6583	22.7833	22.9083	23.0333	23.1583	23.2833	23.4083	23.5333	23.6583	23.7833	23.9083	24.0333	24.1583	24.2833	24.4083	24.5333	24.6583	24.7833	24.9083	25.0333	25.1583	25.2833
1.2	19.3	19.425	19.55	19.675	19.8	19.925	20.05	20.175	20.3	20.425	20.55	20.675	20.8	20.925	21.05	21.175	21.3	21.425	21.55	21.675	21.8	21.925	22.05	22.175	22.3	22.425	22.55	22.675	22.8	22.925	23.05	23.175	23.3	23.425	23.55	23.675	23.8	23.925	24.05	24.175	24.3	24.425	24.55	24.675	24.8	24.925	25.05	25.175	25.3
1.1	19.3167	19.4417	19.5667	19.6917	19.8167	19.9417	20.0667	20.1917	20.3167	20.4417	20.5667	20.6917	20.8167	20.9417	21.0667	21.1917	21.3167	21.4417	21.5667	21.6917	21.8167	21.9417	22.0667	22.1917	22.3167	22.4417	22.5667	22.6917	22.8167	22.9417	23.0667	23.1917	23.3167	23.4417	23.5667	23.6917	23.8167	23.9417	24.0667	24.1917	24.3167	24.4417	24.5667	24.6917	24.8167	24.9417	25.0667	25.1917	25.3167
1	19.3333	19.4583	19.5833	19.7083	19.8333	19.9583	20.0833	20.2083	20.3333	20.4583	20.5833	20.7083	20.8333	20.9583	21.0833	21.2083	21.3333	21.4583	21.5833	21.7083	21.8333	21.9583	22.0833	22.2083	22.3333	22.4583	22.5833	22.7083	22.8333	22.9583	23.0833	23.2083	23.3333	23.4583	23.5833	23.7083	23.8333	23.9583	24.0833	24.2083	24.3333	24.4583	24.5833	24.7083	24.8333	24.9583	25.0833	25.2083	25.3333
0.9	19.35	19.475	19.6	19.725	19.85	19.975	20.1	20.225	20.35	20.475	20.6	20.725	20.85	20.975	21.1	21.225	21.35	21.475	21.6	21.725	21.85	21.975	22.1	22.225	22.35	22.475	22.6	22.725	22.85	22.975	23.1	23.225	23.35	23.475	23.6	23.725	23.85	23.975	24.1	24.225	24.35	24.475	24.6	24.725	24.85	24.975	25.1	25.225	25.35
0.8	19.3667	19.4917	19.6167	19.7417	19.8667	19.9917	20.1167	20.2417	20.3667	20.4917	20.6167	20.7417	20.8667	20.9917	21.1167	21.2417	21.3667	21.4917	21.6167	21.7417	21.8667	21.9917	22.1167	22.2417	22.3667	22.4917	22.6167	22.7417	22.8667	22.9917	23.1167	23.2417	23.3667	23.4917	23.6167	23.7417	23.8667	23.9917	24.1167	24.2417	24.3667	24.4917	24.6167	24.7417	24.8667	24.9917	25.1167	25.2417	25.3667
0.7	19.3833	19.5083	19.6333	19.7583	19.8833	20.0083	20.1333	20.2583	20.3833	20.5083	20.6333	20.7583	20.8833	21.0083	21.1333	21.2583	21.3833	21.5083	21.6333	21.7583	21.8833	22.0083	22.1333	22.2583	22.3833	22.5083	22.6333	22.7583	22.8833	23.0083	23.1333	23.2583	23.3833	23.5083	23.6333	23.7583	23.8833	24.0083	24.1333	24.2583	24.3833	24.5083	24.6333	24.7583	24.8833	25.0083	25.1333	25.2583	25.3833
0.6	19.4	19.525	19.65	19.775	19.9	20.025	20.15	20.275	20.4	20.525	20.65	20.775	20.9	21.025	21.15	21.275	21.4	21.525	21.65	21.775	21.9	22.025	22.15	22.275	22.4	22.525	22.65	22.775	22.9	23.025	23.15	23.275	23.4	23.525	23.65	23.775	23.9	24.025	24.15	24.275	24.4	24.525	24.65	24.775	24.9	25.025	25.15	25.275	25.4
0.5	19.4167	19.5417	19.6667	19.7917	19.9167	20.0417	20.1667	20.2917	20.4167	20.5417	20.6667	20.7917	20.9167	21.0417	21.1667	21.2917	21.4167	21.5417	21.6667	21.7917	21.9167	22.0417	22.1667	22.2917	22.4167	22.5417	22.6667	22.7917	22.9167	23.0417	23.1667	23.2917	23.4167	23.5417	23.6667	23.7917	23.9167	24.0417	24.1667	24.2917	24.4167	24.5417	24.6667	24.7917	24.9167	25.0417	25.1667	25.2917	25.4166
0.4	19.4333	19.5583	19.6833	19.8083	19.9333	20.0583	20.1833	20.3083	20.4333	20.5583	20.6833	20.8083	20.9333	21.0583	21.1833	21.3083	21.4333	21.5583	21.6833	21.8083	21.9333	22.0583	22.1833	22.3083	22.4333	22.5583	22.6833	22.8083	22.9333	23.0583	23.1833	23.3083	23.4333	23.5583	23.6833	23.8083	23.9333	24.0583	24.1833	24.3083	24.4333	24.5583	24.6833	24.8083	24.9333	25.0583	25.1833	25.3083	25.433
0.3	19.45	19.575	19.7	19.825	19.95	20.075	20.2	20.325	20.45	20.575	20.7	20.825	20.95	21.075	21.2	21.325	21.45	21.575	21.7	21.825	21.95	22.075	22.2	22.325	22.45	22.575	22.7	22.825	22.95	23.075	23.2	23.325	23.45	23.575	23.7	23.825	23.95	24.075	24.2	24.325	24.45	24.575	24.7	24.825	24.95	25.075	25.2	25.325	25.4494
0.2	19.4667	19.5917	19.7167	19.8417	19.9667	20.0917	20.2167	20.3417	20.4667	20.5917	20.7167	20.8417	20.9667	21.0917	21.2167	21.3417	21.4667	21.5917	21.7167	21.8417	21.9667	22.0917	22.2167	22.3417	22.4667	22.5917	22.7167	22.8417	22.9667	23.0917	23.2167	23.3417	23.4667	23.5917	23.7167	23.8417	23.9667	24.0917	24.2167	24.3417	24.4667	24.5917	24.7167	24.8417	24.9667	25.0917	25.2167	25.3417	25.4659
0.1	19.4833	19.6083	19.7333	19.8583	19.9833	20.1083	20.2333	20.3583	20.4833	20.6083	20.7333	20.8583	20.9833	21.1083	21.2333	21.3583	21.4833	21.6083	21.7333	21.8583	21.9833	22.1083	22.2333	22.3583	22.4833	22.6083	22.7333	22.8583	22.9833	23.1083	23.2333	23.3583	23.4833	23.6083	23.7333	23.8583	23.9833	24.1083	24.2333	24.3583	24.4833	24.6083	24.7333	24.8583	24.9833	25.1083	25.2333	25.3583	25.4824
0	19.5	19.625	19.75	19.875	20	20.125	20.25	20.375	20.5	20.625	20.75	20.875	21	21.125	21.25	21.375	21.5	21.625	21.75	21.875	22	22.125	22.25	22.375	22.5	22.625	22.75	22.875	23	23.125	23.25	23.375	23.5	23.625	23.75	23.875	24	24.125	24.25	24.375	24.5	24.625	24.75	24.875	25	25.125	25.25	25.375	25.4989
-0.1	19.5167	19.6417	19.7667	19.8917	20.0167	20.1417	20.2667	20.3917	20.5167	20.6417	20.7667	20.8917	21.0167	21.1417	21.2667	21.3917	21.5167	21.6417	21.7667	21.8917	22.0167	22.1417	22.2667	22.3917	22.5167	22.6417	22.7667	22.8917	23.0167	23.1417	23.2667	23.3917	23.5167	23.6417	23.7667	23.8917	24.0167	24.1417	24.2667	24.3917	24.5167	24.6417	24.7667	24.8917	25.0167	25.1417	25.2667	25.3917	25.5157
-0.2	19.5333	19.6583	19.7833	19.9083	20.0333	20.1583	20.2833	20.4083	20.5333	20.6583	20.7833	20.9083	21.0333	21.1583	21.2833	21.4083	21.5333	21.6583	21.7833	21.9083	22.0333	22.1583	22.2833	22.4083	22.5333	22.6583	22.7833	22.9083	23.0333	23.1583	23.2833	23.4083	23.5333	23.6583	23.7833	23.9083	24.0333	24.1583	24.2833	24.4083	24.5333	24.6583	24.7833	24.9083	25.0333	25.1583	25.2833	25.4083	25.5325
-0.3	19.55	19.675	19.8	19.925	20.05	20.175	20.3	20.425	20.55	20.675	20.8	20.925	21.05	21.175	21.3	21.425	21.55	21.675	21.8	21.925	22.05	22.175	22.3	22.425	22.55	22.675	22.8	22.925	23.05	23.175	23.3	23.425	23.55	23.675	23.8	23.925	24.05	24.175	24.3	24.425	24.55	24.675	24.8	24.925	25.05	25.175	25.3	25.425	25.5494
-0.4	19.5667	19.6917	19.8167	19.9417	20.0667	20.1917	20.3167	20.4417	20.5667	20.6917	20.8167	20.9417	21.0667	21.1917	21.3167	21.4417	21.5667	21.6917	21.8167	21.9417	22.0667	22.1917	22.3167	22.4417	22.5667	22.6917	22.8167	22.9417	23.0667	23.1917	23.3167	23.4417	23.5667	23.6917	23.8167	23.9417	24.0667	24.1917	24.3167	24.4417	24.5667	24.6917	24.8167	24.9417	25.0667	25.1917	25.3167	25.4417	25.5663
-0.5	19.5833	19.7083	19.8333	19.9583	20.0833	20.2083	20.3333	20.4583	20.5833	20.7083	20.8333	20.9583	21.0833	21.2083	21.3333	21.4583	21.5833	21.7083	21.8333	21.9583	22.0833	22.2083	22.3333	22.4583	22.5833	22.7083	22.8333	22.9583	23.0833	23.2083	23.3333	23.4583	23.5833	23.7083	23.8333	23.9583	24.0833	24.2083	24.3333	24.4583	24.5833	24.7083	24.8333	24.9583	25.0833	25.2083	25.3333	25.4583	25.5832
-0.6	19.6	19.725	19.85	19.975	20.1	20.225	20.35	20.475	20.6	20.725	20.85	20.975	21.1	21.225	21.35	21.475	21.6	21.725	21.85	21.975	22.1	22.225	22.35	22.475	22.6	22.725	22.85	22.975	23.1	23.225	23.35	23.475	23.6	23.725	23.85	23.975	24.1	24.225	24.35	24.475	24.6	24.725	24.85	24.975	25.1	25.225	25.35	25.475	25.6
-0.7	19.6167	19.7417	19.8667	19.9917	20.1167	20.2417	20.3667	20.4917	20.6167	20.7417	20.8667	20.9917	21.1167	21.2417	21.3667	21.4917	21.6167	21.7417	21.8667	21.9917	22.1167	22.2417	22.3667	22.4917	22.6167	22.7417	22.8667	22.9917	23.1167	23.2417	23.3667	23.4917	23.6167	23.7417	23.8667	23.9917	24.1167	24.2417	24.3667	24.4917	24.6167	24.7417	24.8667	24.9917	25.1167	25.2417	25.3667	25.4917	25.6167
-0.8	19.6333	19.7583	19.8833	20.0083	20.1333	20.2583	20.3833	20.5083	20.6333	20.7583	20.8833	21.0083	21.1333	21.2583	21.3833	21.5083	21.6333	21.7583	21.8833	22.0083	22.1333	22.2583	22.3833	22.5083	22.6333	22.7583	22.8833	23.0083	23.1333	23.2583	23.3833	23.5083	23.6333	23.7583	23.8833	24.0083	24.1333	24.2583	24.3833	24.5083	24.6333	24.7583	24.8833	25.0083	25.1333	25.2583	25.3833	25.5083	25.6333
-0.9	19.65	19.775	19.9	20.025	20.15	20.275	20.4	20.525	20.65	20.775	20.9	21.025	21.15	21.275	21.4	21.525	21.65	21.775	21.9	22.025	22.15	22.275	22.4	22.525	22.65	22.775	22.9	23.025	23.15	23.275	23.4	23.525	23.65	23.775	23.9	24.025	24.15	24.275	24.4	24.525	24.65	24.775	24.9	25.025	25.15	25.275	25.4	25.525	25.65
-1	19.6667	19.7917	19.9167	20.0417	20.1667	20.2917	20.4167	20.5417	20.6667	20.7917	20.9167	21.0417	21.1667	21.2917	21.4167	21.5417	21.6667	21.7917	21.9167	22.0417	22.1667	22.2917	22.4167	22.5417	22.6667	22.7917	22.9167	23.0417	23.1667	23.2917	23.4167	23.5417	23.6667	23.7917	23.9167	24.0417	24.1667	24.2917	24.4167	24.5417	24.6667	24.7917	24.9167	25.0417	25.1667	25.2917	25.4167	25.5417	25.6667
-1.1	19.6833	19.8083	19.9333	20.0583	20.1833	20.3083	20.4333	20.5583	20.6833	20.8083	20.9333	21.0583	21.1833	21.3083	21.4333	21.5583	21.6833	21.8083	21.9333	22.0583	22.1833	22.3083	22.4333	22.5583	22.6833	22.8083	22.9333	23.0583	23.1833	23.3083	23.4333	23.5583	23.6833	23.8083	23.9333	24.0583	24.1833	24.3083	24.4333	24.5583	24.6833	24.8083	24.9333	25.0583	25.1833	25.3083	25.4333	25.5583	25.6833
-1.2	19.7	19.825	19.95	20.075	20.2	20.325	20.45	20.575	20.7	20.825	20.95	21.075	21.2	21.325	21.45	21.575	21.7	21.825	21.95	22.075	22.2	22.325	22.45	22.575	22.7	22.825	22.95	23.075	23.2	23.325	23.45	23.575	23.7	23.825	23.95	24.075	24.2	24.325	24.45	24.575	24.7	24.825	24.95	25.075	25.2	25.325	25.45	25.575	25.7
-1.3	19.7167	19.8417	19.9667	20.0917	20.2167	20.3417	20.4667	20.5917	20.7167	20.8417	20.9667	21.0917	21.2167	21.3417	21.4667	21.5917	21.7167	21.8417	21.9667	22.0917	22.2167	22.3417	22.4667	22.5917	22.7167	22.8417	22.9667	23.0917	23.2167	23.3417	23.4667	23.5917	23.7167	23.8417	23.9667	24.0917	24.2167	24.3417	24.4667	24.5917	24.7167	24.8417	24.9667	25.0917	25.2167	25.3417	25.4667	25.5917	25.7167
-1.4	19.7333	19.8583	19.9833	20.1083	20.2333	20.3583	20.4833	20.6083	20.7333	20.8583	20.9833	21.1083	21.2333	21.3583	21.4833	21.6083	21.7333	21.8583	21.9833	22.1083	22.2333	22.3583	22.4833	22.6083	22.7333	22.8583	22.9833	23.1083	23.2333	23.3583	23.4833	23.6083	23.7333	23.8583	23.9833	24.1083	24.2333	24.3583	24.4833	24.6083	24.7333	24.8583	24.9833	25.1083	25.2333	25.3583	25.4833	25.6083	25.7333
-1.5	19.75	19.875	20	20.125	20.25	20.375	20.5	20.625	20.75	20.875	21	21.125	21.25	21.375	21.5	21.625	21.75	21.875	22	22.125	22.25	22.375	22.5	22.625	22.75	22.875	23	23.125	23.25	23.375	23.5	23.625	23.75	23.875	24	24.125	24.25	24.375	24.5	24.625	24.75	24.875	25	25.125	25.25	25.375	25.5	25.625	25.75
-1.6	19.7667	19.8917	20.0167	20.1417	20.2667	20.3917	20.5167	20.6417	20.7667	20.8917	21.0167	21.1417	21.2667	21.3917	21.5167	21.6417	21.7667	21.8917	22.0167	22.1417	22.2667	22.3917	22.5167	22.6417	22.7667	22.8917	23.0167	23.1417	23.2667	23.3917	23.5167	23.6417	23.7667	23.8917	24.0167	24.1417	24.2667	24.3917	24.5167	24.6417	24.7667	24.8917	25.0167	25.1417	25.2667	25.3917	25.5167	25.6417	25.7667
-1.7	19.7833	19.9083	20.0333	20.1583	20.2833	20.4083	20.5333	20.6583	20.7833	20.9083	21.0333	21.1583	21.2833	21.4083	21.5333	21.6583	21.7833	21.9083	22.0333	22.1583	22.2833	22.4083	22.5333	22.6583	22.7833	22.9083	23.0333	23.1583	23.2833	23.4083	23.5333	23.6583	23.7833	23.9083	24.0333	24.1583	24.2833	24.4083	24.5333	24.6583	24.7833	24.9083	25.0333	25.1583	25.2833	25.4083	25.5333	25.6583	25.7833
-1.8	19.8	19.925	20.05	20.175	20.3	20.425	20.55	20.675	20.8	20.925	21.05	21.175	21.3	21.425	21.55	21.675	21.8	21.925	22.05	22.175	22.3	22.425	22.55	22.675	22.8	22.925	23.0499	23.1749	23.2999	23.4248	23.5498	23.6748	23.7999	23.9249	24.0499	24.175	24.3	24.425	24.55	24.675	24.8	24.925	25.05	25.175	25.3	25.425	25.55	25.675	25.8
-1.9	19.8167	19.9417	20.0667	20.1917	20.3167	20.4417	20.5667	20.6917	20.8167	20.9417	21.0667	21.1917	21.3167	21.4417	21.5667	21.6917	21.8167	21.9417	22.0667	22.1917	22.3166	22.4415	22.5663	22.691	22.8158	22.9405	23.0653	23.1901	23.3149	23.4398	23.5648	23.6898	23.8149	23.94	24.0652	24.1904	24.3157	24.4409	24.5662	24.6914	24.8166	24.9417	25.0667	25.1917	25.3167	25.4417	25.5667	25.6917	25.8167
-2	19.8333	19.9583	20.0833	20.2083	20.3333	20.4583	20.5833	20.7083	20.8333	20.9583	21.0833	21.2083	21.3333	21.4583	21.5833	21.7083	21.8333	21.9582	22.0829	22.2075	22.332	22.4564	22.5808	22.7053	22.8298	22.9543	23.0789	23.2035	23.3282	23.453	23.578	23.703	23.8281	23.9532	24.0785	24.2039	24.3294	24.4549	24.5805	24.7061	24.8317	24.9573	25.0828	25.2082	25.3333	25.4583	25.5833	25.7083	25.8333
-2.1	19.85	19.975	20.1	20.225	20.35	20.475	20.6	20.725	20.85	20.975	21.1	21.225	21.35	21.475	21.5999	21.7245	21.849	21.9732	22.0974	22.2214	22.3455	22.4696	22.5937	22.7178	22.842	22.9663	23.0907	23.2152	23.3398	23.4645	23.5894	23.7144	23.8395	23.9647	24.0901	24.2156	24.3412	24.4669	24.5928	24.7187	24.8447	24.9707	25.0967	25.2227	25.3486	25.4744	25.5999	25.725	25.85
-2.2	19.8667	19.9917	20.1167	20.2417	20.3667	20.4917	20.6167	20.7417	20.8667	20.9917	21.1167	21.2417	21.3665	21.4909	21.615	21.7389	21.8627	21.9864	22.11	22.2336	22.3573	22.481	22.6047	22.7286	22.8526	22.9766	23.1008	23.2252	23.3497	23.4743	23.5991	23.724	23.8492	23.9744	24.0999	24.2255	24.3512	24.4771	24.6032	24.7293	24.8556	24.982	25.1085	25.2351	25.3616	25.4881	25.6145	25.7406	25.8664
-2.3	19.8833	20.0083	20.1333	20.2583	20.3833	20.5083	20.6333	20.7583	20.8833	21.0083	21.1331	21.2574	21.3812	21.5048	21.6281	21.7514	21.8745	21.9976	22.1208	22.244	22.3672	22.4906	22.6141	22.7377	22.8614	22.9853	23.1093	23.2335	23.3579	23.4824	23.6072	23.7321	23.8572	23.9825	24.1079	24.2336	24.3595	24.4855	24.6117	24.7381	24.8647	24.9914	25.1183	25.2452	25.3723	25.4994	25.6265	25.7536	25.8804
-2.4	19.9	20.025	20.15	20.275	20.4	20.525	20.65	20.775	20.8999	21.0241	21.1477	21.2709	21.3939	21.5166	21.6392	21.7618	21.8844	22.007	22.1297	22.2525	22.3754	22.4985	22.6217	22.745	22.8686	22.9922	23.1161	23.2402	23.3645	23.4889	23.6136	23.7385	23.8635	23.9888	24.1143	24.2401	24.366	24.4922	24.6185	24.7451	24.8719	24.9989	25.126	25.2534	25.3809	25.5085	25.6362	25.764	25.8917
-2.5	19.9167	20.0417	20.1667	20.2917	20.4167	20.5417	20.6667	20.7911	20.9146	21.0375	21.16	21.2822	21.4042	21.5262	21.6482	21.7702	21.8923	22.0145	22.1368	22.2593	22.3819	22.5046	22.6276	22.7507	22.874	22.9976	23.1213	23.2452	23.3694	23.4938	23.6184	23.7432	23.8683	23.9936	24.1191	24.2449	24.3709	24.4971	24.6236	24.7503	24.8773	25.0044	25.1319	25.2595	25.3873	25.5154	25.6436	25.772	25.9004
-2.6	19.9333	20.0583	20.1833	20.3083	20.4333	20.5582	20.6819	20.8046	20.9266	21.0482	21.1697	21.291	21.4123	21.5336	21.6551	21.7766	21.8982	22.02	22.142	22.2641	22.3865	22.509	22.6317	22.7547	22.8778	23.0012	23.1248	23.2487	23.3727	23.497	23.6216	23.7464	23.8714	23.9967	24.1222	24.248	24.3741	24.5004	24.6269	24.7538	24.8809	25.0082	25.1358	25.2637	25.3918	25.5202	25.6488	25.7777	25.9067
-2.7	19.95	20.075	20.2	20.325	20.4495	20.5722	20.6938	20.8149	20.9356	21.0562	21.1767	21.2973	21.418	21.5388	21.6597	21.7808	21.9021	22.0236	22.1452	22.2671	22.3892	22.5116	22.6341	22.7569	22.8799	23.0032	23.1267	23.2505	23.3744	23.4987	23.6232	23.7479	23.8729	23.9982	24.1238	24.2496	24.3756	24.502	24.6286	24.7555	24.8827	25.0102	25.138	25.266	25.3943	25.523	25.6519	25.7811	25.9105
-2.8	19.9667	20.0917	20.2167	20.3403	20.4617	20.5821	20.702	20.8217	20.9414	21.0611	21.1809	21.3009	21.4211	21.5415	21.662	21.7828	21.9038	22.0251	22.1465	22.2682	22.3902	22.5123	22.6348	22.7574	22.8804	23.0035	23.1269	23.2506	23.3745	23.4987	23.6232	23.7479	23.8729	23.9982	24.1237	24.2495	24.3756	24.502	24.6286	24.7556	24.8829	25.0104	25.1383	25.2665	25.3949	25.5237	25.6529	25.7823	25.912
-2.9	19.9833	20.1083	20.2304	20.3499	20.4686	20.5872	20.7059	20.8246	20.9436	21.0627	21.1821	21.3017	21.4216	21.5417	21.662	21.7826	21.9034	22.0245	22.1458	22.2674	22.3892	22.5113	22.6336	22.7562	22.8791	23.0022	23.1255	23.2491	23.373	23.4972	23.6216	23.7463	23.8713	23.9965	24.122	24.2479	24.374	24.5003	24.627	24.754	24.8813	25.0089	25.1368	25.2651	25.3936	25.5225	25.6518	25.7813	25.9113
-3	20	20.1168	20.2339	20.3512	20.4689	20.5868	20.7049	20.8233	20.942	21.061	21.1802	21.2996	21.4194	21.5393	21.6596	21.7801	21.9008	22.0218	22.1431	22.2646	22.3864	22.5084	22.6307	22.7532	22.876	22.9991	23.1224	23.246	23.3699	23.494	23.6184	23.7431	23.868	23.9933	24.1188	24.2446	24.3707	24.4971	24.6238	24.7508	24.878	25.0057	25.1336	25.2618	25.3904	25.5194	25.6486	25.7783	25.9083
-3.1		20.1	20.2229	20.3426	20.4615	20.5801	20.6987	20.8175	20.9364	21.0556	21.1749	21.2945	21.4143	21.5343	21.6546	21.7752	21.8959	22.017	22.1382	22.2598	22.3816	22.5036	22.6259	22.7484	22.8713	22.9943	23.1177	23.2412	23.3651	23.4892	23.6136	23.7383	23.8632	23.9884	24.1139	24.2397	24.3658	24.4922	24.6188	24.7458	24.8731	25.0007	25.1286	25.2568	25.3854	25.5143	25.6435	25.7731	25.903
-3.2			20.2	20.3243	20.4464	20.5671	20.6872	20.807	20.9267	21.0464	21.1662	21.2862	21.4063	21.5266	21.6471	21.7678	21.8887	22.0099	22.1313	22.2529	22.3748	22.4969	22.6193	22.7419	22.8647	22.9878	23.1112	23.2348	23.3587	23.4828	23.6072	23.7319	23.8568	23.982	24.1075	24.2333	24.3593	24.4857	24.6123	24.7392	24.8664	24.994	25.1218	25.2499	25.3784	25.5072	25.6363	25.7657	25.8954
-3.3				20.3	20.4248	20.5482	20.6704	20.7918	20.9128	21.0335	21.1541	21.2747	21.3954	21.5161	21.637	21.758	21.8792	22.0006	22.1222	22.244	22.366	22.4883	22.6107	22.7334	22.8564	22.9795	23.103	23.2266	23.3505	23.4747	23.5991	23.7238	23.8487	23.9739	24.0994	24.2252	24.3512	24.4775	24.604	24.7309	24.858	24.9855	25.1132	25.2412	25.3695	25.4981	25.627	25.7562	25.8856
-3.4					20.4	20.525	20.6492	20.7725	20.895	21.017	21.1386	21.2601	21.3815	21.5028	21.6243	21.7457	21.8673	21.9891	22.111	22.233	22.3552	22.4777	22.6003	22.7232	22.8462	22.9695	23.093	23.2167	23.3407	23.4649	23.5894	23.7141	23.839	23.9642	24.0897	24.2154	24.3414	24.4676	24.5941	24.7209	24.8479	24.9752	25.1028	25.2306	25.3587	25.487	25.6156	25.7444	25.8734
-3.5						20.5	20.625	20.7497	20.8737	20.9971	21.12	21.2425	21.3648	21.4869	21.609	21.731	21.8531	21.9753	22.0975	22.2199	22.3424	22.4651	22.588	22.711	22.8342	22.9577	23.0813	23.2051	23.3292	23.4535	23.578	23.7027	23.8277	23.9529	24.0783	24.204	24.3299	24.456	24.5825	24.7091	24.836	24.9631	25.0905	25.2181	25.3459	25.4739	25.6021	25.7304	25.8589
-3.6							20.6	20.725	20.85	20.9745	21.0985	21.2221	21.3454	21.4684	21.5912	21.7139	21.8366	21.9592	22.0819	22.2047	22.3276	22.4506	22.5737	22.697	22.8204	22.944	23.0678	23.1918	23.3159	23.4403	23.5648	23.6896	23.8146	23.9398	24.0652	24.1908	24.3167	24.4428	24.5691	24.6956	24.8223	24.9492	25.0763	25.2036	25.331	25.4586	25.5863	25.7141	25.8418
-3.7								20.7	20.825	20.95	21.0749	21.1994	21.3236	21.4475	21.5711	21.6945	21.8178	21.941	22.0643	22.1875	22.3108	22.4341	22.5576	22.6811	22.8048	22.9286	23.0525	23.1766	23.3009	23.4254	23.55	23.6748	23.7998	23.925	24.0504	24.176	24.3018	24.4277	24.5539	24.6802	24.8067	24.9334	25.0602	25.1871	25.3141	25.4412	25.5683	25.6953	25.8221
-3.8									20.8	20.925	21.05	21.175	21.2999	21.4245	21.5489	21.673	21.797	21.9208	22.0446	22.1683	22.292	22.4157	22.5395	22.6633	22.7873	22.9113	23.0355	23.1597	23.2842	23.4087	23.5334	23.6583	23.7833	23.9085	24.0339	24.1594	24.2851	24.4109	24.5369	24.663	24.7892	24.9156	25.042	25.1685	25.295	25.4215	25.5478	25.674	25.7997
-3.9										20.9	21.025	21.15	21.275	21.4	21.5249	21.6497	21.7743	21.8987	22.023	22.1472	22.2713	22.3955	22.5196	22.6438	22.768	22.8923	23.0166	23.1411	23.2657	23.3903	23.5151	23.64	23.7651	23.8903	24.0156	24.141	24.2666	24.3922	24.518	24.6439	24.7698	24.8958	25.0218	25.1478	25.2737	25.3994	25.5249	25.65	25.775
-4											21	21.125	21.25	21.375	21.5	21.625	21.75	21.8749	21.9997	22.1244	22.2489	22.3735	22.498	22.6225	22.747	22.8715	22.9961	23.1207	23.2454	23.3702	23.4951	23.62	23.7451	23.8703	23.9955	24.1208	24.2462	24.3717	24.4973	24.6228	24.7484	24.874	24.9995	25.1248	25.25	25.375	25.5	25.625	25.75
-4.1												21.1	21.225	21.35	21.475	21.6	21.725	21.85	21.975	22.1	22.225	22.3499	22.4747	22.5995	22.7243	22.849	22.9738	23.0986	23.2235	23.3484	23.4733	23.5983	23.7234	23.8485	23.9736	24.0988	24.2241	24.3493	24.4746	24.5998	24.7249	24.85	24.975	25.1	25.225	25.35	25.475	25.6	25.725
-4.2													21.2	21.325	21.45	21.575	21.7	21.825	21.95	22.075	22.2	22.325	22.45	22.575	22.7	22.825	22.95	23.0749	23.1999	23.3249	23.4499	23.5749	23.6999	23.8249	23.9499	24.075	24.2	24.325	24.45	24.575	24.7	24.825	24.95	25.075	25.2	25.325	25.45	25.575	25.7
-4.3														21.3	21.425	21.55	21.675	21.8	21.925	22.05	22.175	22.3	22.425	22.55	22.675	22.8	22.925	23.05	23.175	23.3	23.425	23.55	23.675	23.8	23.925	24.05	24.175	24.3	24.425	24.55	24.675	24.8	24.925	25.05	25.175	25.3	25.425	25.55	25.675
-4.4															21.4	21.525	21.65	21.775	21.9	22.025	22.15	22.275	22.4	22.525	22.65	22.775	22.9	23.025	23.15	23.275	23.4	23.525	23.65	23.775	23.9	24.025	24.15	24.275	24.4	24.525	24.65	24.775	24.9	25.025	25.15	25.275	25.4	25.525	25.65
-4.5																21.5	21.625	21.75	21.875	22	22.125	22.25	22.375	22.5	22.625	22.75	22.875	23	23.125	23.25	23.375	23.5	23.625	23.75	23.875	24	24.125	24.25	24.375	24.5	24.625	24.75	24.875	25	25.125	25.25	25.375	25.5	25.625
-4.6																	21.6	21.725	21.85	21.975	22.1	22.225	22.35	22.475	22.6	22.725	22.85	22.975	23.1	23.225	23.35	23.475	23.6	23.725	23.85	23.975	24.1	24.225	24.35	24.475	24.6	24.725	24.85	24.975	25.1	25.225	25.35	25.475	25.6
-4.7																		21.7	21.825	21.95	22.075	22.2	22.325	22.45	22.575	22.7	22.825	22.95	23.075	23.2	23.325	23.45	23.575	23.7	23.825	23.95	24.075	24.2	24.325	24.45	24.575	24.7	24.825	24.95	25.075	25.2	25.325	25.45	25.575
-4.8																			21.8	21.925	22.05	22.175	22.3	22.425	22.55	22.675	22.8	22.925	23.05	23.175	23.3	23.425	23.55	23.675	23.8	23.925	24.05	24.175	24.3	24.425	24.55	24.675	24.8	24.925	25.05	25.175	25.3	25.425	25.55
-4.9																				21.9	22.025	22.15	22.275	22.4	22.525	22.65	22.775	22.9	23.025	23.15	23.275	23.4	23.525	23.65	23.775	23.9	24.025	24.15	24.275	24.4	24.525	24.65	24.775	24.9	25.025	25.15	25.275	25.4	25.525
-5																					22	22.125	22.25	22.375	22.5	22.625	22.75	22.875	23	23.125	23.25	23.375	23.5	23.625	23.75	23.875	24	24.125	24.25	24.375	24.5	24.625	24.75	24.875	25	25.125	25.25	25.375	25.5
-5.1																						22.0204	22.225	22.35	22.475	22.6	22.725	22.85	22.975	23.1	23.225	23.35	23.475	23.6	23.725	23.85	23.975	24.1	24.225	24.35	24.475	24.6	24.725	24.85	24.975	25.1	25.225	25.35	25.475
-5.2																							22.2	22.325	22.45	22.575	22.7	22.825	22.95	23.075	23.2	23.325	23.45	23.575	23.7	23.825	23.95	24.075	24.2	24.325	24.45	24.575	24.7	24.825	24.95	25.075	25.2	25.325	25.45
-5.3																								22.3	22.425	22.55	22.675	22.8	22.925	23.05	23.175	23.3	23.425	23.55	23.675	23.8	23.925	24.05	24.175	24.3	24.425	24.55	24.675	24.8	24.925	25.05	25.175	25.3	25.425
-5.4																										22.525	22.65	22.775	22.9	23.025	23.15	23.275	23.4	23.525	23.65	23.775	23.9	24.025	24.15	24.275	24.4	24.525	24.65	24.775	24.9	25.025	25.15	25.275	25.4
-5.5																										22.5	22.625	22.75	22.875	23	23.125	23.25	23.375	23.5	23.625	23.75	23.875	24	24.125	24.25	24.375	24.5	24.625	24.75	24.875	25	25.125	25.25	25.3749
-5.6																											22.4706	22.725	22.85	22.975	23.1	23.225	23.35	23.475	23.6	23.725	23.85	23.975	24.1	24.225	24.35	24.475	24.6	24.725	24.85	24.975	25.1	25.225	25.3497
-5.7																												22.7	22.825	22.95	23.075	23.2	23.325	23.45	23.575	23.7	23.825	23.95	24.075	24.2	24.325	24.45	24.575	24.7	24.825	24.95	25.075	25.2	25.3245
-5.8																													22.8	22.925	23.05	23.175	23.3	23.425	23.55	23.675	23.8	23.925	24.05	24.175	24.3	24.425	24.55	24.675	24.8	24.925	25.05	25.175	25.2994
-5.9																															23.025	23.15	23.275	23.4	23.525	23.65	23.775	23.9	24.025	24.15	24.275	24.4	24.525	24.65	24.775	24.9	25.025	25.15	25.2743
-6																															23	23.125	23.25	23.375	23.5	23.625	23.75	23.875	24	24.125	24.25	24.375	24.5	24.625	24.75	24.875	25	25.125	25.2493
-6.1																																23	23.225	23.35	23.475	23.6	23.725	23.85	23.975	24.1	24.225	24.35	24.475	24.6	24.725	24.85	24.975	25.1	25.2244
-6.2																																	23.2	23.325	23.45	23.575	23.7	23.825	23.95	24.075	24.2	24.325	24.45	24.575	24.7	24.825	24.95	25.075	25.1995
-6.3																																		23.3	23.425	23.55	23.675	23.8	23.925	24.05	24.175	24.3	24.425	24.55	24.675	24.8	24.925	25.05	25.1746
-6.4																																				23.525	23.65	23.775	23.9	24.025	24.15	24.275	24.4	24.525	24.65	24.775	24.9	25.025	25.1498
-6.5																																				23.5	23.625	23.75	23.875	24	24.125	24.25	24.375	24.5	24.625	24.75	24.875	25	25.1249
-6.6																																					23.3962	23.725	23.85	23.975	24.1	24.225	24.35	24.475	24.6	24.725	24.85	24.975	25.1
-6.7																																						23.7	23.825	23.95	24.075	24.2	24.325	24.45	24.575	24.7	24.825	24.95	25.075
-6.8																																							23.8	23.925	24.05	24.175	24.3	24.425	24.55	24.675	24.8	24.925	25.05
-6.9																																									24.025	24.15	24.275	24.4	24.525	24.65	24.775	24.9	25.025
-7																																									24	24.125	24.25	24.375	24.5	24.625	24.75	24.875	25
-7.1																																										24.0645	24.225	24.35	24.475	24.6	24.725	24.85	24.975
-7.2																																											24.2	24.325	24.45	24.575	24.7	24.825	24.95
-7.3																																												24.3	24.425	24.55	24.675	24.8	24.925
-7.4																																														24.525	24.65	24.775	24.9
-7.5																																														24.5	24.625	24.75	24.875
-7.6																																															24.3846	24.725	24.85
-7.7																																																24.7	24.825
-7.8																																																	24.8
-7.9
-8
-8.1
-8.2
-8.3
-8.4
-8.5
-8.6
-8.7
-8.8
-8.9
-9
-9.1
-9.2
-9.3
-9.4
-9.5
-9.6
-9.7
-9.8
-9.9
-10
-10.1
-10.2
-10.3
-10.4
-10.5
-10.6
-10.7
-10.8
-10.9
-11
-11.1
-11.2
-11.3
-11.4
-11.5
-11.6
-11.7
-11.8
-11.9
-12
-12.1
-12.2
-12.3
-12.4
-12.5
-12.6
-12.7
-12.8
-12.9
-13
-13.1
-13.2
-13.3
-13.4
-13.5
-13.6
-13.7
-13.8
-13.9
-14
-14.1
-14.2
-14.3
-14.4
-14.5
-14.6
-14.7
-14.8
-14.9
-15
-15.1
-15.2
-15.3
-15.4
-15.5
-15.6
-15.7
-15.8
-15.9
-16
-16.1
-16.2
-16.3
-16.4
-16.5
-16.6
-16.7
-16.8
-16.9
-17
-17.1
-17.2
-17.3
-17.4
-17.5
-17.6
-17.7
-17.8
-17.9
-18
-18.1
-18.2
-18.3
-18.4
-18.5
-18.6
-18.7
-18.8
-18.9
-19
-19.1
-19.2
-19.3
-19.4
-19.5
-19.6
-19.7
-19.8
-19.9
-20
-20.1
-20.2
-20.3
-20.4
-20.5
-20.6
-20.7
-20.8
-20.9
-21
[truncated: 492 more columns]

## Sheet: CB1_POST
	-27	-26.9	-26.8	-26.7	-26.6	-26.5	-26.4	-26.3	-26.2	-26.1	-26	-25.9	-25.8	-25.7	-25.6	-25.5	-25.4	-25.3	-25.2	-25.1	-25	-24.9	-24.8	-24.7	-24.6	-24.5	-24.4	-24.3	-24.2	-24.1	-24	-23.9	-23.8	-23.7	-23.6	-23.5	-23.4	-23.3	-23.2	-23.1	-23	-22.9	-22.8	-22.7	-22.6	-22.5	-22.4	-22.3	-22.2
21
20.9
20.8
20.7
20.6
20.5
20.4
20.3
20.2
20.1
20
19.9
19.8
19.7
19.6
19.5
19.4
19.3
19.2
19.1
19
18.9
18.8
18.7
18.6
18.5
18.4
18.3
18.2
18.1
18
17.9
17.8
17.7
17.6
17.5
17.4
17.3
17.2
17.1
17
16.9
16.8
16.7
16.6
16.5
16.4
16.3
16.2
16.1
16
15.9
15.8
15.7
15.6
15.5
15.4
15.3
15.2
15.1
15
14.9
14.8
14.7
14.6
14.5
14.4
14.3
14.2
14.1
14
13.9
13.8
13.7
13.6
13.5
13.4
13.3
13.2
13.1
13
12.9
12.8
12.7
12.6
12.5
12.4
12.3
12.2
12.1
12
11.9
11.8
11.7
11.6
11.5
11.4
11.3
11.2
11.1
11
10.9
10.8
10.7
10.6
10.5
10.4
10.3
10.2
10.1
10
9.9
9.8
9.7
9.6
9.5
9.4
9.3
9.2
9.1
9
8.9
8.8
8.7
8.6
8.5
8.4
8.3
8.2
8.1
8
7.9
7.8																																																	24.2
7.7																																																24.0917	24.2417
7.6																																															23.9833	24.1333	24.2833
7.5																																														23.875	24.025	24.175	24.325
7.4																																													23.7667	23.9167	24.0667	24.2167	24.3667
7.3																																												23.6583	23.8083	23.9583	24.1083	24.2583	24.4083
7.2																																											23.55	23.7	23.85	24	24.15	24.3	24.45
7.1																																										23.4417	23.5917	23.7417	23.8917	24.0417	24.1917	24.3417	24.4917
7																																									23.3333	23.4833	23.6333	23.7833	23.9333	24.0833	24.2333	24.3833	24.5333
6.9																																								23.225	23.375	23.525	23.675	23.825	23.975	24.125	24.275	24.425	24.575
6.8																																							23.1167	23.2667	23.4167	23.5667	23.7167	23.8667	24.0167	24.1667	24.3167	24.4667	24.6167
6.7																																						23.0083	23.1583	23.3083	23.4583	23.6083	23.7583	23.9083	24.0583	24.2083	24.3583	24.5083	24.6583
6.6																																					22.9	23.05	23.2	23.35	23.5	23.65	23.8	23.95	24.1	24.25	24.4	24.55	24.7
6.5																																				22.7917	22.9417	23.0917	23.2417	23.3917	23.5417	23.6917	23.8417	23.9917	24.1417	24.2917	24.4417	24.5917	24.7416
6.4																																			22.6833	22.8333	22.9833	23.1333	23.2833	23.4333	23.5833	23.7333	23.8833	24.0333	24.1833	24.3333	24.4833	24.6333	24.7832
6.3																																		22.575	22.725	22.875	23.025	23.175	23.325	23.475	23.625	23.775	23.925	24.075	24.225	24.375	24.525	24.675	24.8248
6.2																																	22.4667	22.6167	22.7667	22.9167	23.0667	23.2167	23.3667	23.5167	23.6667	23.8167	23.9667	24.1167	24.2667	24.4167	24.5667	24.7167	24.8663
6.1																																22.3583	22.5083	22.6583	22.8083	22.9583	23.1083	23.2583	23.4083	23.5583	23.7083	23.8583	24.0083	24.1583	24.3083	24.4583	24.6083	24.7583	24.9079
6																															22.25	22.4	22.55	22.7	22.85	23	23.15	23.3	23.45	23.6	23.75	23.9	24.05	24.2	24.35	24.5	24.65	24.8	24.9495
5.9																														22.1417	22.2917	22.4417	22.5917	22.7417	22.8917	23.0417	23.1917	23.3417	23.4917	23.6417	23.7917	23.9417	24.0917	24.2417	24.3917	24.5417	24.6917	24.8417	24.9912
5.8																													22.0333	22.1833	22.3333	22.4833	22.6333	22.7833	22.9333	23.0833	23.2333	23.3833	23.5333	23.6833	23.8333	23.9833	24.1333	24.2833	24.4333	24.5833	24.7333	24.8833	25.0329
5.7																												21.925	22.075	22.225	22.375	22.525	22.675	22.825	22.975	23.125	23.275	23.425	23.575	23.725	23.875	24.025	24.175	24.325	24.475	24.625	24.775	24.925	25.0747
5.6																											21.8167	21.9667	22.1167	22.2667	22.4167	22.5667	22.7167	22.8667	23.0167	23.1667	23.3167	23.4667	23.6167	23.7667	23.9167	24.0667	24.2167	24.3667	24.5167	24.6667	24.8167	24.9667	25.1165
5.5																										21.7083	21.8583	22.0083	22.1583	22.3083	22.4583	22.6083	22.7583	22.9083	23.0583	23.2083	23.3583	23.5083	23.6583	23.8083	23.9583	24.1083	24.2583	24.4083	24.5583	24.7083	24.8583	25.0083	25.1583
5.4																									21.6	21.75	21.9	22.05	22.2	22.35	22.5	22.65	22.8	22.95	23.1	23.25	23.4	23.55	23.7	23.85	24	24.15	24.3	24.45	24.6	24.75	24.9	25.05	25.2
5.3																								21.4917	21.6417	21.7917	21.9417	22.0917	22.2417	22.3917	22.5417	22.6917	22.8417	22.9917	23.1417	23.2917	23.4417	23.5917	23.7417	23.8917	24.0417	24.1917	24.3417	24.4917	24.6417	24.7917	24.9417	25.0917	25.2417
5.2																							21.3833	21.5333	21.6833	21.8333	21.9833	22.1333	22.2833	22.4333	22.5833	22.7333	22.8833	23.0333	23.1833	23.3333	23.4833	23.6333	23.7833	23.9333	24.0833	24.2333	24.3833	24.5333	24.6833	24.8333	24.9833	25.1333	25.2833
5.1																						21.275	21.425	21.575	21.725	21.875	22.025	22.175	22.325	22.475	22.625	22.775	22.925	23.075	23.225	23.375	23.525	23.675	23.825	23.975	24.125	24.275	24.425	24.575	24.725	24.875	25.025	25.175	25.325
5																					21.1667	21.3167	21.4667	21.6167	21.7667	21.9167	22.0667	22.2167	22.3667	22.5167	22.6667	22.8167	22.9667	23.1167	23.2667	23.4167	23.5667	23.7167	23.8667	24.0167	24.1667	24.3167	24.4667	24.6167	24.7667	24.9167	25.0667	25.2167	25.3667
4.9																				21.0583	21.2083	21.3583	21.5083	21.6583	21.8083	21.9583	22.1083	22.2583	22.4083	22.5583	22.7083	22.8583	23.0083	23.1583	23.3083	23.4583	23.6083	23.7583	23.9083	24.0583	24.2083	24.3583	24.5083	24.6583	24.8083	24.9583	25.1083	25.2583	25.4083
4.8																			20.95	21.1	21.25	21.4	21.55	21.7	21.85	22	22.15	22.3	22.45	22.6	22.75	22.9	23.05	23.2	23.35	23.5	23.65	23.8	23.95	24.1	24.25	24.4	24.55	24.7	24.85	25	25.15	25.3	25.45
4.7																		20.8417	20.9917	21.1417	21.2917	21.4417	21.5917	21.7417	21.8917	22.0417	22.1917	22.3417	22.4917	22.6417	22.7917	22.9417	23.0917	23.2417	23.3917	23.5417	23.6917	23.8417	23.9917	24.1417	24.2917	24.4417	24.5917	24.7417	24.8917	25.0417	25.1917	25.3417	25.4917
4.6																	20.7333	20.8833	21.0333	21.1833	21.3333	21.4833	21.6333	21.7833	21.9333	22.0833	22.2333	22.3833	22.5333	22.6833	22.8333	22.9833	23.1333	23.2833	23.4333	23.5833	23.7333	23.8833	24.0333	24.1833	24.3333	24.4833	24.6333	24.7833	24.9333	25.0833	25.2333	25.3833	25.5333
4.5																20.625	20.775	20.925	21.075	21.225	21.375	21.525	21.675	21.825	21.975	22.125	22.275	22.425	22.575	22.725	22.875	23.025	23.175	23.325	23.475	23.625	23.775	23.925	24.075	24.225	24.375	24.525	24.675	24.825	24.975	25.125	25.275	25.425	25.575
4.4															20.5167	20.6667	20.8167	20.9667	21.1167	21.2667	21.4167	21.5667	21.7167	21.8667	22.0167	22.1667	22.3167	22.4667	22.6167	22.7667	22.9167	23.0667	23.2167	23.3667	23.5167	23.6667	23.8167	23.9667	24.1167	24.2667	24.4167	24.5667	24.7167	24.8667	25.0167	25.1667	25.3167	25.4667	25.6167
4.3														20.4083	20.5583	20.7083	20.8583	21.0083	21.1583	21.3083	21.4583	21.6083	21.7583	21.9083	22.0583	22.2083	22.3583	22.5083	22.6583	22.8083	22.9583	23.1083	23.2583	23.4083	23.5583	23.7083	23.8583	24.0083	24.1583	24.3083	24.4583	24.6083	24.7583	24.9083	25.0583	25.2083	25.3583	25.5083	25.6583
4.2													20.3	20.45	20.6	20.75	20.9	21.05	21.2	21.35	21.5	21.65	21.8	21.95	22.1	22.25	22.4	22.55	22.6999	22.8499	22.9999	23.1499	23.2999	23.4499	23.6	23.75	23.9	24.05	24.2	24.35	24.5	24.65	24.8	24.95	25.1	25.25	25.4	25.55	25.7
4.1												20.1917	20.3417	20.4917	20.6417	20.7917	20.9417	21.0917	21.2417	21.3917	21.5417	21.6916	21.8416	21.9915	22.1414	22.2913	22.4412	22.591	22.7409	22.8908	23.0407	23.1906	23.3406	23.4906	23.6406	23.7907	23.9409	24.0911	24.2413	24.3915	24.5416	24.6917	24.8417	24.9917	25.1417	25.2917	25.4417	25.5917	25.7417
4											20.0833	20.2333	20.3833	20.5333	20.6833	20.8333	20.9833	21.1333	21.2833	21.4332	21.5831	21.733	21.8828	22.0325	22.1822	22.3319	22.4816	22.6313	22.781	22.9307	23.0804	23.2302	23.38	23.5299	23.6799	23.83	23.9802	24.1304	24.2808	24.4312	24.5817	24.7323	24.8827	25.0331	25.1833	25.3333	25.4833	25.6333	25.7833
3.9										19.975	20.125	20.275	20.425	20.575	20.725	20.875	21.025	21.1749	21.3248	21.4745	21.6243	21.7739	21.9235	22.073	22.2225	22.3719	22.5213	22.6707	22.8201	22.9696	23.1191	23.2686	23.4183	23.568	23.7178	23.8678	24.0179	24.1682	24.3186	24.4691	24.6198	24.7706	24.9216	25.0725	25.2235	25.3743	25.5249	25.675	25.825
3.8									19.8667	20.0167	20.1667	20.3167	20.4667	20.6167	20.7667	20.9167	21.0665	21.2163	21.366	21.5156	21.6651	21.8144	21.9637	22.1129	22.2621	22.4112	22.5603	22.7093	22.8584	23.0075	23.1567	23.306	23.4553	23.6048	23.7544	23.9042	24.0541	24.2043	24.3546	24.5051	24.6559	24.8069	24.9581	25.1094	25.2609	25.4124	25.564	25.7153	25.8663
3.7								19.7583	19.9083	20.0583	20.2084	20.3584	20.5085	20.6585	20.8085	20.9583	21.108	21.2576	21.407	21.5563	21.7055	21.8545	22.0034	22.1523	22.301	22.4498	22.5984	22.7471	22.8958	23.0445	23.1933	23.3422	23.4912	23.6403	23.7896	23.9391	24.0888	24.2387	24.3889	24.5393	24.69	24.841	24.9923	25.1439	25.2957	25.4478	25.6	25.7523	25.9045
3.6							19.65	19.8	19.95	20.1001	20.2503	20.4005	20.5506	20.7005	20.8504	21	21.1495	21.2987	21.4478	21.5968	21.7455	21.8941	22.0426	22.191	22.3394	22.4876	22.6358	22.784	22.9323	23.0806	23.2289	23.3773	23.5259	23.6746	23.8236	23.9727	24.122	24.2716	24.4215	24.5717	24.7223	24.8732	25.0244	25.176	25.328	25.4804	25.633	25.786	25.9392
3.5						19.5417	19.6917	19.8418	19.992	20.1424	20.2927	20.4429	20.5929	20.7427	20.8923	21.0417	21.1908	21.3397	21.4884	21.6369	21.7852	21.9333	22.0813	22.2292	22.377	22.5247	22.6724	22.8201	22.9678	23.1156	23.2634	23.4114	23.5595	23.7077	23.8562	24.0048	24.1538	24.303	24.4525	24.6024	24.7527	24.9033	25.0544	25.2059	25.3579	25.5103	25.6632	25.8166	25.9704
3.4					19.4333	19.5834	19.7336	19.8841	20.0347	20.1853	20.3356	20.4857	20.6356	20.7851	20.9344	21.0833	21.232	21.3805	21.5286	21.6766	21.8244	21.972	22.1194	22.2667	22.414	22.5611	22.7083	22.8554	23.0025	23.1497	23.297	23.4443	23.5919	23.7396	23.8875	24.0356	24.1841	24.3328	24.4819	24.6314	24.7812	24.9315	25.0823	25.2336	25.3854	25.5378	25.6907	25.8442	25.9983
3.3				19.325	19.4751	19.6257	19.7767	19.9276	20.0784	20.229	20.3792	20.529	20.6786	20.8277	20.9765	21.125	21.2732	21.421	21.5687	21.716	21.8632	22.0102	22.157	22.3037	22.4503	22.5968	22.7433	22.8898	23.0363	23.1828	23.3295	23.4762	23.6231	23.7702	23.9176	24.0651	24.213	24.3612	24.5097	24.6587	24.808	24.9579	25.1083	25.2592	25.4106	25.5627	25.7155	25.8689	26.023
3.2			19.2167	19.367	19.5183	19.6698	19.8213	19.9724	20.1232	20.2735	20.4234	20.5729	20.7219	20.8705	21.0188	21.1667	21.3142	21.4615	21.6084	21.7551	21.9016	22.0479	22.1941	22.3401	22.486	22.6318	22.7776	22.9234	23.0692	23.215	23.361	23.5071	23.6533	23.7997	23.9464	24.0933	24.2405	24.388	24.536	24.6843	24.8331	24.9824	25.1322	25.2826	25.4336	25.5853	25.7376	25.8908	26.0446
3.1		19.1083	19.2594	19.4119	19.5643	19.7163	19.8678	20.0187	20.1691	20.319	20.4684	20.6172	20.7656	20.9136	21.0611	21.2083	21.3552	21.5017	21.6479	21.7939	21.9396	22.0852	22.2306	22.3758	22.521	22.6661	22.8111	22.9561	23.1012	23.2463	23.3915	23.5368	23.6823	23.828	23.9739	24.1201	24.2666	24.4135	24.5607	24.7083	24.8564	25.005	25.1542	25.304	25.4544	25.6054	25.7572	25.9098	26.0633
3	19	19.1546	19.3084	19.4614	19.6137	19.7653	19.9162	20.0665	20.2162	20.3654	20.514	20.6621	20.8097	20.9569	21.1036	21.25	21.396	21.5417	21.6872	21.8323	21.9773	22.122	22.2666	22.411	22.5554	22.6996	22.8439	22.9881	23.1323	23.2767	23.4211	23.5656	23.7103	23.8552	24.0003	24.1457	24.2914	24.4374	24.5839	24.7307	24.878	25.0259	25.1743	25.3233	25.4729	25.6232	25.7743	25.9262	26.0789
2.9	19.0667	19.215	19.3648	19.5157	19.6665	19.8168	19.9666	20.1158	20.2645	20.4126	20.5602	20.7074	20.8541	21.0003	21.1462	21.2917	21.4368	21.5816	21.7262	21.8705	22.0145	22.1584	22.3021	22.4457	22.5891	22.7325	22.8759	23.0193	23.1626	23.3061	23.4496	23.5933	23.7371	23.8812	24.0254	24.1699	24.3148	24.46	24.6055	24.7515	24.898	25.0449	25.1924	25.3405	25.4893	25.6387	25.7889	25.9398	26.0916
2.8	19.1333	19.28	19.4267	19.574	19.7222	19.8705	20.0186	20.1664	20.3138	20.4607	20.6071	20.7532	20.8988	21.044	21.1889	21.3333	21.4775	21.6213	21.7649	21.9083	22.0514	22.1943	22.3371	22.4797	22.6223	22.7647	22.9072	23.0496	23.1921	23.3346	23.4773	23.62	23.7629	23.906	24.0493	24.1929	24.3368	24.4811	24.6257	24.7707	24.9162	25.0622	25.2087	25.3558	25.5035	25.6518	25.8009	25.9507	26.1012
2.7	19.2	19.345	19.49	19.635	19.7802	19.9261	20.0722	20.2182	20.364	20.5095	20.6547	20.7994	20.9438	21.0879	21.2316	21.375	21.5181	21.6609	21.8034	21.9457	22.0878	22.2298	22.3716	22.5132	22.6548	22.7963	22.9378	23.0792	23.2207	23.3623	23.5039	23.6457	23.7876	23.9297	24.0721	24.2147	24.3575	24.5008	24.6443	24.7883	24.9327	25.0776	25.223	25.3689	25.5154	25.6626	25.8103	25.9588	26.1079
2.6	19.2667	19.41	19.5533	19.6967	19.84	19.9834	20.1272	20.2712	20.4152	20.5591	20.7027	20.8461	20.9892	21.132	21.2745	21.4167	21.5586	21.7003	21.8417	21.9829	22.124	22.2648	22.4055	22.5462	22.6867	22.8272	22.9676	23.108	23.2485	23.389	23.5296	23.6703	23.8112	23.9523	24.0936	24.2351	24.3769	24.519	24.6614	24.8043	24.9475	25.0912	25.2354	25.38	25.5252	25.6709	25.8172	25.9641	26.1115
2.5	19.3333	19.475	19.6167	19.7583	19.9	20.0417	20.1833	20.3252	20.4672	20.6093	20.7513	20.8932	21.0348	21.1762	21.3174	21.4583	21.599	21.7395	21.8797	22.0198	22.1597	22.2994	22.4391	22.5786	22.718	22.8574	22.9967	23.136	23.2754	23.4148	23.5544	23.694	23.8338	23.9737	24.1138	24.2542	24.3949	24.5358	24.677	24.8186	24.9606	25.103	25.2457	25.389	25.5327	25.6768	25.8214	25.9665	26.1119
2.4	19.4	19.54	19.68	19.82	19.96	20.1	20.24	20.38	20.52	20.6602	20.8005	20.9406	21.0807	21.2207	21.3604	21.5	21.6394	21.7786	21.9176	22.0564	22.1951	22.3336	22.4721	22.6104	22.7487	22.8869	23.0251	23.1633	23.3015	23.4398	23.5781	23.7166	23.8552	23.994	24.1329	24.272	24.4114	24.5511	24.691	24.8313	24.9719	25.1128	25.2541	25.3958	25.5378	25.6802	25.8229	25.9659	26.1091
2.3	19.4667	19.605	19.7433	19.8817	20.02	20.1583	20.2967	20.435	20.5733	20.7117	20.85	20.9885	21.1269	21.2653	21.4035	21.5417	21.6796	21.8175	21.9552	22.0927	22.2301	22.3674	22.5046	22.6417	22.7788	22.9158	23.0528	23.1898	23.3268	23.4638	23.601	23.7382	23.8755	24.013	24.1507	24.2886	24.4266	24.5649	24.7035	24.8423	24.9814	25.1207	25.2604	25.4003	25.5405	25.681	25.8216	25.9622	26.1028
2.2	19.5333	19.67	19.8067	19.9433	20.08	20.2167	20.3533	20.49	20.6267	20.7633	20.9	21.0367	21.1734	21.3101	21.4467	21.5833	21.7198	21.8562	21.9925	22.1287	22.2648	22.4008	22.5367	22.6725	22.8083	22.944	23.0797	23.2154	23.3512	23.4869	23.6228	23.7587	23.8948	24.0309	24.1672	24.3037	24.4403	24.5772	24.7142	24.8515	24.989	25.1267	25.2645	25.4026	25.5408	25.679	25.8173	25.9553	26.093
2.1	19.6	19.735	19.87	20.005	20.14	20.275	20.41	20.545	20.68	20.815	20.95	21.085	21.22	21.355	21.49	21.625	21.76	21.8949	22.0297	22.1644	22.2991	22.4337	22.5682	22.7027	22.8371	22.9715	23.1059	23.2403	23.3747	23.5091	23.6436	23.7782	23.9128	24.0476	24.1825	24.3175	24.4526	24.5879	24.7233	24.8589	24.9947	25.1305	25.2665	25.4025	25.5384	25.6743	25.8099	25.945	26.08
2	19.6667	19.8	19.9333	20.0667	20.2	20.3333	20.4667	20.6	20.7333	20.8667	21	21.1333	21.2667	21.4	21.5333	21.6667	21.8	21.9333	22.0666	22.1999	22.3331	22.4662	22.5993	22.7324	22.8654	22.9984	23.1314	23.2643	23.3973	23.5304	23.6634	23.7966	23.9297	24.063	24.1964	24.3298	24.4633	24.597	24.7307	24.8645	24.9983	25.1322	25.2661	25.3998	25.5333	25.6667	25.8	25.9333	26.0667
1.9	19.7333	19.865	19.9967	20.1283	20.26	20.3917	20.5233	20.655	20.7867	20.9183	21.05	21.1817	21.3133	21.445	21.5767	21.7083	21.84	21.9717	22.1033	22.235	22.3667	22.4983	22.6299	22.7615	22.893	23.0245	23.1561	23.2876	23.4191	23.5506	23.6822	23.8138	23.9454	24.0771	24.2089	24.3407	24.4725	24.6044	24.7362	24.8681	24.9999	25.1317	25.2633	25.395	25.5267	25.6583	25.79	25.9217	26.0533
1.8	19.8	19.93	20.06	20.19	20.32	20.45	20.58	20.71	20.84	20.97	21.1	21.23	21.36	21.49	21.62	21.75	21.88	22.01	22.14	22.27	22.4	22.53	22.66	22.79	22.92	23.05	23.18	23.31	23.4399	23.5699	23.6999	23.8299	23.9599	24.0899	24.22	24.35	24.48	24.61	24.74	24.87	25	25.13	25.26	25.39	25.52	25.65	25.78	25.91	26.04
1.7	19.8667	19.995	20.1233	20.2517	20.38	20.5083	20.6367	20.765	20.8933	21.0217	21.15	21.2783	21.4067	21.535	21.6633	21.7917	21.92	22.0483	22.1767	22.305	22.4333	22.5617	22.69	22.8183	22.9467	23.075	23.2033	23.3317	23.46	23.5883	23.7167	23.845	23.9733	24.1017	24.23	24.3583	24.4867	24.615	24.7433	24.8717	25	25.1283	25.2567	25.385	25.5133	25.6417	25.77	25.8983	26.0267
1.6	19.9333	20.06	20.1867	20.3133	20.44	20.5667	20.6933	20.82	20.9467	21.0733	21.2	21.3267	21.4533	21.58	21.7067	21.8333	21.96	22.0867	22.2133	22.34	22.4667	22.5933	22.72	22.8467	22.9733	23.1	23.2267	23.3533	23.48	23.6067	23.7333	23.86	23.9867	24.1133	24.24	24.3667	24.4933	24.62	24.7467	24.8733	25	25.1267	25.2533	25.38	25.5067	25.6333	25.76	25.8867	26.0133
1.5	20	20.125	20.25	20.375	20.5	20.625	20.75	20.875	21	21.125	21.25	21.375	21.5	21.625	21.75	21.875	22	22.125	22.25	22.375	22.5	22.625	22.75	22.875	23	23.125	23.25	23.375	23.5	23.625	23.75	23.875	24	24.125	24.25	24.375	24.5	24.625	24.75	24.875	25	25.125	25.25	25.375	25.5	25.625	25.75	25.875	26
1.4	20.0667	20.19	20.3133	20.4367	20.56	20.6833	20.8067	20.93	21.0533	21.1767	21.3	21.4233	21.5467	21.67	21.7933	21.9167	22.04	22.1633	22.2867	22.41	22.5333	22.6567	22.78	22.9033	23.0267	23.15	23.2733	23.3967	23.52	23.6433	23.7667	23.89	24.0133	24.1367	24.26	24.3833	24.5067	24.63	24.7533	24.8767	25	25.1233	25.2467	25.37	25.4933	25.6167	25.74	25.8633	25.9867
1.3	20.1333	20.255	20.3767	20.4983	20.62	20.7417	20.8633	20.985	21.1067	21.2283	21.35	21.4717	21.5933	21.715	21.8367	21.9583	22.08	22.2017	22.3233	22.445	22.5667	22.6883	22.81	22.9317	23.0533	23.175	23.2967	23.4183	23.54	23.6617	23.7833	23.905	24.0267	24.1483	24.27	24.3917	24.5133	24.635	24.7567	24.8783	25	25.1217	25.2433	25.365	25.4867	25.6083	25.73	25.8517	25.9733
1.2	20.2	20.32	20.44	20.56	20.68	20.8	20.92	21.04	21.16	21.28	21.4	21.52	21.64	21.76	21.88	22	22.12	22.24	22.36	22.48	22.6	22.72	22.84	22.96	23.08	23.2	23.32	23.44	23.56	23.68	23.8	23.92	24.04	24.16	24.28	24.4	24.52	24.64	24.76	24.88	25	25.12	25.24	25.36	25.48	25.6	25.72	25.84	25.96
1.1	20.2667	20.385	20.5033	20.6217	20.74	20.8583	20.9767	21.095	21.2133	21.3317	21.45	21.5683	21.6867	21.805	21.9233	22.0417	22.16	22.2783	22.3967	22.515	22.6333	22.7517	22.87	22.9883	23.1067	23.225	23.3433	23.4617	23.58	23.6983	23.8167	23.935	24.0533	24.1717	24.29	24.4083	24.5267	24.645	24.7633	24.8817	25	25.1183	25.2367	25.355	25.4733	25.5917	25.71	25.8283	25.9467
1	20.3333	20.45	20.5667	20.6833	20.8	20.9167	21.0333	21.15	21.2667	21.3833	21.5	21.6167	21.7333	21.85	21.9667	22.0833	22.2	22.3167	22.4333	22.55	22.6667	22.7833	22.9	23.0167	23.1333	23.25	23.3667	23.4833	23.6	23.7167	23.8333	23.95	24.0667	24.1833	24.3	24.4167	24.5333	24.65	24.7667	24.8833	25	25.1167	25.2333	25.35	25.4667	25.5833	25.7	25.8167	25.9333
0.9	20.4	20.515	20.63	20.745	20.86	20.975	21.09	21.205	21.32	21.435	21.55	21.665	21.78	21.895	22.01	22.125	22.24	22.355	22.47	22.585	22.7	22.815	22.93	23.045	23.16	23.275	23.39	23.505	23.62	23.735	23.85	23.965	24.08	24.195	24.31	24.425	24.54	24.655	24.77	24.885	25	25.115	25.23	25.345	25.46	25.575	25.69	25.805	25.92
0.8	20.4667	20.58	20.6933	20.8067	20.92	21.0333	21.1467	21.26	21.3733	21.4867	21.6	21.7133	21.8267	21.94	22.0533	22.1667	22.28	22.3933	22.5067	22.62	22.7333	22.8467	22.96	23.0733	23.1867	23.3	23.4133	23.5267	23.64	23.7533	23.8667	23.98	24.0933	24.2067	24.32	24.4333	24.5467	24.66	24.7733	24.8867	25	25.1133	25.2267	25.34	25.4533	25.5667	25.68	25.7933	25.9067
0.7	20.5333	20.645	20.7567	20.8683	20.98	21.0917	21.2033	21.315	21.4267	21.5383	21.65	21.7617	21.8733	21.985	22.0967	22.2083	22.32	22.4317	22.5433	22.655	22.7667	22.8783	22.99	23.1017	23.2133	23.325	23.4367	23.5483	23.66	23.7717	23.8833	23.995	24.1067	24.2183	24.33	24.4417	24.5533	24.665	24.7767	24.8883	25	25.1117	25.2233	25.335	25.4467	25.5583	25.67	25.7817	25.8933
0.6	20.6	20.71	20.82	20.93	21.04	21.15	21.26	21.37	21.48	21.59	21.7	21.81	21.92	22.03	22.14	22.25	22.36	22.47	22.58	22.69	22.8	22.91	23.02	23.13	23.24	23.35	23.46	23.57	23.68	23.79	23.9	24.01	24.12	24.23	24.34	24.45	24.56	24.67	24.78	24.89	25	25.11	25.22	25.33	25.44	25.55	25.66	25.77	25.88
0.5	20.6667	20.775	20.8833	20.9917	21.1	21.2083	21.3167	21.425	21.5333	21.6417	21.75	21.8583	21.9667	22.075	22.1833	22.2917	22.4	22.5083	22.6167	22.725	22.8333	22.9417	23.05	23.1583	23.2667	23.375	23.4833	23.5917	23.7	23.8083	23.9167	24.025	24.1333	24.2417	24.35	24.4583	24.5667	24.675	24.7833	24.8917	25	25.1083	25.2167	25.325	25.4333	25.5417	25.65	25.7583	25.8666
0.4	20.7333	20.84	20.9467	21.0533	21.16	21.2667	21.3733	21.48	21.5867	21.6933	21.8	21.9067	22.0133	22.12	22.2267	22.3333	22.44	22.5467	22.6533	22.76	22.8667	22.9733	23.08	23.1867	23.2933	23.4	23.5067	23.6133	23.72	23.8267	23.9333	24.04	24.1467	24.2533	24.36	24.4667	24.5733	24.68	24.7867	24.8933	25	25.1067	25.2133	25.32	25.4267	25.5333	25.64	25.7467	25.853
0.3	20.8	20.905	21.01	21.115	21.22	21.325	21.43	21.535	21.64	21.745	21.85	21.955	22.06	22.165	22.27	22.375	22.48	22.585	22.69	22.795	22.9	23.005	23.11	23.215	23.32	23.425	23.53	23.635	23.74	23.845	23.95	24.055	24.16	24.265	24.37	24.475	24.58	24.685	24.79	24.895	25	25.105	25.21	25.315	25.42	25.525	25.63	25.735	25.8395
0.2	20.8667	20.97	21.0733	21.1767	21.28	21.3833	21.4867	21.59	21.6933	21.7967	21.9	22.0033	22.1067	22.21	22.3133	22.4167	22.52	22.6233	22.7267	22.83	22.9333	23.0367	23.14	23.2433	23.3467	23.45	23.5533	23.6567	23.76	23.8633	23.9667	24.07	24.1733	24.2767	24.38	24.4833	24.5867	24.69	24.7933	24.8967	25	25.1033	25.2067	25.31	25.4133	25.5167	25.62	25.7233	25.8259
0.1	20.9333	21.035	21.1367	21.2383	21.34	21.4417	21.5433	21.645	21.7467	21.8483	21.95	22.0517	22.1533	22.255	22.3567	22.4583	22.56	22.6617	22.7633	22.865	22.9667	23.0683	23.17	23.2717	23.3733	23.475	23.5767	23.6783	23.78	23.8817	23.9833	24.085	24.1867	24.2883	24.39	24.4917	24.5933	24.695	24.7967	24.8983	25	25.1017	25.2033	25.305	25.4067	25.5083	25.61	25.7117	25.8125
0	21	21.1	21.2	21.3	21.4	21.5	21.6	21.7	21.8	21.9	22	22.1	22.2	22.3	22.4	22.5	22.6	22.7	22.8	22.9	23	23.1	23.2	23.3	23.4	23.5	23.6	23.7	23.8	23.9	24	24.1	24.2	24.3	24.4	24.5	24.6	24.7	24.8	24.9	25	25.1	25.2	25.3	25.4	25.5	25.6	25.7	25.7991
-0.1	21.0667	21.165	21.2633	21.3617	21.46	21.5583	21.6567	21.755	21.8533	21.9517	22.05	22.1483	22.2467	22.345	22.4433	22.5417	22.64	22.7383	22.8367	22.935	23.0333	23.1317	23.23	23.3283	23.4267	23.525	23.6233	23.7217	23.82	23.9183	24.0167	24.115	24.2133	24.3117	24.41	24.5083	24.6067	24.705	24.8033	24.9017	25	25.0983	25.1967	25.295	25.3933	25.4917	25.59	25.6883	25.7858
-0.2	21.1333	21.23	21.3267	21.4233	21.52	21.6167	21.7133	21.81	21.9067	22.0033	22.1	22.1967	22.2933	22.39	22.4867	22.5833	22.68	22.7767	22.8733	22.97	23.0667	23.1633	23.26	23.3567	23.4533	23.55	23.6467	23.7433	23.84	23.9367	24.0333	24.13	24.2267	24.3233	24.42	24.5167	24.6133	24.71	24.8067	24.9033	25	25.0967	25.1933	25.29	25.3867	25.4833	25.58	25.6767	25.7726
-0.3	21.2	21.295	21.39	21.485	21.58	21.675	21.77	21.865	21.96	22.055	22.15	22.245	22.34	22.435	22.53	22.625	22.72	22.815	22.91	23.005	23.1	23.195	23.29	23.385	23.48	23.575	23.67	23.765	23.86	23.955	24.05	24.145	24.24	24.335	24.43	24.525	24.62	24.715	24.81	24.905	25	25.095	25.19	25.285	25.38	25.475	25.57	25.665	25.7595
-0.4	21.2667	21.36	21.4533	21.5467	21.64	21.7333	21.8267	21.92	22.0133	22.1067	22.2	22.2933	22.3867	22.48	22.5733	22.6667	22.76	22.8533	22.9467	23.04	23.1333	23.2267	23.32	23.4133	23.5067	23.6	23.6933	23.7867	23.88	23.9733	24.0667	24.16	24.2533	24.3467	24.44	24.5333	24.6267	24.72	24.8133	24.9067	25	25.0933	25.1867	25.28	25.3733	25.4667	25.56	25.6533	25.7464
-0.5	21.3333	21.425	21.5167	21.6083	21.7	21.7917	21.8833	21.975	22.0667	22.1583	22.25	22.3417	22.4333	22.525	22.6167	22.7083	22.8	22.8917	22.9833	23.075	23.1667	23.2583	23.35	23.4417	23.5333	23.625	23.7167	23.8083	23.9	23.9917	24.0833	24.175	24.2667	24.3583	24.45	24.5417	24.6333	24.725	24.8167	24.9083	25	25.0917	25.1833	25.275	25.3667	25.4583	25.55	25.6417	25.7332
-0.6	21.4	21.49	21.58	21.67	21.76	21.85	21.94	22.03	22.12	22.21	22.3	22.39	22.48	22.57	22.66	22.75	22.84	22.93	23.02	23.11	23.2	23.29	23.38	23.47	23.56	23.65	23.74	23.83	23.92	24.01	24.1	24.19	24.28	24.37	24.46	24.55	24.64	24.73	24.82	24.91	25	25.09	25.18	25.27	25.36	25.45	25.54	25.63	25.72
-0.7	21.4667	21.555	21.6433	21.7317	21.82	21.9083	21.9967	22.085	22.1733	22.2617	22.35	22.4383	22.5267	22.615	22.7033	22.7917	22.88	22.9683	23.0567	23.145	23.2333	23.3217	23.41	23.4983	23.5867	23.675	23.7633	23.8517	23.94	24.0283	24.1167	24.205	24.2933	24.3817	24.47	24.5583	24.6467	24.735	24.8233	24.9117	25	25.0883	25.1767	25.265	25.3533	25.4417	25.53	25.6183	25.7067
-0.8	21.5333	21.62	21.7067	21.7933	21.88	21.9667	22.0533	22.14	22.2267	22.3133	22.4	22.4867	22.5733	22.66	22.7467	22.8333	22.92	23.0067	23.0933	23.18	23.2667	23.3533	23.44	23.5267	23.6133	23.7	23.7867	23.8733	23.96	24.0467	24.1333	24.22	24.3067	24.3933	24.48	24.5667	24.6533	24.74	24.8267	24.9133	25	25.0867	25.1733	25.26	25.3467	25.4333	25.52	25.6067	25.6933
-0.9	21.6	21.685	21.77	21.855	21.94	22.025	22.11	22.195	22.28	22.365	22.45	22.535	22.62	22.705	22.79	22.875	22.96	23.045	23.13	23.215	23.3	23.385	23.47	23.555	23.64	23.725	23.81	23.895	23.98	24.065	24.15	24.235	24.32	24.405	24.49	24.575	24.66	24.745	24.83	24.915	25	25.085	25.17	25.255	25.34	25.425	25.51	25.595	25.68
-1	21.6667	21.75	21.8333	21.9167	22	22.0833	22.1667	22.25	22.3333	22.4167	22.5	22.5833	22.6667	22.75	22.8333	22.9167	23	23.0833	23.1667	23.25	23.3333	23.4167	23.5	23.5833	23.6667	23.75	23.8333	23.9167	24	24.0833	24.1667	24.25	24.3333	24.4167	24.5	24.5833	24.6667	24.75	24.8333	24.9167	25	25.0833	25.1667	25.25	25.3333	25.4167	25.5	25.5833	25.6667
-1.1	21.7333	21.815	21.8967	21.9783	22.06	22.1417	22.2233	22.305	22.3867	22.4683	22.55	22.6317	22.7133	22.795	22.8767	22.9583	23.04	23.1217	23.2033	23.285	23.3667	23.4483	23.53	23.6117	23.6933	23.775	23.8567	23.9383	24.02	24.1017	24.1833	24.265	24.3467	24.4283	24.51	24.5917	24.6733	24.755	24.8367	24.9183	25	25.0817	25.1633	25.245	25.3267	25.4083	25.49	25.5717	25.6533
-1.2	21.8	21.88	21.96	22.04	22.12	22.2	22.28	22.36	22.44	22.52	22.6	22.68	22.76	22.84	22.92	23	23.08	23.16	23.24	23.32	23.4	23.48	23.56	23.64	23.72	23.8	23.88	23.96	24.04	24.12	24.2	24.28	24.36	24.44	24.52	24.6	24.68	24.76	24.84	24.92	25	25.08	25.16	25.24	25.32	25.4	25.48	25.56	25.64
-1.3	21.8667	21.945	22.0233	22.1017	22.18	22.2583	22.3367	22.415	22.4933	22.5717	22.65	22.7283	22.8067	22.885	22.9633	23.0417	23.12	23.1983	23.2767	23.355	23.4333	23.5117	23.59	23.6683	23.7467	23.825	23.9033	23.9817	24.06	24.1383	24.2167	24.295	24.3733	24.4517	24.53	24.6083	24.6867	24.765	24.8433	24.9217	25	25.0783	25.1567	25.235	25.3133	25.3917	25.47	25.5483	25.6267
-1.4	21.9333	22.01	22.0867	22.1633	22.24	22.3167	22.3933	22.47	22.5467	22.6233	22.7	22.7767	22.8533	22.93	23.0067	23.0833	23.16	23.2367	23.3133	23.39	23.4667	23.5433	23.62	23.6967	23.7733	23.85	23.9267	24.0033	24.08	24.1567	24.2333	24.31	24.3867	24.4633	24.54	24.6167	24.6933	24.77	24.8467	24.9233	25	25.0767	25.1533	25.23	25.3067	25.3833	25.46	25.5367	25.6133
-1.5	22	22.075	22.15	22.225	22.3	22.375	22.45	22.525	22.6	22.675	22.75	22.825	22.9	22.975	23.05	23.125	23.2	23.275	23.35	23.425	23.5	23.575	23.65	23.725	23.8	23.875	23.95	24.025	24.1	24.175	24.25	24.325	24.4	24.475	24.55	24.625	24.7	24.775	24.85	24.925	25	25.075	25.15	25.225	25.3	25.375	25.45	25.525	25.6
-1.6	22.0667	22.14	22.2133	22.2867	22.36	22.4333	22.5067	22.58	22.6533	22.7267	22.8	22.8733	22.9467	23.02	23.0933	23.1667	23.24	23.3133	23.3867	23.46	23.5333	23.6067	23.68	23.7533	23.8267	23.9	23.9733	24.0467	24.12	24.1933	24.2667	24.34	24.4133	24.4867	24.56	24.6333	24.7067	24.78	24.8533	24.9267	25	25.0733	25.1467	25.22	25.2933	25.3667	25.44	25.5133	25.5867
-1.7	22.1333	22.205	22.2767	22.3483	22.42	22.4917	22.5633	22.635	22.7067	22.7783	22.85	22.9217	22.9933	23.065	23.1367	23.2083	23.28	23.3517	23.4233	23.495	23.5667	23.6383	23.71	23.7817	23.8533	23.925	23.9967	24.0683	24.14	24.2117	24.2833	24.355	24.4267	24.4983	24.57	24.6417	24.7133	24.785	24.8567	24.9283	25	25.0717	25.1433	25.215	25.2867	25.3583	25.43	25.5017	25.5733
-1.8	22.2	22.27	22.34	22.41	22.48	22.55	22.62	22.69	22.76	22.83	22.9	22.97	23.04	23.11	23.18	23.25	23.32	23.39	23.46	23.53	23.6	23.67	23.74	23.81	23.88	23.95	24.02	24.09	24.16	24.23	24.3	24.37	24.44	24.51	24.58	24.65	24.72	24.79	24.86	24.93	25	25.07	25.14	25.21	25.28	25.35	25.42	25.49	25.56
-1.9	22.2667	22.335	22.4033	22.4717	22.54	22.6083	22.6767	22.745	22.8133	22.8817	22.95	23.0183	23.0867	23.155	23.2233	23.2917	23.36	23.4283	23.4967	23.565	23.6333	23.7016	23.77	23.8383	23.9066	23.975	24.0434	24.1118	24.1802	24.2486	24.317	24.3854	24.4538	24.5222	24.5905	24.6588	24.7271	24.7954	24.8636	24.9318	25	25.0683	25.1367	25.205	25.2733	25.3417	25.41	25.4783	25.5467
-2	22.3333	22.4	22.4667	22.5333	22.6	22.6667	22.7333	22.8	22.8667	22.9333	23	23.0667	23.1333	23.2	23.2667	23.3333	23.4	23.4666	23.5332	23.5998	23.6664	23.733	23.7997	23.8664	23.9332	24	24.0668	24.1337	24.2006	24.2675	24.3344	24.4013	24.4681	24.535	24.6017	24.6684	24.7351	24.8017	24.8682	24.9346	25.001	25.0673	25.1337	25.2001	25.2667	25.3333	25.4	25.4667	25.5333
-2.1	22.4	22.465	22.53	22.595	22.66	22.725	22.79	22.855	22.92	22.985	23.05	23.115	23.18	23.245	23.31	23.3748	23.4396	23.5044	23.5693	23.6341	23.6991	23.7641	23.8292	23.8944	23.9597	24.025	24.0904	24.1558	24.2212	24.2867	24.3521	24.4176	24.4829	24.5483	24.6136	24.6788	24.7439	24.8089	24.8738	24.9385	25.0032	25.0678	25.1322	25.1966	25.261	25.3255	25.3901	25.455	25.52
-2.2	22.4667	22.53	22.5933	22.6567	22.72	22.7833	22.8467	22.91	22.9733	23.0367	23.1	23.1633	23.2266	23.2896	23.3526	23.4156	23.4786	23.5416	23.6048	23.6681	23.7315	23.795	23.8586	23.9223	23.9861	24.05	24.114	24.178	24.242	24.3061	24.3702	24.4342	24.4982	24.5622	24.626	24.6898	24.7535	24.817	24.8804	24.9436	25.0066	25.0695	25.1322	25.1948	25.2572	25.3195	25.3819	25.4443	25.5069
-2.3	22.5333	22.595	22.6567	22.7183	22.78	22.8417	22.9033	22.965	23.0267	23.0883	23.1499	23.2111	23.2722	23.3333	23.3944	23.4555	23.5168	23.5782	23.6398	23.7016	23.7634	23.8255	23.8877	23.95	24.0125	24.075	24.1376	24.2003	24.2631	24.3258	24.3886	24.4513	24.514	24.5766	24.6391	24.7016	24.7638	24.826	24.8879	24.9496	25.0112	25.0725	25.1336	25.1944	25.255	25.3155	25.3757	25.4359	25.496
-2.4	22.6	22.66	22.72	22.78	22.84	22.9	22.96	23.02	23.0799	23.1394	23.1986	23.2577	23.3168	23.376	23.4353	23.4947	23.5544	23.6142	23.6743	23.7346	23.7951	23.8558	23.9166	23.9776	24.0387	24.1	24.1614	24.2228	24.2843	24.3458	24.4073	24.4688	24.5302	24.5916	24.6528	24.714	24.775	24.8358	24.8964	24.9567	25.0169	25.0767	25.1363	25.1956	25.2545	25.3132	25.3716	25.4297	25.4876
-2.5	22.6667	22.725	22.7833	22.8417	22.9	22.9583	23.0167	23.0746	23.1319	23.189	23.246	23.303	23.3602	23.4176	23.4752	23.5331	23.5912	23.6496	23.7083	23.7672	23.8264	23.8857	23.9453	24.0051	24.065	24.125	24.1851	24.2454	24.3057	24.366	24.4263	24.4866	24.5469	24.6071	24.6671	24.7271	24.7868	24.8464	24.9057	24.9648	25.0236	25.0822	25.1403	25.1982	25.2556	25.3127	25.3694	25.4257	25.4816
-2.6	22.7333	22.79	22.8467	22.9033	22.96	23.0166	23.0722	23.1273	23.1821	23.2369	23.2918	23.347	23.4024	23.4582	23.5142	23.5706	23.6274	23.6844	23.7418	23.7994	23.8573	23.9154	23.9738	24.0324	24.0911	24.15	24.209	24.2681	24.3273	24.3865	24.4457	24.5049	24.564	24.6231	24.682	24.7408	24.7994	24.8578	24.916	24.9739	25.0315	25.0887	25.1456	25.2021	25.2582	25.3138	25.369	25.4237	25.4778
-2.7	22.8	22.855	22.91	22.965	23.0196	23.0727	23.1253	23.1777	23.2302	23.283	23.336	23.3895	23.4433	23.4976	23.5523	23.6073	23.6627	23.7185	23.7747	23.8311	23.8878	23.9449	24.0021	24.0596	24.1172	24.175	24.2329	24.291	24.3491	24.4072	24.4654	24.5235	24.5816	24.6396	24.6974	24.7552	24.8127	24.87	24.9271	24.9839	25.0404	25.0965	25.1522	25.2075	25.2623	25.3166	25.3704	25.4237	25.4763
-2.8	22.8667	22.92	22.9733	23.0255	23.0759	23.1257	23.1755	23.2256	23.2761	23.3271	23.3786	23.4305	23.483	23.5359	23.5893	23.6431	23.6974	23.752	23.807	23.8624	23.918	23.974	24.0302	24.0866	24.1432	24.2	24.2569	24.314	24.3711	24.4282	24.4854	24.5425	24.5996	24.6566	24.7135	24.7702	24.8267	24.883	24.9391	24.9949	25.0503	25.1053	25.16	25.2142	25.2679	25.321	25.3736	25.4256	25.4769
-2.9	22.9333	22.985	23.034	23.0809	23.1276	23.1748	23.2224	23.2707	23.3196	23.3692	23.4193	23.47	23.5212	23.573	23.6253	23.678	23.7312	23.7848	23.8388	23.8932	23.9478	24.0028	24.058	24.1135	24.1692	24.225	24.281	24.3371	24.3932	24.4495	24.5057	24.5619	24.618	24.6741	24.7301	24.7859	24.8415	24.8968	24.9519	25.0068	25.0612	25.1153	25.169	25.2222	25.2748	25.327	25.3785	25.4294	25.4796
-3	23	23.0421	23.0852	23.1291	23.1738	23.2194	23.2657	23.3128	23.3606	23.409	23.4581	23.5078	23.5581	23.6089	23.6602	23.712	23.7643	23.817	23.8701	23.9235	23.9773	24.0313	24.0857	24.1403	24.195	24.25	24.3051	24.3603	24.4156	24.471	24.5263	24.5817	24.6369	24.6922	24.7472	24.8022	24.8569	24.9114	24.9656	25.0196	25.0732	25.1264	25.1792	25.2315	25.2833	25.3345	25.3851	25.4351	25.4844
-3.1		23.075	23.123	23.1685	23.2137	23.2591	23.305	23.3516	23.3988	23.4466	23.4949	23.5439	23.5934	23.6435	23.694	23.7451	23.7965	23.8484	23.9007	23.9533	24.0063	24.0596	24.1131	24.1669	24.2209	24.275	24.3293	24.3837	24.4382	24.4927	24.5473	24.6018	24.6563	24.7107	24.765	24.8191	24.873	24.9268	24.9802	25.0333	25.0861	25.1386	25.1906	25.2421	25.2931	25.3436	25.3935	25.4427	25.4913
-3.2			23.15	23.1994	23.2469	23.2937	23.3403	23.387	23.4341	23.4817	23.5297	23.5783	23.6273	23.6768	23.7267	23.7771	23.8279	23.8792	23.9308	23.9827	24.035	24.0875	24.1403	24.1933	24.2466	24.3	24.3536	24.4072	24.461	24.5148	24.5686	24.6224	24.6761	24.7298	24.7833	24.8367	24.8899	24.9429	24.9956	25.048	25.1001	25.1519	25.2032	25.254	25.3044	25.3543	25.4035	25.4522	25.5002
-3.3				23.225	23.2748	23.3236	23.3715	23.4191	23.4667	23.5144	23.5625	23.6108	23.6596	23.7087	23.7583	23.8082	23.8585	23.9092	23.9602	24.0116	24.0632	24.1151	24.1673	24.2197	24.2723	24.325	24.3779	24.4309	24.4839	24.537	24.5902	24.6433	24.6964	24.7493	24.8022	24.8549	24.9075	24.9598	25.0119	25.0637	25.1152	25.1663	25.217	25.2673	25.3172	25.3665	25.4153	25.4636	25.5112
-3.4					23.3	23.35	23.3994	23.4482	23.4966	23.5449	23.5932	23.6417	23.6904	23.7394	23.7887	23.8383	23.8882	23.9385	23.9891	24.0399	24.091	24.1424	24.194	24.2459	24.2978	24.35	24.4023	24.4547	24.5071	24.5596	24.6121	24.6646	24.7171	24.7694	24.8217	24.8738	24.9258	24.9775	25.0291	25.0803	25.1313	25.1819	25.2321	25.282	25.3314	25.3804	25.4289	25.4769	25.5244
-3.5						23.375	23.425	23.4748	23.5241	23.5732	23.622	23.6708	23.7197	23.7687	23.8179	23.8674	23.9171	23.9671	24.0173	24.0678	24.1185	24.1694	24.2206	24.2719	24.3234	24.375	24.4267	24.4786	24.5305	24.5824	24.6344	24.6864	24.7383	24.7901	24.8418	24.8934	24.9449	24.9961	25.0471	25.0979	25.1484	25.1986	25.2485	25.298	25.3471	25.3959	25.4443	25.4922	25.5399
-3.6							23.45	23.5	23.55	23.5997	23.6491	23.6984	23.7476	23.7968	23.8461	23.8956	23.9452	23.995	24.0449	24.0951	24.1455	24.1961	24.2468	24.2978	24.3488	24.4	24.4513	24.5027	24.5541	24.6056	24.657	24.7085	24.7599	24.8113	24.8625	24.9137	24.9647	25.0155	25.0661	25.1165	25.1666	25.2165	25.2661	25.3154	25.3644	25.4131	25.4615	25.5096	25.5576
-3.7								23.525	23.575	23.625	23.6749	23.7247	23.7743	23.8238	23.8733	23.9228	23.9724	24.0221	24.072	24.122	24.1722	24.2225	24.2729	24.3235	24.3742	24.425	24.4759	24.5269	24.5779	24.6289	24.68	24.731	24.782	24.833	24.8839	24.9346	24.9852	25.0357	25.086	25.1361	25.186	25.2356	25.2851	25.3343	25.3833	25.4321	25.4807	25.5292	25.5776
-3.8									23.6	23.65	23.7	23.75	23.7999	23.8498	23.8995	23.9492	23.9989	24.0487	24.0985	24.1484	24.1984	24.2485	24.2987	24.3491	24.3995	24.45	24.5006	24.5512	24.6019	24.6526	24.7033	24.754	24.8047	24.8553	24.9058	24.9562	25.0066	25.0568	25.1068	25.1567	25.2065	25.256	25.3054	25.3547	25.4038	25.4528	25.5018	25.5509	25.6002
-3.9										23.675	23.725	23.775	23.825	23.875	23.925	23.9749	24.0247	24.0746	24.1244	24.1743	24.2243	24.2743	24.3244	24.3745	24.4247	24.475	24.5253	24.5757	24.6261	24.6765	24.727	24.7774	24.8278	24.8781	24.9284	24.9786	25.0287	25.0787	25.1286	25.1784	25.2281	25.2777	25.3272	25.3766	25.426	25.4755	25.5251	25.575	25.625
-4											23.75	23.8	23.85	23.9	23.95	24	24.05	24.1	24.1499	24.1998	24.2498	24.2998	24.3498	24.3998	24.4499	24.5	24.5502	24.6003	24.6505	24.7008	24.751	24.8012	24.8514	24.9015	24.9516	25.0017	25.0517	25.1016	25.1514	25.2012	25.251	25.3007	25.3504	25.4001	25.45	25.5	25.55	25.6	25.65
-4.1												23.825	23.875	23.925	23.975	24.025	24.075	24.125	24.175	24.225	24.275	24.325	24.375	24.425	24.475	24.525	24.575	24.6251	24.6752	24.7253	24.7753	24.8254	24.8755	24.9255	24.9755	25.0255	25.0754	25.1253	25.1752	25.2251	25.275	25.325	25.375	25.425	25.475	25.525	25.575	25.625	25.675
-4.2													23.9	23.95	24	24.05	24.1	24.15	24.2	24.25	24.3	24.35	24.4	24.45	24.5	24.55	24.6	24.65	24.7	24.75	24.8	24.85	24.9	24.95	25	25.05	25.1	25.15	25.2	25.25	25.3	25.35	25.4	25.45	25.5	25.55	25.6	25.65	25.7
-4.3														23.975	24.025	24.075	24.125	24.175	24.225	24.275	24.325	24.375	24.425	24.475	24.525	24.575	24.625	24.675	24.725	24.775	24.825	24.875	24.925	24.975	25.025	25.075	25.125	25.175	25.225	25.275	25.325	25.375	25.425	25.475	25.525	25.575	25.625	25.675	25.725
-4.4															24.05	24.1	24.15	24.2	24.25	24.3	24.35	24.4	24.45	24.5	24.55	24.6	24.65	24.7	24.75	24.8	24.85	24.9	24.95	25	25.05	25.1	25.15	25.2	25.25	25.3	25.35	25.4	25.45	25.5	25.55	25.6	25.65	25.7	25.75
-4.5																24.125	24.175	24.225	24.275	24.325	24.375	24.425	24.475	24.525	24.575	24.625	24.675	24.725	24.775	24.825	24.875	24.925	24.975	25.025	25.075	25.125	25.175	25.225	25.275	25.325	25.375	25.425	25.475	25.525	25.575	25.625	25.675	25.725	25.775
-4.6																	24.2	24.25	24.3	24.35	24.4	24.45	24.5	24.55	24.6	24.65	24.7	24.75	24.8	24.85	24.9	24.95	25	25.05	25.1	25.15	25.2	25.25	25.3	25.35	25.4	25.45	25.5	25.55	25.6	25.65	25.7	25.75	25.8
-4.7																		24.275	24.325	24.375	24.425	24.475	24.525	24.575	24.625	24.675	24.725	24.775	24.825	24.875	24.925	24.975	25.025	25.075	25.125	25.175	25.225	25.275	25.325	25.375	25.425	25.475	25.525	25.575	25.625	25.675	25.725	25.775	25.825
-4.8																			24.35	24.4	24.45	24.5	24.55	24.6	24.65	24.7	24.75	24.8	24.85	24.9	24.95	25	25.05	25.1	25.15	25.2	25.25	25.3	25.35	25.4	25.45	25.5	25.55	25.6	25.65	25.7	25.75	25.8	25.85
-4.9																				24.425	24.475	24.525	24.575	24.625	24.675	24.725	24.775	24.825	24.875	24.925	24.975	25.025	25.075	25.125	25.175	25.225	25.275	25.325	25.375	25.425	25.475	25.525	25.575	25.625	25.675	25.725	25.775	25.825	25.875
-5																					24.5	24.55	24.6	24.65	24.7	24.75	24.8	24.85	24.9	24.95	25	25.05	25.1	25.15	25.2	25.25	25.3	25.35	25.4	25.45	25.5	25.55	25.6	25.65	25.7	25.75	25.8	25.85	25.9
-5.1																						24.5153	24.625	24.675	24.725	24.775	24.825	24.875	24.925	24.975	25.025	25.075	25.125	25.175	25.225	25.275	25.325	25.375	25.425	25.475	25.525	25.575	25.625	25.675	25.725	25.775	25.825	25.875	25.925
-5.2																							24.65	24.7	24.75	24.8	24.85	24.9	24.95	25	25.05	25.1	25.15	25.2	25.25	25.3	25.35	25.4	25.45	25.5	25.55	25.6	25.65	25.7	25.75	25.8	25.85	25.9	25.95
-5.3																								24.725	24.775	24.825	24.875	24.925	24.975	25.025	25.075	25.125	25.175	25.225	25.275	25.325	25.375	25.425	25.475	25.525	25.575	25.625	25.675	25.725	25.775	25.825	25.875	25.925	25.975
-5.4																										24.85	24.9	24.95	25	25.05	25.1	25.15	25.2	25.25	25.3	25.35	25.4	25.45	25.5	25.55	25.6	25.65	25.7	25.75	25.8	25.85	25.9	25.95	26
-5.5																										24.875	24.925	24.975	25.025	25.075	25.125	25.175	25.225	25.275	25.325	25.375	25.425	25.475	25.525	25.575	25.625	25.675	25.725	25.775	25.825	25.875	25.925	25.975	26.0249
-5.6																											24.8529	25	25.05	25.1	25.15	25.2	25.25	25.3	25.35	25.4	25.45	25.5	25.55	25.6	25.65	25.7	25.75	25.8	25.85	25.9	25.95	26	26.0498
-5.7																												25.025	25.075	25.125	25.175	25.225	25.275	25.325	25.375	25.425	25.475	25.525	25.575	25.625	25.675	25.725	25.775	25.825	25.875	25.925	25.975	26.025	26.0747
-5.8																													25.1	25.15	25.2	25.25	25.3	25.35	25.4	25.45	25.5	25.55	25.6	25.65	25.7	25.75	25.8	25.85	25.9	25.95	26	26.05	26.0996
-5.9																															25.225	25.275	25.325	25.375	25.425	25.475	25.525	25.575	25.625	25.675	25.725	25.775	25.825	25.875	25.925	25.975	26.025	26.075	26.1245
-6																															25.25	25.3	25.35	25.4	25.45	25.5	25.55	25.6	25.65	25.7	25.75	25.8	25.85	25.9	25.95	26	26.05	26.1	26.1495
-6.1																																25.25	25.375	25.425	25.475	25.525	25.575	25.625	25.675	25.725	25.775	25.825	25.875	25.925	25.975	26.025	26.075	26.125	26.1746
-6.2																																	25.4	25.45	25.5	25.55	25.6	25.65	25.7	25.75	25.8	25.85	25.9	25.95	26	26.05	26.1	26.15	26.1997
-6.3																																		25.475	25.525	25.575	25.625	25.675	25.725	25.775	25.825	25.875	25.925	25.975	26.025	26.075	26.125	26.175	26.2248
-6.4																																				25.6	25.65	25.7	25.75	25.8	25.85	25.9	25.95	26	26.05	26.1	26.15	26.2	26.2499
-6.5																																				25.625	25.675	25.725	25.775	25.825	25.875	25.925	25.975	26.025	26.075	26.125	26.175	26.225	26.275
-6.6																																					25.5472	25.75	25.8	25.85	25.9	25.95	26	26.05	26.1	26.15	26.2	26.25	26.3
-6.7																																						25.775	25.825	25.875	25.925	25.975	26.025	26.075	26.125	26.175	26.225	26.275	26.325
-6.8																																							25.85	25.9	25.95	26	26.05	26.1	26.15	26.2	26.25	26.3	26.35
-6.9																																									25.975	26.025	26.075	26.125	26.175	26.225	26.275	26.325	26.375
-7																																									26	26.05	26.1	26.15	26.2	26.25	26.3	26.35	26.4
-7.1																																										26.0484	26.125	26.175	26.225	26.275	26.325	26.375	26.425
-7.2																																											26.15	26.2	26.25	26.3	26.35	26.4	26.45
-7.3																																												26.225	26.275	26.325	26.375	26.425	26.475
-7.4																																														26.35	26.4	26.45	26.5
-7.5																																														26.375	26.425	26.475	26.525
-7.6																																															26.2885	26.5	26.55
-7.7																																																26.525	26.575
-7.8																																																	26.6
-7.9
-8
-8.1
-8.2
-8.3
-8.4
-8.5
-8.6
-8.7
-8.8
-8.9
-9
-9.1
-9.2
-9.3
-9.4
-9.5
-9.6
-9.7
-9.8
-9.9
-10
-10.1
-10.2
-10.3
-10.4
-10.5
-10.6
-10.7
-10.8
-10.9
-11
-11.1
-11.2
-11.3
-11.4
-11.5
-11.6
-11.7
-11.8
-11.9
-12
-12.1
-12.2
-12.3
-12.4
-12.5
-12.6
-12.7
-12.8
-12.9
-13
-13.1
-13.2
-13.3
-13.4
-13.5
-13.6
-13.7
-13.8
-13.9
-14
-14.1
-14.2
-14.3
-14.4
-14.5
-14.6
-14.7
-14.8
-14.9
-15
-15.1
-15.2
-15.3
-15.4
-15.5
-15.6
-15.7
-15.8
-15.9
-16
-16.1
-16.2
-16.3
-16.4
-16.5
-16.6
-16.7
-16.8
-16.9
-17
-17.1
-17.2
-17.3
-17.4
-17.5
-17.6
-17.7
-17.8
-17.9
-18
-18.1
-18.2
-18.3
-18.4
-18.5
-18.6
-18.7
-18.8
-18.9
-19
-19.1
-19.2
-19.3
-19.4
-19.5
-19.6
-19.7
-19.8
-19.9
-20
-20.1
-20.2
-20.3
-20.4
-20.5
-20.6
-20.7
-20.8
-20.9
-21
[truncated: 492 more columns]

## Sheet: CB1_DIFF
	-27	-26.9	-26.8	-26.7	-26.6	-26.5	-26.4	-26.3	-26.2	-26.1	-26	-25.9	-25.8	-25.7	-25.6	-25.5	-25.4	-25.3	-25.2	-25.1	-25	-24.9	-24.8	-24.7	-24.6	-24.5	-24.4	-24.3	-24.2	-24.1	-24	-23.9	-23.8	-23.7	-23.6	-23.5	-23.4	-23.3	-23.2	-23.1	-23	-22.9	-22.8	-22.7	-22.6	-22.5	-22.4	-22.3	-22.2
21
20.9
20.8
20.7
20.6
20.5
20.4
20.3
20.2
20.1
20
19.9
19.8
19.7
19.6
19.5
19.4
19.3
19.2
19.1
19
18.9
18.8
18.7
18.6
18.5
18.4
18.3
18.2
18.1
18
17.9
17.8
17.7
17.6
17.5
17.4
17.3
17.2
17.1
17
16.9
16.8
16.7
16.6
16.5
16.4
16.3
16.2
16.1
16
15.9
15.8
15.7
15.6
15.5
15.4
15.3
15.2
15.1
15
14.9
14.8
14.7
14.6
14.5
14.4
14.3
14.2
14.1
14
13.9
13.8
13.7
13.6
13.5
13.4
13.3
13.2
13.1
13
12.9
12.8
12.7
12.6
12.5
12.4
12.3
12.2
12.1
12
11.9
11.8
11.7
11.6
11.5
11.4
11.3
11.2
11.1
11
10.9
10.8
10.7
10.6
10.5
10.4
10.3
10.2
10.1
10
9.9
9.8
9.7
9.6
9.5
9.4
9.3
9.2
9.1
9
8.9
8.8
8.7
8.6
8.5
8.4
8.3
8.2
8.1
8
7.9
7.8																																																	-2
7.7																																																-1.95833	-1.93333
7.6																																															-1.91667	-1.89167	-1.86667
7.5																																														-1.875	-1.85	-1.825	-1.8
7.4																																													-1.83333	-1.80833	-1.78333	-1.75833	-1.73333
7.3																																												-1.79167	-1.76667	-1.74167	-1.71667	-1.69167	-1.66667
7.2																																											-1.75	-1.725	-1.7	-1.675	-1.65	-1.625	-1.6
7.1																																										-1.70833	-1.68333	-1.65833	-1.63333	-1.60833	-1.58333	-1.55833	-1.53333
7																																									-1.66667	-1.64167	-1.61667	-1.59167	-1.56667	-1.54167	-1.51667	-1.49167	-1.46667
6.9																																								-1.625	-1.6	-1.575	-1.55	-1.525	-1.5	-1.475	-1.45	-1.425	-1.4
6.8																																							-1.58333	-1.55833	-1.53333	-1.50833	-1.48333	-1.45833	-1.43333	-1.40833	-1.38333	-1.35833	-1.33333
6.7																																						-1.54167	-1.51667	-1.49167	-1.46667	-1.44167	-1.41667	-1.39167	-1.36667	-1.34167	-1.31667	-1.29167	-1.26667
6.6																																					-1.5	-1.475	-1.45	-1.425	-1.4	-1.375	-1.35	-1.325	-1.3	-1.275	-1.25	-1.225	-1.2
6.5																																				-1.45833	-1.43333	-1.40833	-1.38333	-1.35833	-1.33333	-1.30833	-1.28333	-1.25833	-1.23333	-1.20833	-1.18333	-1.15833	-1.13334
6.4																																			-1.41667	-1.39167	-1.36667	-1.34167	-1.31667	-1.29167	-1.26667	-1.24167	-1.21667	-1.19167	-1.16667	-1.14167	-1.11667	-1.09167	-1.06668
6.3																																		-1.375	-1.35	-1.325	-1.3	-1.275	-1.25	-1.225	-1.2	-1.175	-1.15	-1.125	-1.1	-1.075	-1.05	-1.025	-1.00004
6.2																																	-1.33333	-1.30833	-1.28333	-1.25833	-1.23333	-1.20833	-1.18333	-1.15833	-1.13333	-1.10833	-1.08333	-1.05833	-1.03333	-1.00833	-0.983333	-0.958333	-0.933386
6.1																																-1.29167	-1.26667	-1.24167	-1.21667	-1.19167	-1.16667	-1.14167	-1.11667	-1.09167	-1.06667	-1.04167	-1.01667	-0.991667	-0.966667	-0.941667	-0.916667	-0.891667	-0.866733
6																															-1.25	-1.225	-1.2	-1.175	-1.15	-1.125	-1.1	-1.075	-1.05	-1.025	-1	-0.975	-0.95	-0.925	-0.9	-0.875	-0.85	-0.825	-0.800074
5.9																														-1.20833	-1.18333	-1.15833	-1.13333	-1.10833	-1.08333	-1.05833	-1.03333	-1.00833	-0.983333	-0.958333	-0.933333	-0.908333	-0.883333	-0.858333	-0.833333	-0.808333	-0.783333	-0.758333	-0.733408
5.8																													-1.16667	-1.14167	-1.11667	-1.09167	-1.06667	-1.04167	-1.01667	-0.991667	-0.966667	-0.941667	-0.916667	-0.891667	-0.866667	-0.841667	-0.816667	-0.791667	-0.766667	-0.741667	-0.716667	-0.691667	-0.666732
5.7																												-1.125	-1.1	-1.075	-1.05	-1.025	-1	-0.975	-0.95	-0.925	-0.9	-0.875	-0.85	-0.825	-0.8	-0.775	-0.75	-0.725	-0.7	-0.675	-0.65	-0.625	-0.600049
5.6																											-1.08333	-1.05833	-1.03333	-1.00833	-0.983333	-0.958333	-0.933333	-0.908333	-0.883333	-0.858333	-0.833333	-0.808333	-0.783333	-0.758333	-0.733333	-0.708333	-0.683333	-0.658333	-0.633333	-0.608333	-0.583333	-0.558333	-0.533362
5.5																										-1.04167	-1.01667	-0.991667	-0.966667	-0.941667	-0.916667	-0.891667	-0.866667	-0.841667	-0.816667	-0.791667	-0.766667	-0.741667	-0.716667	-0.691667	-0.666667	-0.641667	-0.616667	-0.591667	-0.566667	-0.541667	-0.516667	-0.491667	-0.466676
5.4																									-1	-0.975	-0.95	-0.925	-0.9	-0.875	-0.85	-0.825	-0.8	-0.775	-0.75	-0.725	-0.7	-0.675	-0.65	-0.625	-0.6	-0.575	-0.55	-0.525	-0.5	-0.475	-0.45	-0.425	-0.4
5.3																								-0.958333	-0.933333	-0.908333	-0.883333	-0.858333	-0.833333	-0.808333	-0.783333	-0.758333	-0.733333	-0.708333	-0.683333	-0.658333	-0.633333	-0.608333	-0.583333	-0.558333	-0.533333	-0.508333	-0.483333	-0.458333	-0.433333	-0.408333	-0.383333	-0.358333	-0.333333
5.2																							-0.916667	-0.891667	-0.866667	-0.841667	-0.816667	-0.791667	-0.766667	-0.741667	-0.716667	-0.691667	-0.666667	-0.641667	-0.616667	-0.591667	-0.566667	-0.541667	-0.516667	-0.491667	-0.466667	-0.441667	-0.416667	-0.391667	-0.366667	-0.341667	-0.316667	-0.291667	-0.266667
5.1																						-0.875	-0.85	-0.825	-0.8	-0.775	-0.75	-0.725	-0.7	-0.675	-0.65	-0.625	-0.6	-0.575	-0.55	-0.525	-0.5	-0.475	-0.45	-0.425	-0.4	-0.375	-0.35	-0.325	-0.3	-0.275	-0.25	-0.225	-0.2
5																					-0.833333	-0.808333	-0.783333	-0.758333	-0.733333	-0.708333	-0.683333	-0.658333	-0.633333	-0.608333	-0.583333	-0.558333	-0.533333	-0.508333	-0.483333	-0.458333	-0.433333	-0.408333	-0.383333	-0.358333	-0.333333	-0.308333	-0.283333	-0.258333	-0.233333	-0.208333	-0.183333	-0.158333	-0.133333
4.9																				-0.791667	-0.766667	-0.741667	-0.716667	-0.691667	-0.666667	-0.641667	-0.616667	-0.591667	-0.566667	-0.541667	-0.516667	-0.491667	-0.466667	-0.441667	-0.416667	-0.391667	-0.366667	-0.341667	-0.316667	-0.291667	-0.266667	-0.241667	-0.216667	-0.191667	-0.166667	-0.141667	-0.116667	-0.0916667	-0.0666667
4.8																			-0.75	-0.725	-0.7	-0.675	-0.65	-0.625	-0.6	-0.575	-0.55	-0.525	-0.5	-0.475	-0.45	-0.425	-0.4	-0.375	-0.35	-0.325	-0.3	-0.275	-0.25	-0.225	-0.2	-0.175	-0.15	-0.125	-0.1	-0.075	-0.05	-0.025	0
4.7																		-0.708333	-0.683333	-0.658333	-0.633333	-0.608333	-0.583333	-0.558333	-0.533333	-0.508333	-0.483333	-0.458333	-0.433333	-0.408333	-0.383333	-0.358333	-0.333333	-0.308333	-0.283333	-0.258333	-0.233333	-0.208333	-0.183333	-0.158333	-0.133333	-0.108333	-0.0833333	-0.0583333	-0.0333333	-0.00833333	0.0166667	0.0416667	0.0666667
4.6																	-0.666667	-0.641667	-0.616667	-0.591667	-0.566667	-0.541667	-0.516667	-0.491667	-0.466667	-0.441667	-0.416667	-0.391667	-0.366667	-0.341667	-0.316667	-0.291667	-0.266667	-0.241667	-0.216667	-0.191667	-0.166667	-0.141667	-0.116667	-0.0916667	-0.0666667	-0.0416667	-0.0166667	0.00833333	0.0333333	0.0583333	0.0833333	0.108333	0.133333
4.5																-0.625	-0.6	-0.575	-0.55	-0.525	-0.5	-0.475	-0.45	-0.425	-0.4	-0.375	-0.35	-0.325	-0.3	-0.275	-0.25	-0.225	-0.2	-0.175	-0.15	-0.125	-0.1	-0.075	-0.05	-0.025	0	0.025	0.05	0.075	0.1	0.125	0.15	0.175	0.2
4.4															-0.583333	-0.558333	-0.533333	-0.508333	-0.483333	-0.458333	-0.433333	-0.408333	-0.383333	-0.358333	-0.333333	-0.308333	-0.283333	-0.258333	-0.233333	-0.208333	-0.183333	-0.158333	-0.133333	-0.108333	-0.0833333	-0.0583333	-0.0333333	-0.00833333	0.0166667	0.0416667	0.0666667	0.0916667	0.116667	0.141667	0.166667	0.191667	0.216667	0.241667	0.266667
4.3														-0.541667	-0.516667	-0.491667	-0.466667	-0.441667	-0.416667	-0.391667	-0.366667	-0.341667	-0.316667	-0.291667	-0.266667	-0.241667	-0.216667	-0.191667	-0.166667	-0.141667	-0.116667	-0.0916667	-0.0666667	-0.0416667	-0.0166667	0.00833333	0.0333333	0.0583333	0.0833333	0.108333	0.133333	0.158333	0.183333	0.208333	0.233333	0.258333	0.283333	0.308333	0.333333
4.2													-0.5	-0.475	-0.45	-0.425	-0.4	-0.375	-0.35	-0.325	-0.3	-0.275	-0.25	-0.225	-0.2	-0.175017	-0.150061	-0.125116	-0.100171	-0.0752146	-0.050238	-0.0252359	-0.000206809	0.0248455	0.0499109	0.0749717	0.1	0.125	0.15	0.175	0.2	0.225	0.25	0.275	0.3	0.325	0.35	0.375	0.4
4.1												-0.458333	-0.433333	-0.408333	-0.383333	-0.358333	-0.333333	-0.308333	-0.283333	-0.258333	-0.233375	-0.208512	-0.18373	-0.159011	-0.134334	-0.109678	-0.0850235	-0.0603494	-0.0356365	-0.0108676	0.0139727	0.038897	0.0639144	0.0890299	0.114243	0.139548	0.164931	0.190367	0.21582	0.24124	0.266554	0.291667	0.316667	0.341667	0.366667	0.391667	0.416667	0.441667	0.466667
4											-0.416667	-0.391667	-0.366667	-0.341667	-0.316667	-0.291667	-0.266668	-0.241767	-0.21702	-0.192417	-0.167938	-0.143562	-0.119263	-0.0950156	-0.0707925	-0.046567	-0.0223132	0.00199401	0.0263785	0.0508627	0.0754671	0.10021	0.125106	0.150169	0.175406	0.200821	0.22641	0.252164	0.278063	0.304074	0.330151	0.356226	0.382207	0.407965	0.433327	0.458333	0.483333	0.508333	0.533333
3.9										-0.375	-0.35	-0.325	-0.3	-0.275	-0.250049	-0.225296	-0.200757	-0.176421	-0.152267	-0.128267	-0.104393	-0.080613	-0.056896	-0.0332104	-0.00952537	0.0141894	0.0379634	0.0618249	0.0858014	0.109919	0.134202	0.158673	0.183353	0.20826	0.23341	0.258813	0.284477	0.310403	0.336585	0.363007	0.389642	0.416449	0.443365	0.470302	0.497136	0.523697	0.549744	0.575	0.6
3.8									-0.333333	-0.308333	-0.283333	-0.258333	-0.233423	-0.208777	-0.184414	-0.160324	-0.136483	-0.112859	-0.089419	-0.066126	-0.0429445	-0.0198393	0.00322464	0.0262813	0.0493639	0.0725048	0.0957356	0.119087	0.142589	0.16627	0.190157	0.214278	0.238657	0.263317	0.28828	0.313562	0.339181	0.365145	0.391461	0.418128	0.445136	0.472463	0.500075	0.527914	0.5559	0.583915	0.611791	0.639291	0.666075
3.7								-0.291667	-0.266667	-0.241667	-0.216746	-0.19214	-0.167895	-0.144006	-0.120444	-0.0971716	-0.0741487	-0.051334	-0.0286868	-0.00616783	0.0162614	0.0386379	0.0609979	0.0833764	0.105808	0.128325	0.150962	0.17375	0.196721	0.219905	0.243332	0.267033	0.291035	0.315365	0.340049	0.365112	0.390574	0.416455	0.44277	0.46953	0.496739	0.524394	0.55248	0.580969	0.609815	0.638944	0.668247	0.697564	0.72666
3.6							-0.25	-0.225	-0.20003	-0.175373	-0.151165	-0.12741	-0.104074	-0.0811113	-0.0584723	-0.0361085	-0.0139737	0.00797632	0.0297834	0.0514875	0.0731271	0.0947393	0.11636	0.138025	0.159768	0.181623	0.203623	0.225803	0.248194	0.270828	0.293739	0.316956	0.340512	0.364437	0.38876	0.41351	0.438714	0.464399	0.490587	0.517298	0.54455	0.572353	0.600711	0.629618	0.659056	0.688988	0.719353	0.750053	0.780939
3.5						-0.208333	-0.183333	-0.158523	-0.134239	-0.110528	-0.0873501	-0.0646428	-0.0423432	-0.0203918	0.00126561	0.0226788	0.0438937	0.064953	0.0858973	0.106765	0.127594	0.148419	0.169277	0.190201	0.211227	0.232388	0.253718	0.275251	0.297019	0.319057	0.341397	0.364074	0.38712	0.410569	0.434453	0.458805	0.483656	0.509038	0.534981	0.561513	0.588659	0.616444	0.644884	0.673993	0.703776	0.734224	0.765314	0.797001	0.829202
3.4					-0.166667	-0.141694	-0.117182	-0.0933936	-0.0702884	-0.0477756	-0.0257666	-0.00418425	0.017037	0.0379542	0.0586178	0.0790733	0.099363	0.119527	0.139602	0.159625	0.179632	0.199658	0.219736	0.239902	0.260188	0.280628	0.301257	0.322108	0.343215	0.364612	0.386335	0.408417	0.430894	0.453801	0.477173	0.501045	0.525453	0.550433	0.576019	0.602246	0.629147	0.656756	0.685101	0.71421	0.744104	0.774801	0.806306	0.838611	0.871691
3.3				-0.125	-0.100131	-0.0760776	-0.0529376	-0.030557	-0.00879423	0.0124587	0.0332848	0.05375	0.0739096	0.0938117	0.1135	0.133013	0.15239	0.171666	0.190877	0.210056	0.229239	0.248457	0.267745	0.287135	0.306662	0.326358	0.346258	0.366396	0.386806	0.407523	0.428582	0.450018	0.471869	0.494171	0.51696	0.540275	0.564154	0.588635	0.613757	0.639561	0.666084	0.693366	0.721447	0.750363	0.78015	0.810842	0.842468	0.87505	0.908601
3.2			-0.0833333	-0.0587115	-0.035372	-0.0130738	0.00846406	0.0294113	0.0498758	0.0699332	0.0896417	0.10905	0.1282	0.147131	0.165879	0.184479	0.202965	0.221369	0.239726	0.258066	0.276424	0.29483	0.313318	0.331921	0.350671	0.369602	0.388748	0.408143	0.42782	0.447817	0.468168	0.48891	0.510079	0.531714	0.553853	0.576535	0.599801	0.623691	0.648246	0.67351	0.699526	0.726338	0.753991	0.78253	0.812	0.842447	0.873915	0.906447	0.940083
3.1		-0.0416667	-0.0176878	0.00451013	0.0257727	0.0464039	0.0665333	0.0862346	0.10556	0.124553	0.14325	0.161687	0.179896	0.197911	0.215763	0.233484	0.251104	0.268656	0.28617	0.303679	0.321212	0.338803	0.356484	0.374286	0.392243	0.410387	0.428753	0.447374	0.466286	0.485524	0.505123	0.525121	0.545555	0.566463	0.587884	0.60986	0.63243	0.655637	0.679525	0.704137	0.72952	0.755721	0.782787	0.810769	0.839718	0.869686	0.900726	0.932894	0.966245
3	0	0.0213942	0.0422649	0.0626438	0.0825623	0.102051	0.121142	0.139865	0.158252	0.176331	0.194134	0.211691	0.229032	0.246188	0.263188	0.280063	0.296844	0.313561	0.330244	0.346926	0.363636	0.380407	0.397271	0.414259	0.431405	0.448741	0.466301	0.484119	0.50223	0.52067	0.539474	0.558679	0.578322	0.598443	0.619081	0.640276	0.662069	0.684503	0.707623	0.731472	0.756098	0.781548	0.807871	0.83512	0.863347	0.892606	0.922954	0.95445	0.987156
2.9	0.05	0.0733333	0.0952819	0.115603	0.135094	0.153993	0.172411	0.190413	0.208047	0.225355	0.242373	0.259134	0.275673	0.29202	0.308208	0.324268	0.34023	0.356127	0.371988	0.387846	0.403732	0.419677	0.435713	0.451872	0.468187	0.484692	0.501419	0.518403	0.535678	0.553279	0.571242	0.589605	0.608403	0.627676	0.647463	0.667802	0.688737	0.710307	0.732558	0.755532	0.779276	0.803837	0.829262	0.855601	0.882905	0.911227	0.940621	0.97114	1.00284
2.8	0.1	0.121667	0.143333	0.164315	0.183912	0.202593	0.220603	0.238079	0.255109	0.271758	0.288078	0.304112	0.319901	0.335482	0.350889	0.366157	0.381317	0.396403	0.411447	0.426481	0.441536	0.456645	0.47184	0.487154	0.502618	0.518265	0.53413	0.550246	0.566648	0.583369	0.600446	0.617915	0.635812	0.654175	0.673041	0.69245	0.712442	0.733057	0.754337	0.776323	0.79906	0.82259	0.846959	0.872211	0.898391	0.925545	0.953718	0.982951	1.01328
2.7	0.15	0.17	0.19	0.21	0.2297	0.248307	0.266045	0.28311	0.299629	0.315696	0.331378	0.346734	0.361812	0.376655	0.391303	0.405793	0.420161	0.43444	0.448666	0.462871	0.477087	0.491347	0.505685	0.520131	0.53472	0.549483	0.564455	0.579668	0.595156	0.610954	0.627097	0.643618	0.660555	0.677943	0.695819	0.71422	0.733184	0.752749	0.772954	0.793836	0.815437	0.837793	0.860944	0.884926	0.909776	0.935527	0.962206	0.989837	1.01843
2.6	0.2	0.218333	0.236667	0.255	0.273333	0.291591	0.309072	0.325762	0.341811	0.357332	0.37241	0.387114	0.401502	0.415622	0.429521	0.44324	0.456816	0.470287	0.483688	0.497054	0.510418	0.523813	0.537272	0.550828	0.564514	0.578363	0.592407	0.606679	0.621212	0.63604	0.651197	0.666716	0.682632	0.698978	0.71579	0.733103	0.75095	0.769367	0.788388	0.808048	0.828379	0.849412	0.871178	0.893703	0.917008	0.94111	0.966013	0.991712	1.01818
2.5	0.25	0.266667	0.283333	0.3	0.316667	0.333333	0.35	0.366282	0.381851	0.396828	0.411306	0.425364	0.439065	0.452465	0.465615	0.478558	0.491337	0.50399	0.516554	0.529065	0.541558	0.554066	0.566623	0.579262	0.592015	0.604915	0.617994	0.631284	0.644817	0.658627	0.672744	0.687202	0.702032	0.717266	0.732937	0.749077	0.765715	0.782882	0.800608	0.818919	0.837841	0.857397	0.877603	0.898473	0.920009	0.942203	0.965033	0.988451	1.01238
2.4	0.3	0.315	0.33	0.345	0.36	0.375	0.39	0.405	0.419932	0.434333	0.448192	0.461588	0.47459	0.487259	0.499648	0.511803	0.52377	0.535588	0.547297	0.558934	0.570533	0.582129	0.593755	0.605445	0.617231	0.629145	0.641218	0.653481	0.665966	0.678704	0.691724	0.705058	0.718735	0.732783	0.747233	0.76211	0.777441	0.793251	0.809562	0.826394	0.843761	0.861675	0.880137	0.899142	0.91867	0.938684	0.959122	0.979886	1.00083
2.3	0.35	0.363333	0.376667	0.39	0.403333	0.416667	0.43	0.443333	0.456667	0.47	0.48318	0.495882	0.508159	0.520073	0.531678	0.543024	0.554156	0.565118	0.575947	0.586682	0.597359	0.608013	0.618676	0.629382	0.640163	0.651049	0.662071	0.67326	0.684645	0.696254	0.708117	0.72026	0.732711	0.745494	0.758635	0.772156	0.786077	0.800416	0.815187	0.830399	0.846056	0.862152	0.878674	0.895591	0.912856	0.930394	0.948096	0.965801	0.983274
2.2	0.4	0.411667	0.423333	0.435	0.446667	0.458333	0.47	0.481667	0.493333	0.505	0.516667	0.528333	0.539841	0.550965	0.561755	0.572261	0.58253	0.592604	0.602524	0.612327	0.622049	0.631725	0.641388	0.651071	0.660803	0.670617	0.68054	0.690602	0.700829	0.71125	0.721888	0.73277	0.743917	0.755352	0.767093	0.779157	0.791558	0.804304	0.8174	0.830842	0.844621	0.858713	0.873082	0.88767	0.902394	0.917137	0.931728	0.94593	0.959402
2.1	0.45	0.46	0.47	0.48	0.49	0.5	0.51	0.52	0.53	0.54	0.55	0.56	0.57	0.58	0.589919	0.599548	0.608916	0.618068	0.627041	0.635875	0.644604	0.653263	0.661884	0.670499	0.679137	0.687828	0.696599	0.705477	0.714487	0.723653	0.732997	0.74254	0.752301	0.762296	0.772539	0.783038	0.793799	0.804822	0.816098	0.82761	0.839331	0.851215	0.8632	0.875196	0.887078	0.898673	0.90974	0.92	0.93
2	0.5	0.508333	0.516667	0.525	0.533333	0.541667	0.55	0.558333	0.566667	0.575	0.583333	0.591667	0.6	0.608333	0.616667	0.625	0.633331	0.641517	0.649502	0.657324	0.665018	0.672615	0.680148	0.687647	0.69514	0.702654	0.710215	0.717848	0.725573	0.733414	0.741387	0.749509	0.757795	0.766253	0.774891	0.783709	0.792703	0.801861	0.81116	0.820567	0.830033	0.839489	0.848839	0.857954	0.86666	0.875	0.883333	0.891667	0.9
1.9	0.55	0.556667	0.563333	0.57	0.576667	0.583333	0.59	0.596667	0.603333	0.61	0.616667	0.623333	0.63	0.636667	0.643333	0.65	0.656667	0.663333	0.67	0.676667	0.683275	0.689761	0.696155	0.702484	0.708776	0.715054	0.721343	0.727663	0.734033	0.740471	0.746991	0.753603	0.760316	0.767132	0.77405	0.781062	0.78815	0.795289	0.802441	0.809552	0.816548	0.823333	0.83	0.836667	0.843333	0.85	0.856667	0.863333	0.87
1.8	0.6	0.605	0.61	0.615	0.62	0.625	0.63	0.635	0.64	0.645	0.65	0.655	0.66	0.665	0.67	0.675	0.68	0.685	0.69	0.695	0.7	0.705	0.71	0.715	0.72	0.724978	0.729926	0.734861	0.739799	0.744751	0.749728	0.754734	0.759769	0.764829	0.769902	0.774969	0.78	0.785	0.79	0.795	0.8	0.805	0.81	0.815	0.82	0.825	0.83	0.835	0.84
1.7	0.65	0.653333	0.656667	0.66	0.663333	0.666667	0.67	0.673333	0.676667	0.68	0.683333	0.686667	0.69	0.693333	0.696667	0.7	0.703333	0.706667	0.71	0.713333	0.716667	0.72	0.723333	0.726667	0.73	0.733333	0.736667	0.74	0.743333	0.746667	0.75	0.753333	0.756667	0.76	0.763333	0.766667	0.77	0.773333	0.776667	0.78	0.783333	0.786667	0.79	0.793333	0.796667	0.8	0.803333	0.806667	0.81
1.6	0.7	0.701667	0.703333	0.705	0.706667	0.708333	0.71	0.711667	0.713333	0.715	0.716667	0.718333	0.72	0.721667	0.723333	0.725	0.726667	0.728333	0.73	0.731667	0.733333	0.735	0.736667	0.738333	0.74	0.741667	0.743333	0.745	0.746667	0.748333	0.75	0.751667	0.753333	0.755	0.756667	0.758333	0.76	0.761667	0.763333	0.765	0.766667	0.768333	0.77	0.771667	0.773333	0.775	0.776667	0.778333	0.78
1.5	0.75	0.75	0.75	0.75	0.75	0.75	0.75	0.75	0.75	0.75	0.75	0.75	0.75	0.75	0.75	0.75	0.75	0.75	0.75	0.75	0.75	0.75	0.75	0.75	0.75	0.75	0.75	0.75	0.75	0.75	0.75	0.75	0.75	0.75	0.75	0.75	0.75	0.75	0.75	0.75	0.75	0.75	0.75	0.75	0.75	0.75	0.75	0.75	0.75
1.4	0.8	0.798333	0.796667	0.795	0.793333	0.791667	0.79	0.788333	0.786667	0.785	0.783333	0.781667	0.78	0.778333	0.776667	0.775	0.773333	0.771667	0.77	0.768333	0.766667	0.765	0.763333	0.761667	0.76	0.758333	0.756667	0.755	0.753333	0.751667	0.75	0.748333	0.746667	0.745	0.743333	0.741667	0.74	0.738333	0.736667	0.735	0.733333	0.731667	0.73	0.728333	0.726667	0.725	0.723333	0.721667	0.72
1.3	0.85	0.846667	0.843333	0.84	0.836667	0.833333	0.83	0.826667	0.823333	0.82	0.816667	0.813333	0.81	0.806667	0.803333	0.8	0.796667	0.793333	0.79	0.786667	0.783333	0.78	0.776667	0.773333	0.77	0.766667	0.763333	0.76	0.756667	0.753333	0.75	0.746667	0.743333	0.74	0.736667	0.733333	0.73	0.726667	0.723333	0.72	0.716667	0.713333	0.71	0.706667	0.703333	0.7	0.696667	0.693333	0.69
1.2	0.9	0.895	0.89	0.885	0.88	0.875	0.87	0.865	0.86	0.855	0.85	0.845	0.84	0.835	0.83	0.825	0.82	0.815	0.81	0.805	0.8	0.795	0.79	0.785	0.78	0.775	0.77	0.765	0.76	0.755	0.75	0.745	0.74	0.735	0.73	0.725	0.72	0.715	0.71	0.705	0.7	0.695	0.69	0.685	0.68	0.675	0.67	0.665	0.66
1.1	0.95	0.943333	0.936667	0.93	0.923333	0.916667	0.91	0.903333	0.896667	0.89	0.883333	0.876667	0.87	0.863333	0.856667	0.85	0.843333	0.836667	0.83	0.823333	0.816667	0.81	0.803333	0.796667	0.79	0.783333	0.776667	0.77	0.763333	0.756667	0.75	0.743333	0.736667	0.73	0.723333	0.716667	0.71	0.703333	0.696667	0.69	0.683333	0.676667	0.67	0.663333	0.656667	0.65	0.643333	0.636667	0.63
1	1	0.991667	0.983333	0.975	0.966667	0.958333	0.95	0.941667	0.933333	0.925	0.916667	0.908333	0.9	0.891667	0.883333	0.875	0.866667	0.858333	0.85	0.841667	0.833333	0.825	0.816667	0.808333	0.8	0.791667	0.783333	0.775	0.766667	0.758333	0.75	0.741667	0.733333	0.725	0.716667	0.708333	0.7	0.691667	0.683333	0.675	0.666667	0.658333	0.65	0.641667	0.633333	0.625	0.616667	0.608333	0.6
0.9	1.05	1.04	1.03	1.02	1.01	1	0.99	0.98	0.97	0.96	0.95	0.94	0.93	0.92	0.91	0.9	0.89	0.88	0.87	0.86	0.85	0.84	0.83	0.82	0.81	0.8	0.79	0.78	0.77	0.76	0.75	0.74	0.73	0.72	0.71	0.7	0.69	0.68	0.67	0.66	0.65	0.64	0.63	0.62	0.61	0.6	0.59	0.58	0.57
0.8	1.1	1.08833	1.07667	1.065	1.05333	1.04167	1.03	1.01833	1.00667	0.995	0.983333	0.971667	0.96	0.948333	0.936667	0.925	0.913333	0.901667	0.89	0.878333	0.866667	0.855	0.843333	0.831667	0.82	0.808333	0.796667	0.785	0.773333	0.761667	0.75	0.738333	0.726667	0.715	0.703333	0.691667	0.68	0.668333	0.656667	0.645	0.633333	0.621667	0.61	0.598333	0.586667	0.575	0.563333	0.551667	0.54
0.7	1.15	1.13667	1.12333	1.11	1.09667	1.08333	1.07	1.05667	1.04333	1.03	1.01667	1.00333	0.99	0.976667	0.963333	0.95	0.936667	0.923333	0.91	0.896667	0.883333	0.87	0.856667	0.843333	0.83	0.816667	0.803333	0.79	0.776667	0.763333	0.75	0.736667	0.723333	0.71	0.696667	0.683333	0.67	0.656667	0.643333	0.63	0.616667	0.603333	0.59	0.576667	0.563333	0.55	0.536667	0.523333	0.51
0.6	1.2	1.185	1.17	1.155	1.14	1.125	1.11	1.095	1.08	1.065	1.05	1.035	1.02	1.005	0.99	0.975	0.96	0.945	0.93	0.915	0.9	0.885	0.87	0.855	0.84	0.825	0.81	0.795	0.78	0.765	0.75	0.735	0.72	0.705	0.69	0.675	0.66	0.645	0.63	0.615	0.6	0.585	0.57	0.555	0.54	0.525	0.51	0.495	0.48
0.5	1.25	1.23333	1.21667	1.2	1.18333	1.16667	1.15	1.13333	1.11667	1.1	1.08333	1.06667	1.05	1.03333	1.01667	1	0.983333	0.966667	0.95	0.933333	0.916667	0.9	0.883333	0.866667	0.85	0.833333	0.816667	0.8	0.783333	0.766667	0.75	0.733333	0.716667	0.7	0.683333	0.666667	0.65	0.633333	0.616667	0.6	0.583333	0.566667	0.55	0.533333	0.516667	0.5	0.483333	0.466667	0.450006
0.4	1.3	1.28167	1.26333	1.245	1.22667	1.20833	1.19	1.17167	1.15333	1.135	1.11667	1.09833	1.08	1.06167	1.04333	1.025	1.00667	0.988333	0.97	0.951667	0.933333	0.915	0.896667	0.878333	0.86	0.841667	0.823333	0.805	0.786667	0.768333	0.75	0.731667	0.713333	0.695	0.676667	0.658333	0.64	0.621667	0.603333	0.585	0.566667	0.548333	0.53	0.511667	0.493333	0.475	0.456667	0.438333	0.420024
0.3	1.35	1.33	1.31	1.29	1.27	1.25	1.23	1.21	1.19	1.17	1.15	1.13	1.11	1.09	1.07	1.05	1.03	1.01	0.99	0.97	0.95	0.93	0.91	0.89	0.87	0.85	0.83	0.81	0.79	0.77	0.75	0.73	0.71	0.69	0.67	0.65	0.63	0.61	0.59	0.57	0.55	0.53	0.51	0.49	0.47	0.45	0.43	0.41	0.39005
0.2	1.4	1.37833	1.35667	1.335	1.31333	1.29167	1.27	1.24833	1.22667	1.205	1.18333	1.16167	1.14	1.11833	1.09667	1.075	1.05333	1.03167	1.01	0.988333	0.966667	0.945	0.923333	0.901667	0.88	0.858333	0.836667	0.815	0.793333	0.771667	0.75	0.728333	0.706667	0.685	0.663333	0.641667	0.62	0.598333	0.576667	0.555	0.533333	0.511667	0.49	0.468333	0.446667	0.425	0.403333	0.381667	0.360078
0.1	1.45	1.42667	1.40333	1.38	1.35667	1.33333	1.31	1.28667	1.26333	1.24	1.21667	1.19333	1.17	1.14667	1.12333	1.1	1.07667	1.05333	1.03	1.00667	0.983333	0.96	0.936667	0.913333	0.89	0.866667	0.843333	0.82	0.796667	0.773333	0.75	0.726667	0.703333	0.68	0.656667	0.633333	0.61	0.586667	0.563333	0.54	0.516667	0.493333	0.47	0.446667	0.423333	0.4	0.376667	0.353333	0.330103
0	1.5	1.475	1.45	1.425	1.4	1.375	1.35	1.325	1.3	1.275	1.25	1.225	1.2	1.175	1.15	1.125	1.1	1.075	1.05	1.025	1	0.975	0.95	0.925	0.9	0.875	0.85	0.825	0.8	0.775	0.75	0.725	0.7	0.675	0.65	0.625	0.6	0.575	0.55	0.525	0.5	0.475	0.45	0.425	0.4	0.375	0.35	0.325	0.300119
-0.1	1.55	1.52333	1.49667	1.47	1.44333	1.41667	1.39	1.36333	1.33667	1.31	1.28333	1.25667	1.23	1.20333	1.17667	1.15	1.12333	1.09667	1.07	1.04333	1.01667	0.99	0.963333	0.936667	0.91	0.883333	0.856667	0.83	0.803333	0.776667	0.75	0.723333	0.696667	0.67	0.643333	0.616667	0.59	0.563333	0.536667	0.51	0.483333	0.456667	0.43	0.403333	0.376667	0.35	0.323333	0.296667	0.270123
-0.2	1.6	1.57167	1.54333	1.515	1.48667	1.45833	1.43	1.40167	1.37333	1.345	1.31667	1.28833	1.26	1.23167	1.20333	1.175	1.14667	1.11833	1.09	1.06167	1.03333	1.005	0.976667	0.948333	0.92	0.891667	0.863333	0.835	0.806667	0.778333	0.75	0.721667	0.693333	0.665	0.636667	0.608333	0.58	0.551667	0.523333	0.495	0.466667	0.438333	0.41	0.381667	0.353333	0.325	0.296667	0.268333	0.240111
-0.3	1.65	1.62	1.59	1.56	1.53	1.5	1.47	1.44	1.41	1.38	1.35	1.32	1.29	1.26	1.23	1.2	1.17	1.14	1.11	1.08	1.05	1.02	0.99	0.96	0.93	0.9	0.87	0.84	0.81	0.78	0.75	0.72	0.69	0.66	0.63	0.6	0.57	0.54	0.51	0.48	0.45	0.42	0.39	0.36	0.33	0.3	0.27	0.24	0.210086
-0.4	1.7	1.66833	1.63667	1.605	1.57333	1.54167	1.51	1.47833	1.44667	1.415	1.38333	1.35167	1.32	1.28833	1.25667	1.225	1.19333	1.16167	1.13	1.09833	1.06667	1.035	1.00333	0.971667	0.94	0.908333	0.876667	0.845	0.813333	0.781667	0.75	0.718333	0.686667	0.655	0.623333	0.591667	0.56	0.528333	0.496667	0.465	0.433333	0.401667	0.37	0.338333	0.306667	0.275	0.243333	0.211667	0.180051
-0.5	1.75	1.71667	1.68333	1.65	1.61667	1.58333	1.55	1.51667	1.48333	1.45	1.41667	1.38333	1.35	1.31667	1.28333	1.25	1.21667	1.18333	1.15	1.11667	1.08333	1.05	1.01667	0.983333	0.95	0.916667	0.883333	0.85	0.816667	0.783333	0.75	0.716667	0.683333	0.65	0.616667	0.583333	0.55	0.516667	0.483333	0.45	0.416667	0.383333	0.35	0.316667	0.283333	0.25	0.216667	0.183333	0.150017
-0.6	1.8	1.765	1.73	1.695	1.66	1.625	1.59	1.555	1.52	1.485	1.45	1.415	1.38	1.345	1.31	1.275	1.24	1.205	1.17	1.135	1.1	1.065	1.03	0.995	0.96	0.925	0.89	0.855	0.82	0.785	0.75	0.715	0.68	0.645	0.61	0.575	0.54	0.505	0.47	0.435	0.4	0.365	0.33	0.295	0.26	0.225	0.19	0.155	0.12
-0.7	1.85	1.81333	1.77667	1.74	1.70333	1.66667	1.63	1.59333	1.55667	1.52	1.48333	1.44667	1.41	1.37333	1.33667	1.3	1.26333	1.22667	1.19	1.15333	1.11667	1.08	1.04333	1.00667	0.97	0.933333	0.896667	0.86	0.823333	0.786667	0.75	0.713333	0.676667	0.64	0.603333	0.566667	0.53	0.493333	0.456667	0.42	0.383333	0.346667	0.31	0.273333	0.236667	0.2	0.163333	0.126667	0.09
-0.8	1.9	1.86167	1.82333	1.785	1.74667	1.70833	1.67	1.63167	1.59333	1.555	1.51667	1.47833	1.44	1.40167	1.36333	1.325	1.28667	1.24833	1.21	1.17167	1.13333	1.095	1.05667	1.01833	0.98	0.941667	0.903333	0.865	0.826667	0.788333	0.75	0.711667	0.673333	0.635	0.596667	0.558333	0.52	0.481667	0.443333	0.405	0.366667	0.328333	0.29	0.251667	0.213333	0.175	0.136667	0.0983333	0.06
-0.9	1.95	1.91	1.87	1.83	1.79	1.75	1.71	1.67	1.63	1.59	1.55	1.51	1.47	1.43	1.39	1.35	1.31	1.27	1.23	1.19	1.15	1.11	1.07	1.03	0.99	0.95	0.91	0.87	0.83	0.79	0.75	0.71	0.67	0.63	0.59	0.55	0.51	0.47	0.43	0.39	0.35	0.31	0.27	0.23	0.19	0.15	0.11	0.07	0.03
-1	2	1.95833	1.91667	1.875	1.83333	1.79167	1.75	1.70833	1.66667	1.625	1.58333	1.54167	1.5	1.45833	1.41667	1.375	1.33333	1.29167	1.25	1.20833	1.16667	1.125	1.08333	1.04167	1	0.958333	0.916667	0.875	0.833333	0.791667	0.75	0.708333	0.666667	0.625	0.583333	0.541667	0.5	0.458333	0.416667	0.375	0.333333	0.291667	0.25	0.208333	0.166667	0.125	0.0833333	0.0416667	-3.55271e-15
-1.1	2.05	2.00667	1.96333	1.92	1.87667	1.83333	1.79	1.74667	1.70333	1.66	1.61667	1.57333	1.53	1.48667	1.44333	1.4	1.35667	1.31333	1.27	1.22667	1.18333	1.14	1.09667	1.05333	1.01	0.966667	0.923333	0.88	0.836667	0.793333	0.75	0.706667	0.663333	0.62	0.576667	0.533333	0.49	0.446667	0.403333	0.36	0.316667	0.273333	0.23	0.186667	0.143333	0.1	0.0566667	0.0133333	-0.03
-1.2	2.1	2.055	2.01	1.965	1.92	1.875	1.83	1.785	1.74	1.695	1.65	1.605	1.56	1.515	1.47	1.425	1.38	1.335	1.29	1.245	1.2	1.155	1.11	1.065	1.02	0.975	0.93	0.885	0.84	0.795	0.75	0.705	0.66	0.615	0.57	0.525	0.48	0.435	0.39	0.345	0.3	0.255	0.21	0.165	0.12	0.075	0.03	-0.015	-0.06
-1.3	2.15	2.10333	2.05667	2.01	1.96333	1.91667	1.87	1.82333	1.77667	1.73	1.68333	1.63667	1.59	1.54333	1.49667	1.45	1.40333	1.35667	1.31	1.26333	1.21667	1.17	1.12333	1.07667	1.03	0.983333	0.936667	0.89	0.843333	0.796667	0.75	0.703333	0.656667	0.61	0.563333	0.516667	0.47	0.423333	0.376667	0.33	0.283333	0.236667	0.19	0.143333	0.0966667	0.05	0.00333333	-0.0433333	-0.09
-1.4	2.2	2.15167	2.10333	2.055	2.00667	1.95833	1.91	1.86167	1.81333	1.765	1.71667	1.66833	1.62	1.57167	1.52333	1.475	1.42667	1.37833	1.33	1.28167	1.23333	1.185	1.13667	1.08833	1.04	0.991667	0.943333	0.895	0.846667	0.798333	0.75	0.701667	0.653333	0.605	0.556667	0.508333	0.46	0.411667	0.363333	0.315	0.266667	0.218333	0.17	0.121667	0.0733333	0.025	-0.0233333	-0.0716667	-0.12
-1.5	2.25	2.2	2.15	2.1	2.05	2	1.95	1.9	1.85	1.8	1.75	1.7	1.65	1.6	1.55	1.5	1.45	1.4	1.35	1.3	1.25	1.2	1.15	1.1	1.05	1	0.95	0.9	0.85	0.8	0.75	0.7	0.65	0.6	0.55	0.5	0.45	0.4	0.35	0.3	0.25	0.2	0.15	0.1	0.05	0	-0.05	-0.1	-0.15
-1.6	2.3	2.24833	2.19667	2.145	2.09333	2.04167	1.99	1.93833	1.88667	1.835	1.78333	1.73167	1.68	1.62833	1.57667	1.525	1.47333	1.42167	1.37	1.31833	1.26667	1.215	1.16333	1.11167	1.06	1.00833	0.956667	0.905	0.853333	0.801667	0.75	0.698333	0.646667	0.595	0.543333	0.491667	0.44	0.388333	0.336667	0.285	0.233333	0.181667	0.13	0.0783333	0.0266667	-0.025	-0.0766667	-0.128333	-0.18
-1.7	2.35	2.29667	2.24333	2.19	2.13667	2.08333	2.03	1.97667	1.92333	1.87	1.81667	1.76333	1.71	1.65667	1.60333	1.55	1.49667	1.44333	1.39	1.33667	1.28333	1.23	1.17667	1.12333	1.07	1.01667	0.963333	0.91	0.856667	0.803333	0.75	0.696667	0.643333	0.59	0.536667	0.483333	0.43	0.376667	0.323333	0.27	0.216667	0.163333	0.11	0.0566667	0.00333333	-0.05	-0.103333	-0.156667	-0.21
-1.8	2.4	2.345	2.29	2.235	2.18	2.125	2.07	2.015	1.96	1.905	1.85	1.795	1.74	1.685	1.63	1.575	1.52	1.465	1.41	1.355	1.3	1.245	1.19	1.135	1.08	1.02502	0.970053	0.915101	0.860148	0.805185	0.750204	0.695201	0.640176	0.585131	0.530075	0.475024	0.42	0.365	0.31	0.255	0.2	0.145	0.09	0.035	-0.02	-0.075	-0.13	-0.185	-0.24
-1.9	2.45	2.39333	2.33667	2.28	2.22333	2.16667	2.11	2.05333	1.99667	1.94	1.88333	1.82667	1.77	1.71333	1.65667	1.6	1.54333	1.48667	1.43	1.37333	1.31671	1.26016	1.20368	1.14726	1.09086	1.03448	0.978104	0.921705	0.865274	0.808795	0.752257	0.69565	0.638966	0.582201	0.525355	0.468434	0.411448	0.354418	0.297373	0.240357	0.183428	0.126667	0.07	0.0133333	-0.0433333	-0.1	-0.156667	-0.213333	-0.27
-2	2.5	2.44167	2.38333	2.325	2.26667	2.20833	2.15	2.09167	2.03333	1.975	1.91667	1.85833	1.8	1.74167	1.68333	1.625	1.56667	1.50843	1.45032	1.39233	1.33443	1.27662	1.21886	1.16113	1.10343	1.04572	0.987993	0.930219	0.872384	0.81447	0.75646	0.698339	0.640093	0.581713	0.523191	0.464523	0.405711	0.346762	0.287693	0.228528	0.169307	0.110084	0.0509379	-0.00802592	-0.0666612	-0.125	-0.183333	-0.241667	-0.3
-2.1	2.55	2.49	2.43	2.37	2.31	2.25	2.19	2.13	2.07	2.01	1.95	1.89	1.83	1.77	1.71005	1.65027	1.59067	1.53122	1.4719	1.4127	1.3536	1.29456	1.23558	1.17662	1.11767	1.05869	0.999678	0.940598	0.881431	0.822156	0.762752	0.703201	0.643485	0.583587	0.523493	0.463193	0.402679	0.341949	0.281006	0.219861	0.158535	0.0970622	0.0354919	-0.0261028	-0.0876193	-0.148914	-0.209787	-0.27	-0.33
-2.2	2.6	2.53833	2.47667	2.415	2.35333	2.29167	2.23	2.16833	2.10667	2.045	1.98333	1.92167	1.86009	1.79873	1.73759	1.67664	1.61588	1.55527	1.49481	1.43445	1.37419	1.31399	1.25384	1.1937	1.13355	1.07337	1.01313	0.952804	0.892371	0.831806	0.771084	0.710182	0.649079	0.587753	0.526186	0.464359	0.402259	0.339874	0.277198	0.214227	0.15097	0.0874397	0.0236649	-0.0403105	-0.10442	-0.168566	-0.23261	-0.296352	-0.359505
-2.3	2.65	2.58667	2.52333	2.46	2.39667	2.33333	2.27	2.20667	2.14333	2.08	2.01674	1.95374	1.891	1.82851	1.76624	1.70419	1.64231	1.58061	1.51903	1.45758	1.3962	1.33489	1.27362	1.21235	1.15106	1.08973	1.02832	0.96681	0.905174	0.843384	0.781413	0.719234	0.656824	0.594155	0.531206	0.467952	0.404374	0.340452	0.276171	0.211519	0.146489	0.0810802	0.015302	-0.0508252	-0.117265	-0.183959	-0.250817	-0.317708	-0.384434
-2.4	2.7	2.635	2.57	2.505	2.44	2.375	2.31	2.245	2.18003	2.11532	2.0509	1.98679	1.92295	1.85938	1.79604	1.73292	1.66999	1.60722	1.54459	1.48208	1.41964	1.35727	1.29492	1.23257	1.17019	1.10775	1.04523	0.982595	0.919814	0.856861	0.793707	0.730322	0.666678	0.602748	0.538502	0.473915	0.408959	0.343611	0.277847	0.211646	0.144991	0.0778695	0.010274	-0.0577945	-0.126324	-0.195287	-0.264636	-0.334292	-0.404132
-2.5	2.75	2.68333	2.61667	2.55	2.48333	2.41667	2.35	2.28349	2.21733	2.1515	2.08601	2.02084	1.95596	1.89136	1.827	1.76287	1.69892	1.63514	1.5715	1.50797	1.44452	1.38112	1.31774	1.25435	1.19093	1.12744	1.06386	1.00014	0.936275	0.872218	0.807942	0.743417	0.678611	0.613493	0.548033	0.4822	0.415962	0.349291	0.282158	0.214534	0.146394	0.0777137	0.00847427	-0.0613394	-0.131735	-0.202712	-0.274254	-0.346325	-0.418863
-2.6	2.8	2.73167	2.66333	2.595	2.52667	2.45836	2.39035	2.32273	2.25549	2.18863	2.12213	2.05596	1.99009	1.9245	1.85917	1.79406	1.72914	1.66439	1.59977	1.53526	1.47083	1.40645	1.34208	1.27771	1.21328	1.14879	1.08419	1.01945	0.954545	0.88944	0.824102	0.758499	0.692598	0.626365	0.559768	0.492772	0.425344	0.357449	0.289054	0.220125	0.15063	0.0805378	0.00981756	-0.0615577	-0.133612	-0.206363	-0.279821	-0.353985	-0.428837
-2.7	2.85	2.78	2.71	2.64	2.57009	2.50056	2.43148	2.36284	2.29461	2.22678	2.15931	2.09219	2.02538	1.95885	1.89257	1.82652	1.76067	1.69498	1.62943	1.56398	1.49861	1.43328	1.36797	1.30264	1.23726	1.1718	1.10623	1.04051	0.974622	0.908521	0.842178	0.775557	0.708625	0.641346	0.573685	0.505606	0.437073	0.368049	0.298495	0.228375	0.157651	0.0862842	0.0142379	-0.058525	-0.13204	-0.20634	-0.281455	-0.357409	-0.434219
-2.8	2.9	2.82833	2.75667	2.68516	2.61412	2.54358	2.47352	2.40393	2.33477	2.26601	2.19763	2.12959	2.06187	1.99444	1.92726	1.86031	1.79355	1.72696	1.6605	1.59414	1.52786	1.46163	1.3954	1.32916	1.26286	1.19648	1.12998	1.06333	0.996505	0.92946	0.862165	0.794585	0.726683	0.658424	0.589771	0.520687	0.451132	0.381068	0.310456	0.239253	0.167419	0.0949113	0.0216873	-0.0522966	-0.127084	-0.202719	-0.279244	-0.356702	-0.435132
-2.9	2.95	2.87667	2.80356	2.73101	2.65902	2.58756	2.5166	2.4461	2.37605	2.30641	2.23715	2.16823	2.09963	2.03132	1.96327	1.89544	1.82781	1.76034	1.69301	1.62578	1.55862	1.49151	1.42441	1.35728	1.2901	1.22284	1.15546	1.08792	1.0202	0.952263	0.884068	0.815583	0.746772	0.677597	0.608021	0.538006	0.46751	0.396496	0.32492	0.25274	0.179912	0.106393	0.0321348	-0.042909	-0.118787	-0.19555	-0.273248	-0.351934	-0.431661
-3	3	2.92533	2.85129	2.77785	2.70498	2.63265	2.56082	2.48947	2.41855	2.34805	2.27793	2.20816	2.13871	2.06955	2.00064	1.93196	1.86348	1.79517	1.72699	1.65891	1.59091	1.52295	1.455	1.38703	1.31901	1.2509	1.18267	1.11429	1.04572	0.976938	0.907895	0.83856	0.768897	0.698869	0.628437	0.557563	0.486207	0.414327	0.341882	0.268829	0.195122	0.120717	0.0455654	-0.0303805	-0.107171	-0.184859	-0.263498	-0.343143	-0.423853
-3.1		2.975	2.90017	2.82588	2.75216	2.67898	2.6063	2.5341	2.46234	2.391	2.32004	2.24943	2.17915	2.10915	2.03942	1.96991	1.9006	1.83146	1.76246	1.69357	1.62475	1.55597	1.48721	1.41843	1.34959	1.28068	1.21164	1.14246	1.07309	1.0035	0.933658	0.863527	0.79307	0.72225	0.651029	0.579368	0.507229	0.434569	0.361348	0.287523	0.21305	0.137884	0.0619794	-0.0147123	-0.0922393	-0.170652	-0.250001	-0.330339	-0.41172
-3.2			2.95	2.87509	2.80058	2.72658	2.65308	2.58005	2.50746	2.43529	2.36351	2.29208	2.22098	2.15017	2.07963	2.00931	1.9392	1.86926	1.79946	1.72977	1.66016	1.5906	1.52105	1.45149	1.38188	1.31219	1.24239	1.17244	1.10231	1.03197	0.961374	0.890499	0.819305	0.747754	0.675811	0.603436	0.530591	0.457236	0.383333	0.308839	0.233712	0.157911	0.0813917	0.00411103	-0.0739752	-0.152911	-0.232739	-0.313503	-0.395241
-3.3				2.925	2.85004	2.77536	2.7011	2.62729	2.55391	2.48094	2.40836	2.33613	2.26423	2.19263	2.12129	2.05019	1.9793	1.90858	1.83801	1.76755	1.69717	1.62685	1.55655	1.48624	1.41589	1.34546	1.27492	1.20425	1.13341	1.06235	0.991064	0.919498	0.847623	0.775404	0.702804	0.629786	0.556314	0.482351	0.407859	0.332799	0.257133	0.180823	0.103832	0.0261209	-0.0523445	-0.131598	-0.21167	-0.292585	-0.374359
-3.4					2.9	2.82501	2.75019	2.67571	2.60161	2.52789	2.45455	2.38156	2.30889	2.23652	2.16442	2.09256	2.0209	1.94943	1.87811	1.80691	1.7358	1.66475	1.59372	1.52269	1.45163	1.3805	1.30928	1.23792	1.1664	1.09469	1.02275	0.950546	0.878049	0.805223	0.732033	0.658447	0.584428	0.509943	0.434957	0.359437	0.283349	0.20666	0.129342	0.0513646	-0.0272948	-0.106655	-0.186727	-0.26751	-0.348986
-3.5						2.875	2.8	2.72508	2.6504	2.57604	2.50201	2.4283	2.35491	2.28182	2.20898	2.13639	2.06401	1.99182	1.91978	1.84787	1.77605	1.7043	1.63258	1.56087	1.48913	1.41734	1.34546	1.27347	1.20132	1.12899	1.05645	0.983667	0.910607	0.837238	0.763529	0.689448	0.614965	0.540048	0.464668	0.388796	0.312406	0.235473	0.157978	0.0799047	0.00124444	-0.0780014	-0.157818	-0.23817	-0.318995
-3.6							2.85	2.775	2.70001	2.62518	2.55058	2.47626	2.40222	2.32845	2.25494	2.18167	2.1086	2.03572	1.963	1.8904	1.81792	1.7455	1.67313	1.60077	1.5284	1.45598	1.38349	1.3109	1.23817	1.16528	1.0922	1.01889	0.945324	0.871479	0.797322	0.722826	0.647963	0.572707	0.497036	0.420926	0.34436	0.267324	0.18981	0.111819	0.0333616	-0.0455359	-0.124826	-0.204429	-0.284225
-3.7								2.825	2.75	2.675	2.60004	2.52525	2.45067	2.37632	2.3022	2.2283	2.1546	2.08109	2.00773	1.9345	1.86138	1.78834	1.71536	1.64239	1.56943	1.49643	1.42338	1.35024	1.27698	1.20358	1.13	1.05623	0.982227	0.907976	0.833447	0.758617	0.683464	0.607968	0.532112	0.455884	0.379275	0.302285	0.22492	0.147201	0.0691629	-0.00913623	-0.0876079	-0.16612	-0.244477
-3.8									2.8	2.725	2.65	2.575	2.50005	2.42525	2.35063	2.27619	2.20194	2.12785	2.05391	1.98011	1.90641	1.83279	1.75924	1.68572	1.61221	1.53869	1.46512	1.39148	1.31774	1.24388	1.16988	1.09571	1.02134	0.946757	0.871935	0.796859	0.721511	0.645879	0.569954	0.493735	0.417225	0.340438	0.263401	0.186158	0.108773	0.0313422	-0.0459952	-0.123041	-0.19951
-3.9										2.775	2.7	2.625	2.55	2.475	2.40003	2.32518	2.25047	2.17589	2.10146	2.02714	1.95293	1.8788	1.80474	1.73072	1.65672	1.58272	1.50869	1.43461	1.36046	1.28621	1.21185	1.13734	1.06268	0.987847	0.91282	0.83759	0.762148	0.686491	0.610621	0.534546	0.458286	0.381875	0.305359	0.228812	0.152333	0.0760665	0.000209909	-0.075	-0.15
-4											2.75	2.675	2.6	2.525	2.45	2.375	2.3	2.22506	2.15023	2.07549	2.00085	1.92628	1.85179	1.77733	1.70291	1.6285	1.55408	1.47963	1.40512	1.33056	1.2559	1.18114	1.10627	1.03127	0.956126	0.880843	0.805418	0.729856	0.654172	0.57839	0.502546	0.426694	0.35091	0.275299	0.200005	0.125	0.05	-0.025	-0.1
-4.1												2.725	2.65	2.575	2.5	2.425	2.35	2.275	2.2	2.125	2.05003	1.97512	1.90027	1.82547	1.75071	1.67596	1.60122	1.52647	1.4517	1.37688	1.30202	1.22709	1.1521	1.07702	1.00187	0.926647	0.851358	0.776023	0.70067	0.62534	0.55009	0.475	0.4	0.325	0.25	0.175	0.1	0.025	-0.05
-4.2													2.7	2.625	2.55	2.475	2.4	2.325	2.25	2.175	2.1	2.025	1.95	1.875	1.8	1.72501	1.65004	1.57508	1.50013	1.42516	1.35018	1.27518	1.20016	1.12512	1.05007	0.975022	0.9	0.825	0.75	0.675	0.6	0.525	0.45	0.375	0.3	0.225	0.15	0.075	-3.55271e-15
-4.3														2.675	2.6	2.525	2.45	2.375	2.3	2.225	2.15	2.075	2	1.925	1.85	1.775	1.7	1.625	1.55	1.475	1.4	1.325	1.25	1.175	1.1	1.025	0.95	0.875	0.8	0.725	0.65	0.575	0.5	0.425	0.35	0.275	0.2	0.125	0.05
-4.4															2.65	2.575	2.5	2.425	2.35	2.275	2.2	2.125	2.05	1.975	1.9	1.825	1.75	1.675	1.6	1.525	1.45	1.375	1.3	1.225	1.15	1.075	1	0.925	0.85	0.775	0.7	0.625	0.55	0.475	0.4	0.325	0.25	0.175	0.1
-4.5																2.625	2.55	2.475	2.4	2.325	2.25	2.175	2.1	2.025	1.95	1.875	1.8	1.725	1.65	1.575	1.5	1.425	1.35	1.275	1.2	1.125	1.05	0.975	0.9	0.825	0.75	0.675	0.6	0.525	0.45	0.375	0.3	0.225	0.15
-4.6																	2.6	2.525	2.45	2.375	2.3	2.225	2.15	2.075	2	1.925	1.85	1.775	1.7	1.625	1.55	1.475	1.4	1.325	1.25	1.175	1.1	1.025	0.95	0.875	0.8	0.725	0.65	0.575	0.5	0.425	0.35	0.275	0.2
-4.7																		2.575	2.5	2.425	2.35	2.275	2.2	2.125	2.05	1.975	1.9	1.825	1.75	1.675	1.6	1.525	1.45	1.375	1.3	1.225	1.15	1.075	1	0.925	0.85	0.775	0.7	0.625	0.55	0.475	0.4	0.325	0.25
-4.8																			2.55	2.475	2.4	2.325	2.25	2.175	2.1	2.025	1.95	1.875	1.8	1.725	1.65	1.575	1.5	1.425	1.35	1.275	1.2	1.125	1.05	0.975	0.9	0.825	0.75	0.675	0.6	0.525	0.45	0.375	0.3
-4.9																				2.525	2.45	2.375	2.3	2.225	2.15	2.075	2	1.925	1.85	1.775	1.7	1.625	1.55	1.475	1.4	1.325	1.25	1.175	1.1	1.025	0.95	0.875	0.8	0.725	0.65	0.575	0.5	0.425	0.35
-5																					2.5	2.425	2.35	2.275	2.2	2.125	2.05	1.975	1.9	1.825	1.75	1.675	1.6	1.525	1.45	1.375	1.3	1.225	1.15	1.075	1	0.925	0.85	0.775	0.7	0.625	0.55	0.475	0.4
-5.1																						2.4949	2.4	2.325	2.25	2.175	2.1	2.025	1.95	1.875	1.8	1.725	1.65	1.575	1.5	1.425	1.35	1.275	1.2	1.125	1.05	0.975	0.9	0.825	0.75	0.675	0.6	0.525	0.45
-5.2																							2.45	2.375	2.3	2.225	2.15	2.075	2	1.925	1.85	1.775	1.7	1.625	1.55	1.475	1.4	1.325	1.25	1.175	1.1	1.025	0.95	0.875	0.8	0.725	0.65	0.575	0.5
-5.3																								2.425	2.35	2.275	2.2	2.125	2.05	1.975	1.9	1.825	1.75	1.675	1.6	1.525	1.45	1.375	1.3	1.225	1.15	1.075	1	0.925	0.85	0.775	0.7	0.625	0.55
-5.4																										2.325	2.25	2.175	2.1	2.025	1.95	1.875	1.8	1.725	1.65	1.575	1.5	1.425	1.35	1.275	1.2	1.125	1.05	0.975	0.9	0.825	0.75	0.675	0.6
-5.5																										2.375	2.3	2.225	2.15	2.075	2	1.925	1.85	1.775	1.7	1.625	1.55	1.475	1.4	1.325	1.25	1.175	1.1	1.025	0.95	0.875	0.8	0.725	0.650027
-5.6																											2.38235	2.275	2.2	2.125	2.05	1.975	1.9	1.825	1.75	1.675	1.6	1.525	1.45	1.375	1.3	1.225	1.15	1.075	1	0.925	0.85	0.775	0.700085
-5.7																												2.325	2.25	2.175	2.1	2.025	1.95	1.875	1.8	1.725	1.65	1.575	1.5	1.425	1.35	1.275	1.2	1.125	1.05	0.975	0.9	0.825	0.750149
-5.8																													2.3	2.225	2.15	2.075	2	1.925	1.85	1.775	1.7	1.625	1.55	1.475	1.4	1.325	1.25	1.175	1.1	1.025	0.95	0.875	0.800202
-5.9																															2.2	2.125	2.05	1.975	1.9	1.825	1.75	1.675	1.6	1.525	1.45	1.375	1.3	1.225	1.15	1.075	1	0.925	0.850233
-6																															2.25	2.175	2.1	2.025	1.95	1.875	1.8	1.725	1.65	1.575	1.5	1.425	1.35	1.275	1.2	1.125	1.05	0.975	0.900238
-6.1																																2.25	2.15	2.075	2	1.925	1.85	1.775	1.7	1.625	1.55	1.475	1.4	1.325	1.25	1.175	1.1	1.025	0.950217
-6.2																																	2.2	2.125	2.05	1.975	1.9	1.825	1.75	1.675	1.6	1.525	1.45	1.375	1.3	1.225	1.15	1.075	1.00018
-6.3																																		2.175	2.1	2.025	1.95	1.875	1.8	1.725	1.65	1.575	1.5	1.425	1.35	1.275	1.2	1.125	1.05012
-6.4																																				2.075	2	1.925	1.85	1.775	1.7	1.625	1.55	1.475	1.4	1.325	1.25	1.175	1.10006
-6.5																																				2.125	2.05	1.975	1.9	1.825	1.75	1.675	1.6	1.525	1.45	1.375	1.3	1.225	1.15002
-6.6																																					2.15094	2.025	1.95	1.875	1.8	1.725	1.65	1.575	1.5	1.425	1.35	1.275	1.2
-6.7																																						2.075	2	1.925	1.85	1.775	1.7	1.625	1.55	1.475	1.4	1.325	1.25
-6.8																																							2.05	1.975	1.9	1.825	1.75	1.675	1.6	1.525	1.45	1.375	1.3
-6.9																																									1.95	1.875	1.8	1.725	1.65	1.575	1.5	1.425	1.35
-7																																									2	1.925	1.85	1.775	1.7	1.625	1.55	1.475	1.4
-7.1																																										1.98387	1.9	1.825	1.75	1.675	1.6	1.525	1.45
-7.2																																											1.95	1.875	1.8	1.725	1.65	1.575	1.5
-7.3																																												1.925	1.85	1.775	1.7	1.625	1.55
-7.4																																														1.825	1.75	1.675	1.6
-7.5																																														1.875	1.8	1.725	1.65
-7.6																																															1.90385	1.775	1.7
-7.7																																																1.825	1.75
-7.8																																																	1.8
-7.9
-8
-8.1
-8.2
-8.3
-8.4
-8.5
-8.6
-8.7
-8.8
-8.9
-9
-9.1
-9.2
-9.3
-9.4
-9.5
-9.6
-9.7
-9.8
-9.9
-10
-10.1
-10.2
-10.3
-10.4
-10.5
-10.6
-10.7
-10.8
-10.9
-11
-11.1
-11.2
-11.3
-11.4
-11.5
-11.6
-11.7
-11.8
-11.9
-12
-12.1
-12.2
-12.3
-12.4
-12.5
-12.6
-12.7
-12.8
-12.9
-13
-13.1
-13.2
-13.3
-13.4
-13.5
-13.6
-13.7
-13.8
-13.9
-14
-14.1
-14.2
-14.3
-14.4
-14.5
-14.6
-14.7
-14.8
-14.9
-15
-15.1
-15.2
-15.3
-15.4
-15.5
-15.6
-15.7
-15.8
-15.9
-16
-16.1
-16.2
-16.3
-16.4
-16.5
-16.6
-16.7
-16.8
-16.9
-17
-17.1
-17.2
-17.3
-17.4
-17.5
-17.6
-17.7
-17.8
-17.9
-18
-18.1
-18.2
-18.3
-18.4
-18.5
-18.6
-18.7
-18.8
-18.9
-19
-19.1
-19.2
-19.3
-19.4
-19.5
-19.6
-19.7
-19.8
-19.9
-20
-20.1
-20.2
-20.3
-20.4
-20.5
-20.6
-20.7
-20.8
-20.9
-21
[truncated: 492 more columns]

## Sheet: CB2_PRE
	-27	-26.9	-26.8	-26.7	-26.6	-26.5	-26.4	-26.3	-26.2	-26.1	-26	-25.9	-25.8	-25.7	-25.6	-25.5	-25.4	-25.3	-25.2	-25.1	-25	-24.9	-24.8	-24.7	-24.6	-24.5	-24.4	-24.3	-24.2	-24.1	-24	-23.9	-23.8	-23.7	-23.6	-23.5	-23.4	-23.3	-23.2	-23.1	-23	-22.9	-22.8	-22.7	-22.6	-22.5	-22.4	-22.3	-22.2
21
20.9
20.8
20.7
20.6
20.5
20.4
20.3
20.2
20.1
20
19.9
19.8
19.7
19.6
19.5
19.4
19.3
19.2
19.1
19
18.9
18.8
18.7
18.6
18.5
18.4
18.3
18.2
18.1
18
17.9
17.8
17.7
17.6
17.5
17.4
17.3
17.2
17.1
17
16.9
16.8
16.7
16.6
16.5
16.4
16.3
16.2
16.1
16
15.9
15.8
15.7
15.6
15.5
15.4
15.3
15.2
15.1
15
14.9
14.8
14.7
14.6
14.5
14.4
14.3
14.2
14.1
14
13.9
13.8
13.7
13.6
13.5
13.4
13.3
13.2
13.1
13
12.9
12.8
12.7
12.6
12.5
12.4
12.3
12.2
12.1
12
11.9
11.8
11.7
11.6
11.5
11.4
11.3
11.2
11.1
11
10.9
10.8
10.7
10.6
10.5
10.4
10.3
10.2
10.1
10
9.9
9.8
9.7
9.6
9.5
9.4
9.3
9.2
9.1
9
8.9
8.8
8.7
8.6
8.5
8.4
8.3
8.2
8.1
8
7.9
7.8																																																	29.2
7.7																																																29.1333	29.2167
7.6																																															29.0667	29.15	29.2333
7.5																																														29	29.0833	29.1667	29.25
7.4																																													28.9333	29.0167	29.1	29.1833	29.2667
7.3																																												28.8667	28.95	29.0333	29.1167	29.2	29.2833
7.2																																											28.8	28.8833	28.9667	29.05	29.1333	29.2167	29.3
7.1																																										28.7333	28.8167	28.9	28.9833	29.0667	29.15	29.2333	29.3167
7																																									28.6667	28.75	28.8333	28.9167	29	29.0833	29.1667	29.25	29.3333
6.9																																								28.6	28.6833	28.7667	28.85	28.9333	29.0167	29.1	29.1833	29.2667	29.35
6.8																																							28.5333	28.6167	28.7	28.7833	28.8667	28.95	29.0333	29.1167	29.2	29.2833	29.3667
6.7																																						28.4667	28.55	28.6333	28.7167	28.8	28.8833	28.9667	29.05	29.1333	29.2167	29.3	29.3833
6.6																																					28.4	28.4833	28.5667	28.65	28.7333	28.8167	28.9	28.9833	29.0667	29.15	29.2333	29.3167	29.4
6.5																																				28.3333	28.4167	28.5	28.5833	28.6667	28.75	28.8333	28.9167	29	29.0833	29.1667	29.25	29.3333	29.4166
6.4																																			28.2667	28.35	28.4333	28.5167	28.6	28.6833	28.7667	28.85	28.9333	29.0167	29.1	29.1833	29.2667	29.35	29.4332
6.3																																		28.2	28.2833	28.3667	28.45	28.5333	28.6167	28.7	28.7833	28.8667	28.95	29.0333	29.1167	29.2	29.2833	29.3667	29.4498
6.2																																	28.1333	28.2167	28.3	28.3833	28.4667	28.55	28.6333	28.7167	28.8	28.8833	28.9667	29.05	29.1333	29.2167	29.3	29.3833	29.4664
6.1																																28.0667	28.15	28.2333	28.3167	28.4	28.4833	28.5667	28.65	28.7333	28.8167	28.9	28.9833	29.0667	29.15	29.2333	29.3167	29.4	29.483
6																															28	28.0833	28.1667	28.25	28.3333	28.4167	28.5	28.5833	28.6667	28.75	28.8333	28.9167	29	29.0833	29.1667	29.25	29.3333	29.4167	29.4997
5.9																														27.9333	28.0167	28.1	28.1833	28.2667	28.35	28.4333	28.5167	28.6	28.6833	28.7667	28.85	28.9333	29.0167	29.1	29.1833	29.2667	29.35	29.4333	29.5164
5.8																													27.8667	27.95	28.0333	28.1167	28.2	28.2833	28.3667	28.45	28.5333	28.6167	28.7	28.7833	28.8667	28.95	29.0333	29.1167	29.2	29.2833	29.3667	29.45	29.5331
5.7																												27.8	27.8833	27.9667	28.05	28.1333	28.2167	28.3	28.3833	28.4667	28.55	28.6333	28.7167	28.8	28.8833	28.9667	29.05	29.1333	29.2167	29.3	29.3833	29.4667	29.5498
5.6																											27.7333	27.8167	27.9	27.9833	28.0667	28.15	28.2333	28.3167	28.4	28.4833	28.5667	28.65	28.7333	28.8167	28.9	28.9833	29.0667	29.15	29.2333	29.3167	29.4	29.4833	29.5666
5.5																										27.6667	27.75	27.8333	27.9167	28	28.0833	28.1667	28.25	28.3333	28.4167	28.5	28.5833	28.6667	28.75	28.8333	28.9167	29	29.0833	29.1667	29.25	29.3333	29.4167	29.5	29.5833
5.4																									27.6	27.6833	27.7667	27.85	27.9333	28.0167	28.1	28.1833	28.2667	28.35	28.4333	28.5167	28.6	28.6833	28.7667	28.85	28.9333	29.0167	29.1	29.1833	29.2667	29.35	29.4333	29.5167	29.6
5.3																								27.5333	27.6167	27.7	27.7833	27.8667	27.95	28.0333	28.1167	28.2	28.2833	28.3667	28.45	28.5333	28.6167	28.7	28.7833	28.8667	28.95	29.0333	29.1167	29.2	29.2833	29.3667	29.45	29.5333	29.6167
5.2																							27.4667	27.55	27.6333	27.7167	27.8	27.8833	27.9667	28.05	28.1333	28.2167	28.3	28.3833	28.4667	28.55	28.6333	28.7167	28.8	28.8833	28.9667	29.05	29.1333	29.2167	29.3	29.3833	29.4667	29.55	29.6333
5.1																						27.4	27.4833	27.5667	27.65	27.7333	27.8167	27.9	27.9833	28.0667	28.15	28.2333	28.3167	28.4	28.4833	28.5667	28.65	28.7333	28.8167	28.9	28.9833	29.0667	29.15	29.2333	29.3167	29.4	29.4833	29.5667	29.65
5																					27.3333	27.4167	27.5	27.5833	27.6667	27.75	27.8333	27.9167	28	28.0833	28.1667	28.25	28.3333	28.4167	28.5	28.5833	28.6667	28.75	28.8333	28.9167	29	29.0833	29.1667	29.25	29.3333	29.4167	29.5	29.5833	29.6667
4.9																				27.2667	27.35	27.4333	27.5167	27.6	27.6833	27.7667	27.85	27.9333	28.0167	28.1	28.1833	28.2667	28.35	28.4333	28.5167	28.6	28.6833	28.7667	28.85	28.9333	29.0167	29.1	29.1833	29.2667	29.35	29.4333	29.5167	29.6	29.6833
4.8																			27.2	27.2833	27.3667	27.45	27.5333	27.6167	27.7	27.7833	27.8667	27.95	28.0333	28.1167	28.2	28.2833	28.3667	28.45	28.5333	28.6167	28.7	28.7833	28.8667	28.95	29.0333	29.1167	29.2	29.2833	29.3667	29.45	29.5333	29.6167	29.7
4.7																		27.1333	27.2167	27.3	27.3833	27.4667	27.55	27.6333	27.7167	27.8	27.8833	27.9667	28.05	28.1333	28.2167	28.3	28.3833	28.4667	28.55	28.6333	28.7167	28.8	28.8833	28.9667	29.05	29.1333	29.2167	29.3	29.3833	29.4667	29.55	29.6333	29.7167
4.6																	27.0667	27.15	27.2333	27.3167	27.4	27.4833	27.5667	27.65	27.7333	27.8167	27.9	27.9833	28.0667	28.15	28.2333	28.3167	28.4	28.4833	28.5667	28.65	28.7333	28.8167	28.9	28.9833	29.0667	29.15	29.2333	29.3167	29.4	29.4833	29.5667	29.65	29.7333
4.5																27	27.0833	27.1667	27.25	27.3333	27.4167	27.5	27.5833	27.6667	27.75	27.8333	27.9167	28	28.0833	28.1667	28.25	28.3333	28.4167	28.5	28.5833	28.6667	28.75	28.8333	28.9167	29	29.0833	29.1667	29.25	29.3333	29.4167	29.5	29.5833	29.6667	29.75
4.4															26.9333	27.0167	27.1	27.1833	27.2667	27.35	27.4333	27.5167	27.6	27.6833	27.7667	27.85	27.9333	28.0167	28.1	28.1833	28.2667	28.35	28.4333	28.5167	28.6	28.6833	28.7667	28.85	28.9333	29.0167	29.1	29.1833	29.2667	29.35	29.4333	29.5167	29.6	29.6833	29.7667
4.3														26.8667	26.95	27.0333	27.1167	27.2	27.2833	27.3667	27.45	27.5333	27.6167	27.7	27.7833	27.8667	27.95	28.0333	28.1167	28.2	28.2833	28.3667	28.45	28.5333	28.6167	28.7	28.7833	28.8667	28.95	29.0333	29.1167	29.2	29.2833	29.3667	29.45	29.5333	29.6167	29.7	29.7833
4.2													26.8	26.8833	26.9667	27.05	27.1333	27.2167	27.3	27.3833	27.4667	27.55	27.6333	27.7167	27.8	27.8833	27.9665	28.0496	28.1328	28.216	28.2993	28.3826	28.4661	28.5496	28.6331	28.7166	28.8	28.8833	28.9667	29.05	29.1333	29.2167	29.3	29.3833	29.4667	29.55	29.6333	29.7167	29.8
4.1												26.7333	26.8167	26.9	26.9833	27.0667	27.15	27.2333	27.3167	27.4	27.4832	27.566	27.6485	27.7309	27.8131	27.8954	27.9777	28.0601	28.1427	28.2255	28.3086	28.3919	28.4755	28.5593	28.6434	28.7277	28.8121	28.8967	28.9812	29.0656	29.1497	29.2333	29.3167	29.4	29.4833	29.5667	29.65	29.7333	29.8167
4											26.6667	26.75	26.8333	26.9167	27	27.0833	27.1667	27.2496	27.3318	27.4136	27.4949	27.576	27.6569	27.7378	27.8188	27.8999	27.9812	28.0628	28.1447	28.227	28.3097	28.3929	28.4765	28.5605	28.645	28.73	28.8153	28.9009	28.9868	29.0729	29.159	29.245	29.3307	29.4158	29.5	29.5833	29.6667	29.75	29.8333
3.9										26.6	26.6833	26.7667	26.85	26.9333	27.0164	27.0986	27.1798	27.2604	27.3403	27.4198	27.4991	27.5783	27.6575	27.7368	27.8164	27.8963	27.9765	28.0573	28.1385	28.2203	28.3026	28.3855	28.4691	28.5533	28.6381	28.7235	28.8095	28.8961	28.9831	29.0706	29.1585	29.2465	29.3347	29.4227	29.5103	29.5972	29.6828	29.7667	29.85
3.8									26.5333	26.6167	26.7	26.7833	26.8662	26.9477	27.0279	27.1071	27.1855	27.2632	27.3406	27.4178	27.4949	27.5721	27.6496	27.7274	27.8056	27.8843	27.9636	28.0434	28.124	28.2052	28.2871	28.3698	28.4533	28.5376	28.6226	28.7084	28.795	28.8823	28.9703	29.059	29.1483	29.2381	29.3284	29.4189	29.5094	29.5998	29.6896	29.7783	29.8654
3.7								26.4667	26.55	26.6333	26.7162	26.7973	26.8766	26.9545	27.0311	27.1069	27.1821	27.257	27.3318	27.4067	27.4817	27.5571	27.6329	27.7092	27.7862	27.8638	27.9421	28.0212	28.101	28.1818	28.2633	28.3458	28.4291	28.5134	28.5986	28.6847	28.7718	28.8597	28.9486	29.0383	29.1288	29.2201	29.3121	29.4047	29.4977	29.591	29.6843	29.7773	29.8695
3.6							26.4	26.4833	26.5665	26.6476	26.7263	26.8029	26.8778	26.9514	27.0243	27.0967	27.1688	27.241	27.3134	27.386	27.4592	27.5329	27.6072	27.6822	27.758	27.8346	27.9121	27.9904	28.0697	28.15	28.2312	28.3134	28.3967	28.481	28.5663	28.6527	28.7401	28.8286	28.9181	29.0087	29.1003	29.1928	29.2863	29.3806	29.4757	29.5714	29.6677	29.7641	29.8606
3.5						26.3333	26.4167	26.4987	26.5773	26.6528	26.7259	26.7973	26.8675	26.9371	27.0063	27.0755	27.1449	27.2146	27.2848	27.3556	27.427	27.4993	27.5723	27.6462	27.721	27.7968	27.8735	27.9513	28.0301	28.1099	28.1909	28.2729	28.3561	28.4403	28.5258	28.6124	28.7001	28.789	28.8791	28.9704	29.0628	29.1563	29.251	29.3468	29.4436	29.5413	29.64	29.7393	29.8392
3.4					26.2667	26.3498	26.4295	26.5045	26.5759	26.6448	26.7121	26.7785	26.8444	26.9103	26.9764	27.0429	27.1099	27.1775	27.2459	27.3151	27.3852	27.4562	27.5282	27.6012	27.6752	27.7502	27.8264	27.9037	27.9821	28.0616	28.1423	28.2242	28.3073	28.3916	28.4771	28.5639	28.6519	28.7412	28.8317	28.9235	29.0166	29.111	29.2066	29.3036	29.4017	29.5011	29.6016	29.7032	29.8058
3.3				26.2	26.2822	26.358	26.428	26.4941	26.558	26.6208	26.683	26.7452	26.8077	26.8706	26.9342	26.9985	27.0636	27.1296	27.1966	27.2646	27.3336	27.4037	27.4749	27.5472	27.6206	27.6951	27.7709	27.8478	27.9259	28.0052	28.0857	28.1675	28.2506	28.3349	28.4205	28.5074	28.5956	28.6852	28.7761	28.8683	28.9619	29.0569	29.1533	29.2511	29.3503	29.4509	29.5529	29.6562	29.7609
3.2			26.1333	26.2132	26.2825	26.3454	26.4051	26.4635	26.5214	26.5794	26.6379	26.697	26.7568	26.8176	26.8794	26.9422	27.006	27.0709	27.1369	27.2041	27.2724	27.3418	27.4124	27.4843	27.5573	27.6315	27.7069	27.7836	27.8615	27.9407	28.0212	28.1029	28.1859	28.2703	28.356	28.443	28.5314	28.6211	28.7123	28.8049	28.8989	28.9943	29.0913	29.1897	29.2896	29.3911	29.4941	29.5987	29.7048
3.1		26.0667	26.1398	26.198	26.2519	26.3046	26.3573	26.4107	26.4648	26.52	26.5762	26.6334	26.6919	26.7514	26.8121	26.8741	26.9371	27.0014	27.0669	27.1336	27.2015	27.2706	27.341	27.4126	27.4854	27.5594	27.6347	27.7113	27.7891	27.8683	27.9487	28.0304	28.1135	28.1979	28.2836	28.3707	28.4592	28.5491	28.6405	28.7333	28.8275	28.9233	29.0205	29.1194	29.2197	29.3217	29.4254	29.5307	29.6376
3	26	26.044	26.0893	26.1359	26.1839	26.2331	26.2836	26.3353	26.3883	26.4426	26.4981	26.5549	26.6129	26.6721	26.7326	26.7943	26.8572	26.9214	26.9868	27.0534	27.1212	27.1903	27.2606	27.3322	27.405	27.479	27.5543	27.6309	27.7088	27.788	27.8684	27.9502	28.0333	28.1177	28.2036	28.2907	28.3793	28.4693	28.5607	28.6536	28.748	28.8438	28.9412	29.0402	29.1408	29.243	29.3468	29.4524	29.5596
2.9	25.8167	25.9	25.9695	26.0261	26.0794	26.1319	26.1848	26.2382	26.2925	26.3479	26.4042	26.4617	26.5203	26.5801	26.641	26.7032	26.7664	26.8309	26.8966	26.9635	27.0316	27.1009	27.1714	27.2432	27.3162	27.3904	27.4658	27.5426	27.6206	27.6998	27.7804	27.8623	27.9454	28.0299	28.1158	28.203	28.2916	28.3816	28.4731	28.5659	28.6603	28.7561	28.8534	28.9523	29.0528	29.1548	29.2585	29.3638	29.4708
2.8	25.6333	25.7167	25.8	25.877	25.9431	26.0041	26.0629	26.1208	26.1785	26.2365	26.2951	26.3544	26.4146	26.4757	26.5378	26.6009	26.6651	26.7303	26.7967	26.8642	26.9328	27.0026	27.0736	27.1457	27.219	27.2936	27.3693	27.4463	27.5245	27.604	27.6847	27.7667	27.8499	27.9345	28.0204	28.1076	28.1962	28.2862	28.3775	28.4702	28.5644	28.66	28.7571	28.8556	28.9557	29.0573	29.1603	29.265	29.3712
2.7	25.45	25.5333	25.6167	25.7	25.7808	25.8531	25.9203	25.9847	26.0475	26.1097	26.1716	26.2337	26.2962	26.3594	26.4232	26.4878	26.5533	26.6197	26.6871	26.7556	26.825	26.8955	26.9672	27.0399	27.1137	27.1887	27.2648	27.3422	27.4207	27.5004	27.5813	27.6634	27.7468	27.8315	27.9174	28.0046	28.0931	28.1829	28.2741	28.3665	28.4604	28.5556	28.6522	28.7501	28.8495	28.9502	29.0523	29.1558	29.2605
2.6	25.2667	25.35	25.4333	25.5167	25.6	25.6827	25.7597	25.8318	25.901	25.9682	26.0345	26.1002	26.1658	26.2315	26.2976	26.3642	26.4315	26.4994	26.5682	26.6378	26.7083	26.7798	26.8523	26.9257	27.0002	27.0758	27.1525	27.2302	27.3091	27.3891	27.4703	27.5526	27.6361	27.7208	27.8067	27.8938	27.9822	28.0718	28.1626	28.2547	28.3481	28.4427	28.5386	28.6357	28.7341	28.8336	28.9343	29.0361	29.1388
2.5	25.0833	25.1667	25.25	25.3333	25.4167	25.5	25.5833	25.6639	25.7401	25.8133	25.8845	25.9545	26.0237	26.0926	26.1614	26.2304	26.2998	26.3696	26.44	26.5111	26.5829	26.6555	26.729	26.8034	26.8787	26.9549	27.0322	27.1105	27.1898	27.2701	27.3516	27.4341	27.5177	27.6024	27.6883	27.7753	27.8635	27.9527	28.0432	28.1348	28.2275	28.3213	28.4163	28.5123	28.6093	28.7072	28.806	28.9055	29.0055
2.4	24.9	24.9833	25.0667	25.15	25.2333	25.3167	25.4	25.4833	25.5662	25.6458	25.7225	25.7972	25.8705	25.9429	26.0149	26.0867	26.1584	26.2304	26.3027	26.3755	26.4488	26.5228	26.5974	26.6728	26.7491	26.8261	26.9041	26.9829	27.0627	27.1434	27.2252	27.3079	27.3916	27.4764	27.5621	27.649	27.7368	27.8257	27.9156	28.0065	28.0984	28.1912	28.2849	28.3795	28.4748	28.5708	28.6672	28.7638	28.8603
2.3	24.7167	24.8	24.8833	24.9667	25.05	25.1333	25.2167	25.3	25.3833	25.4667	25.5491	25.6288	25.7066	25.783	25.8584	25.9332	26.0076	26.082	26.1564	26.2311	26.3061	26.3816	26.4575	26.5341	26.6114	26.6893	26.768	26.8475	26.9278	27.009	27.091	27.1739	27.2577	27.3425	27.4281	27.5146	27.6021	27.6904	27.7796	27.8697	27.9605	28.0521	28.1444	28.2372	28.3304	28.4239	28.5173	28.6105	28.7028
2.2	24.5333	24.6167	24.7	24.7833	24.8667	24.95	25.0333	25.1167	25.2	25.2833	25.3667	25.45	25.5325	25.613	25.6921	25.7702	25.8476	25.9245	26.0013	26.078	26.1549	26.2319	26.3094	26.3872	26.4656	26.5445	26.624	26.7042	26.7851	26.8667	26.949	27.0321	27.116	27.2006	27.286	27.3722	27.4591	27.5468	27.6352	27.7242	27.8138	27.9038	27.9943	28.085	28.1757	28.2662	28.3561	28.4449	28.5321
2.1	24.35	24.4333	24.5167	24.6	24.6833	24.7667	24.85	24.9333	25.0167	25.1	25.1833	25.2667	25.35	25.4333	25.5163	25.5978	25.6783	25.7581	25.8373	25.9163	25.9951	26.0739	26.1529	26.2321	26.3117	26.3916	26.472	26.5529	26.6343	26.7164	26.799	26.8822	26.9661	27.0506	27.1357	27.2214	27.3077	27.3946	27.4819	27.5697	27.6577	27.746	27.8343	27.9225	28.0102	28.0971	28.1828	28.2667	28.35
2	24.1667	24.25	24.3333	24.4167	24.5	24.5833	24.6667	24.75	24.8333	24.9167	25	25.0833	25.1667	25.25	25.3333	25.4167	25.5	25.5827	25.6645	25.7458	25.8267	25.9074	25.9881	26.0687	26.1495	26.2305	26.3118	26.3935	26.4755	26.5579	26.6408	26.7242	26.808	26.8923	26.977	27.0621	27.1476	27.2335	27.3196	27.4058	27.4921	27.5782	27.664	27.7491	27.8333	27.9167	28	28.0833	28.1667
1.9	23.9833	24.0667	24.15	24.2333	24.3167	24.4	24.4833	24.5667	24.65	24.7333	24.8167	24.9	24.9833	25.0667	25.15	25.2333	25.3167	25.4	25.4833	25.5667	25.6498	25.7324	25.8147	25.8969	25.979	26.0611	26.1434	26.2258	26.3084	26.3912	26.4743	26.5577	26.6414	26.7253	26.8095	26.8939	26.9785	27.0631	27.1478	27.2322	27.3164	27.4	27.4833	27.5667	27.65	27.7333	27.8167	27.9	27.9833
1.8	23.8	23.8833	23.9667	24.05	24.1333	24.2167	24.3	24.3833	24.4667	24.55	24.6333	24.7167	24.8	24.8833	24.9667	25.05	25.1333	25.2167	25.3	25.3833	25.4667	25.55	25.6333	25.7167	25.8	25.8833	25.9664	26.0495	26.1327	26.2159	26.2992	26.3826	26.466	26.5495	26.6331	26.7166	26.8	26.8833	26.9667	27.05	27.1333	27.2167	27.3	27.3833	27.4667	27.55	27.6333	27.7167	27.8
1.7	23.6167	23.7	23.7833	23.8667	23.95	24.0333	24.1167	24.2	24.2833	24.3667	24.45	24.5333	24.6167	24.7	24.7833	24.8667	24.95	25.0333	25.1167	25.2	25.2833	25.3667	25.45	25.5333	25.6167	25.7	25.7833	25.8667	25.95	26.0333	26.1167	26.2	26.2833	26.3667	26.45	26.5333	26.6167	26.7	26.7833	26.8667	26.95	27.0333	27.1167	27.2	27.2833	27.3667	27.45	27.5333	27.6167
1.6	23.4333	23.5167	23.6	23.6833	23.7667	23.85	23.9333	24.0167	24.1	24.1833	24.2667	24.35	24.4333	24.5167	24.6	24.6833	24.7667	24.85	24.9333	25.0167	25.1	25.1833	25.2667	25.35	25.4333	25.5167	25.6	25.6833	25.7667	25.85	25.9333	26.0167	26.1	26.1833	26.2667	26.35	26.4333	26.5167	26.6	26.6833	26.7667	26.85	26.9333	27.0167	27.1	27.1833	27.2667	27.35	27.4333
1.5	23.25	23.3333	23.4167	23.5	23.5833	23.6667	23.75	23.8333	23.9167	24	24.0833	24.1667	24.25	24.3333	24.4167	24.5	24.5833	24.6667	24.75	24.8333	24.9167	25	25.0833	25.1667	25.25	25.3333	25.4167	25.5	25.5833	25.6667	25.75	25.8333	25.9167	26	26.0833	26.1667	26.25	26.3333	26.4167	26.5	26.5833	26.6667	26.75	26.8333	26.9167	27	27.0833	27.1667	27.25
1.4	23.0667	23.15	23.2333	23.3167	23.4	23.4833	23.5667	23.65	23.7333	23.8167	23.9	23.9833	24.0667	24.15	24.2333	24.3167	24.4	24.4833	24.5667	24.65	24.7333	24.8167	24.9	24.9833	25.0667	25.15	25.2333	25.3167	25.4	25.4833	25.5667	25.65	25.7333	25.8167	25.9	25.9833	26.0667	26.15	26.2333	26.3167	26.4	26.4833	26.5667	26.65	26.7333	26.8167	26.9	26.9833	27.0667
1.3	22.8833	22.9667	23.05	23.1333	23.2167	23.3	23.3833	23.4667	23.55	23.6333	23.7167	23.8	23.8833	23.9667	24.05	24.1333	24.2167	24.3	24.3833	24.4667	24.55	24.6333	24.7167	24.8	24.8833	24.9667	25.05	25.1333	25.2167	25.3	25.3833	25.4667	25.55	25.6333	25.7167	25.8	25.8833	25.9667	26.05	26.1333	26.2167	26.3	26.3833	26.4667	26.55	26.6333	26.7167	26.8	26.8833
1.2	22.7	22.7833	22.8667	22.95	23.0333	23.1167	23.2	23.2833	23.3667	23.45	23.5333	23.6167	23.7	23.7833	23.8667	23.95	24.0333	24.1167	24.2	24.2833	24.3667	24.45	24.5333	24.6167	24.7	24.7833	24.8667	24.95	25.0333	25.1167	25.2	25.2833	25.3667	25.45	25.5333	25.6167	25.7	25.7833	25.8667	25.95	26.0333	26.1167	26.2	26.2833	26.3667	26.45	26.5333	26.6167	26.7
1.1	22.5167	22.6	22.6833	22.7667	22.85	22.9333	23.0167	23.1	23.1833	23.2667	23.35	23.4333	23.5167	23.6	23.6833	23.7667	23.85	23.9333	24.0167	24.1	24.1833	24.2667	24.35	24.4333	24.5167	24.6	24.6833	24.7667	24.85	24.9333	25.0167	25.1	25.1833	25.2667	25.35	25.4333	25.5167	25.6	25.6833	25.7667	25.85	25.9333	26.0167	26.1	26.1833	26.2667	26.35	26.4333	26.5167
1	22.3333	22.4167	22.5	22.5833	22.6667	22.75	22.8333	22.9167	23	23.0833	23.1667	23.25	23.3333	23.4167	23.5	23.5833	23.6667	23.75	23.8333	23.9167	24	24.0833	24.1667	24.25	24.3333	24.4167	24.5	24.5833	24.6667	24.75	24.8333	24.9167	25	25.0833	25.1667	25.25	25.3333	25.4167	25.5	25.5833	25.6667	25.75	25.8333	25.9167	26	26.0833	26.1667	26.25	26.3333
0.9	22.15	22.2333	22.3167	22.4	22.4833	22.5667	22.65	22.7333	22.8167	22.9	22.9833	23.0667	23.15	23.2333	23.3167	23.4	23.4833	23.5667	23.65	23.7333	23.8167	23.9	23.9833	24.0667	24.15	24.2333	24.3167	24.4	24.4833	24.5667	24.65	24.7333	24.8167	24.9	24.9833	25.0667	25.15	25.2333	25.3167	25.4	25.4833	25.5667	25.65	25.7333	25.8167	25.9	25.9833	26.0667	26.15
0.8	21.9667	22.05	22.1333	22.2167	22.3	22.3833	22.4667	22.55	22.6333	22.7167	22.8	22.8833	22.9667	23.05	23.1333	23.2167	23.3	23.3833	23.4667	23.55	23.6333	23.7167	23.8	23.8833	23.9667	24.05	24.1333	24.2167	24.3	24.3833	24.4667	24.55	24.6333	24.7167	24.8	24.8833	24.9667	25.05	25.1333	25.2167	25.3	25.3833	25.4667	25.55	25.6333	25.7167	25.8	25.8833	25.9667
0.7	21.7833	21.8667	21.95	22.0333	22.1167	22.2	22.2833	22.3667	22.45	22.5333	22.6167	22.7	22.7833	22.8667	22.95	23.0333	23.1167	23.2	23.2833	23.3667	23.45	23.5333	23.6167	23.7	23.7833	23.8667	23.95	24.0333	24.1167	24.2	24.2833	24.3667	24.45	24.5333	24.6167	24.7	24.7833	24.8667	24.95	25.0333	25.1167	25.2	25.2833	25.3667	25.45	25.5333	25.6167	25.7	25.7833
0.6	21.6	21.6833	21.7667	21.85	21.9333	22.0167	22.1	22.1833	22.2667	22.35	22.4333	22.5167	22.6	22.6833	22.7667	22.85	22.9333	23.0167	23.1	23.1833	23.2667	23.35	23.4333	23.5167	23.6	23.6833	23.7667	23.85	23.9333	24.0167	24.1	24.1833	24.2667	24.35	24.4333	24.5167	24.6	24.6833	24.7667	24.85	24.9333	25.0167	25.1	25.1833	25.2667	25.35	25.4333	25.5167	25.6
0.5	21.4167	21.5	21.5833	21.6667	21.75	21.8333	21.9167	22	22.0833	22.1667	22.25	22.3333	22.4167	22.5	22.5833	22.6667	22.75	22.8333	22.9167	23	23.0833	23.1667	23.25	23.3333	23.4167	23.5	23.5833	23.6667	23.75	23.8333	23.9167	24	24.0833	24.1667	24.25	24.3333	24.4167	24.5	24.5833	24.6667	24.75	24.8333	24.9167	25	25.0833	25.1667	25.25	25.3333	25.4166
0.4	21.2333	21.3167	21.4	21.4833	21.5667	21.65	21.7333	21.8167	21.9	21.9833	22.0667	22.15	22.2333	22.3167	22.4	22.4833	22.5667	22.65	22.7333	22.8167	22.9	22.9833	23.0667	23.15	23.2333	23.3167	23.4	23.4833	23.5667	23.65	23.7333	23.8167	23.9	23.9833	24.0667	24.15	24.2333	24.3167	24.4	24.4833	24.5667	24.65	24.7333	24.8167	24.9	24.9833	25.0667	25.15	25.2331
0.3	21.05	21.1333	21.2167	21.3	21.3833	21.4667	21.55	21.6333	21.7167	21.8	21.8833	21.9667	22.05	22.1333	22.2167	22.3	22.3833	22.4667	22.55	22.6333	22.7167	22.8	22.8833	22.9667	23.05	23.1333	23.2167	23.3	23.3833	23.4667	23.55	23.6333	23.7167	23.8	23.8833	23.9667	24.05	24.1333	24.2167	24.3	24.3833	24.4667	24.55	24.6333	24.7167	24.8	24.8833	24.9667	25.0495
0.2	20.8667	20.95	21.0333	21.1167	21.2	21.2833	21.3667	21.45	21.5333	21.6167	21.7	21.7833	21.8667	21.95	22.0333	22.1167	22.2	22.2833	22.3667	22.45	22.5333	22.6167	22.7	22.7833	22.8667	22.95	23.0333	23.1167	23.2	23.2833	23.3667	23.45	23.5333	23.6167	23.7	23.7833	23.8667	23.95	24.0333	24.1167	24.2	24.2833	24.3667	24.45	24.5333	24.6167	24.7	24.7833	24.8659
0.1	20.6833	20.7667	20.85	20.9333	21.0167	21.1	21.1833	21.2667	21.35	21.4333	21.5167	21.6	21.6833	21.7667	21.85	21.9333	22.0167	22.1	22.1833	22.2667	22.35	22.4333	22.5167	22.6	22.6833	22.7667	22.85	22.9333	23.0167	23.1	23.1833	23.2667	23.35	23.4333	23.5167	23.6	23.6833	23.7667	23.85	23.9333	24.0167	24.1	24.1833	24.2667	24.35	24.4333	24.5167	24.6	24.6824
0	20.5	20.5833	20.6667	20.75	20.8333	20.9167	21	21.0833	21.1667	21.25	21.3333	21.4167	21.5	21.5833	21.6667	21.75	21.8333	21.9167	22	22.0833	22.1667	22.25	22.3333	22.4167	22.5	22.5833	22.6667	22.75	22.8333	22.9167	23	23.0833	23.1667	23.25	23.3333	23.4167	23.5	23.5833	23.6667	23.75	23.8333	23.9167	24	24.0833	24.1667	24.25	24.3333	24.4167	24.499
-0.1	20.3167	20.4	20.4833	20.5667	20.65	20.7333	20.8167	20.9	20.9833	21.0667	21.15	21.2333	21.3167	21.4	21.4833	21.5667	21.65	21.7333	21.8167	21.9	21.9833	22.0667	22.15	22.2333	22.3167	22.4	22.4833	22.5667	22.65	22.7333	22.8167	22.9	22.9833	23.0667	23.15	23.2333	23.3167	23.4	23.4833	23.5667	23.65	23.7333	23.8167	23.9	23.9833	24.0667	24.15	24.2333	24.3157
-0.2	20.1333	20.2167	20.3	20.3833	20.4667	20.55	20.6333	20.7167	20.8	20.8833	20.9667	21.05	21.1333	21.2167	21.3	21.3833	21.4667	21.55	21.6333	21.7167	21.8	21.8833	21.9667	22.05	22.1333	22.2167	22.3	22.3833	22.4667	22.55	22.6333	22.7167	22.8	22.8833	22.9667	23.05	23.1333	23.2167	23.3	23.3833	23.4667	23.55	23.6333	23.7167	23.8	23.8833	23.9667	24.05	24.1325
-0.3	19.95	20.0333	20.1167	20.2	20.2833	20.3667	20.45	20.5333	20.6167	20.7	20.7833	20.8667	20.95	21.0333	21.1167	21.2	21.2833	21.3667	21.45	21.5333	21.6167	21.7	21.7833	21.8667	21.95	22.0333	22.1167	22.2	22.2833	22.3667	22.45	22.5333	22.6167	22.7	22.7833	22.8667	22.95	23.0333	23.1167	23.2	23.2833	23.3667	23.45	23.5333	23.6167	23.7	23.7833	23.8667	23.9494
-0.4	19.7667	19.85	19.9333	20.0167	20.1	20.1833	20.2667	20.35	20.4333	20.5167	20.6	20.6833	20.7667	20.85	20.9333	21.0167	21.1	21.1833	21.2667	21.35	21.4333	21.5167	21.6	21.6833	21.7667	21.85	21.9333	22.0167	22.1	22.1833	22.2667	22.35	22.4333	22.5167	22.6	22.6833	22.7667	22.85	22.9333	23.0167	23.1	23.1833	23.2667	23.35	23.4333	23.5167	23.6	23.6833	23.7663
-0.5	19.5833	19.6667	19.75	19.8333	19.9167	20	20.0833	20.1667	20.25	20.3333	20.4167	20.5	20.5833	20.6667	20.75	20.8333	20.9167	21	21.0833	21.1667	21.25	21.3333	21.4167	21.5	21.5833	21.6667	21.75	21.8333	21.9167	22	22.0833	22.1667	22.25	22.3333	22.4167	22.5	22.5833	22.6667	22.75	22.8333	22.9167	23	23.0833	23.1667	23.25	23.3333	23.4167	23.5	23.5832
-0.6	19.4	19.4833	19.5667	19.65	19.7333	19.8167	19.9	19.9833	20.0667	20.15	20.2333	20.3167	20.4	20.4833	20.5667	20.65	20.7333	20.8167	20.9	20.9833	21.0667	21.15	21.2333	21.3167	21.4	21.4833	21.5667	21.65	21.7333	21.8167	21.9	21.9833	22.0667	22.15	22.2333	22.3167	22.4	22.4833	22.5667	22.65	22.7333	22.8167	22.9	22.9833	23.0667	23.15	23.2333	23.3167	23.4
-0.7	19.2167	19.3	19.3833	19.4667	19.55	19.6333	19.7167	19.8	19.8833	19.9667	20.05	20.1333	20.2167	20.3	20.3833	20.4667	20.55	20.6333	20.7167	20.8	20.8833	20.9667	21.05	21.1333	21.2167	21.3	21.3833	21.4667	21.55	21.6333	21.7167	21.8	21.8833	21.9667	22.05	22.1333	22.2167	22.3	22.3833	22.4667	22.55	22.6333	22.7167	22.8	22.8833	22.9667	23.05	23.1333	23.2167
-0.8	19.0333	19.1167	19.2	19.2833	19.3667	19.45	19.5333	19.6167	19.7	19.7833	19.8667	19.95	20.0333	20.1167	20.2	20.2833	20.3667	20.45	20.5333	20.6167	20.7	20.7833	20.8667	20.95	21.0333	21.1167	21.2	21.2833	21.3667	21.45	21.5333	21.6167	21.7	21.7833	21.8667	21.95	22.0333	22.1167	22.2	22.2833	22.3667	22.45	22.5333	22.6167	22.7	22.7833	22.8667	22.95	23.0333
-0.9	18.85	18.9333	19.0167	19.1	19.1833	19.2667	19.35	19.4333	19.5167	19.6	19.6833	19.7667	19.85	19.9333	20.0167	20.1	20.1833	20.2667	20.35	20.4333	20.5167	20.6	20.6833	20.7667	20.85	20.9333	21.0167	21.1	21.1833	21.2667	21.35	21.4333	21.5167	21.6	21.6833	21.7667	21.85	21.9333	22.0167	22.1	22.1833	22.2667	22.35	22.4333	22.5167	22.6	22.6833	22.7667	22.85
-1	18.6667	18.75	18.8333	18.9167	19	19.0833	19.1667	19.25	19.3333	19.4167	19.5	19.5833	19.6667	19.75	19.8333	19.9167	20	20.0833	20.1667	20.25	20.3333	20.4167	20.5	20.5833	20.6667	20.75	20.8333	20.9167	21	21.0833	21.1667	21.25	21.3333	21.4167	21.5	21.5833	21.6667	21.75	21.8333	21.9167	22	22.0833	22.1667	22.25	22.3333	22.4167	22.5	22.5833	22.6667
-1.1	18.4833	18.5667	18.65	18.7333	18.8167	18.9	18.9833	19.0667	19.15	19.2333	19.3167	19.4	19.4833	19.5667	19.65	19.7333	19.8167	19.9	19.9833	20.0667	20.15	20.2333	20.3167	20.4	20.4833	20.5667	20.65	20.7333	20.8167	20.9	20.9833	21.0667	21.15	21.2333	21.3167	21.4	21.4833	21.5667	21.65	21.7333	21.8167	21.9	21.9833	22.0667	22.15	22.2333	22.3167	22.4	22.4833
-1.2	18.3	18.3833	18.4667	18.55	18.6333	18.7167	18.8	18.8833	18.9667	19.05	19.1333	19.2167	19.3	19.3833	19.4667	19.55	19.6333	19.7167	19.8	19.8833	19.9667	20.05	20.1333	20.2167	20.3	20.3833	20.4667	20.55	20.6333	20.7167	20.8	20.8833	20.9667	21.05	21.1333	21.2167	21.3	21.3833	21.4667	21.55	21.6333	21.7167	21.8	21.8833	21.9667	22.05	22.1333	22.2167	22.3
-1.3	18.1167	18.2	18.2833	18.3667	18.45	18.5333	18.6167	18.7	18.7833	18.8667	18.95	19.0333	19.1167	19.2	19.2833	19.3667	19.45	19.5333	19.6167	19.7	19.7833	19.8667	19.95	20.0333	20.1167	20.2	20.2833	20.3667	20.45	20.5333	20.6167	20.7	20.7833	20.8667	20.95	21.0333	21.1167	21.2	21.2833	21.3667	21.45	21.5333	21.6167	21.7	21.7833	21.8667	21.95	22.0333	22.1167
-1.4	17.9333	18.0167	18.1	18.1833	18.2667	18.35	18.4333	18.5167	18.6	18.6833	18.7667	18.85	18.9333	19.0167	19.1	19.1833	19.2667	19.35	19.4333	19.5167	19.6	19.6833	19.7667	19.85	19.9333	20.0167	20.1	20.1833	20.2667	20.35	20.4333	20.5167	20.6	20.6833	20.7667	20.85	20.9333	21.0167	21.1	21.1833	21.2667	21.35	21.4333	21.5167	21.6	21.6833	21.7667	21.85	21.9333
-1.5	17.75	17.8333	17.9167	18	18.0833	18.1667	18.25	18.3333	18.4167	18.5	18.5833	18.6667	18.75	18.8333	18.9167	19	19.0833	19.1667	19.25	19.3333	19.4167	19.5	19.5833	19.6667	19.75	19.8333	19.9167	20	20.0833	20.1667	20.25	20.3333	20.4167	20.5	20.5833	20.6667	20.75	20.8333	20.9167	21	21.0833	21.1667	21.25	21.3333	21.4167	21.5	21.5833	21.6667	21.75
-1.6	17.5667	17.65	17.7333	17.8167	17.9	17.9833	18.0667	18.15	18.2333	18.3167	18.4	18.4833	18.5667	18.65	18.7333	18.8167	18.9	18.9833	19.0667	19.15	19.2333	19.3167	19.4	19.4833	19.5667	19.65	19.7333	19.8167	19.9	19.9833	20.0667	20.15	20.2333	20.3167	20.4	20.4833	20.5667	20.65	20.7333	20.8167	20.9	20.9833	21.0667	21.15	21.2333	21.3167	21.4	21.4833	21.5667
-1.7	17.3833	17.4667	17.55	17.6333	17.7167	17.8	17.8833	17.9667	18.05	18.1333	18.2167	18.3	18.3833	18.4667	18.55	18.6333	18.7167	18.8	18.8833	18.9667	19.05	19.1333	19.2167	19.3	19.3833	19.4667	19.55	19.6333	19.7167	19.8	19.8833	19.9667	20.05	20.1333	20.2167	20.3	20.3833	20.4667	20.55	20.6333	20.7167	20.8	20.8833	20.9667	21.05	21.1333	21.2167	21.3	21.3833
-1.8	17.2	17.2833	17.3667	17.45	17.5333	17.6167	17.7	17.7833	17.8667	17.95	18.0333	18.1167	18.2	18.2833	18.3667	18.45	18.5333	18.6167	18.7	18.7833	18.8667	18.95	19.0333	19.1167	19.2	19.2834	19.3667	19.4502	19.5335	19.6169	19.7003	19.7836	19.8669	19.9502	20.0334	20.1167	20.2	20.2833	20.3667	20.45	20.5333	20.6167	20.7	20.7833	20.8667	20.95	21.0333	21.1167	21.2
-1.9	17.0167	17.1	17.1833	17.2667	17.35	17.4333	17.5167	17.6	17.6833	17.7667	17.85	17.9333	18.0167	18.1	18.1833	18.2667	18.35	18.4333	18.5167	18.6	18.6834	18.767	18.8506	18.9344	19.0181	19.1018	19.1855	19.2692	19.3528	19.4363	19.5197	19.603	19.6862	19.7693	19.8524	19.9354	20.0183	20.1012	20.1841	20.267	20.3501	20.4333	20.5167	20.6	20.6833	20.7667	20.85	20.9333	21.0167
-2	16.8333	16.9167	17	17.0833	17.1667	17.25	17.3333	17.4167	17.5	17.5833	17.6667	17.75	17.8333	17.9167	18	18.0833	18.1667	18.2502	18.334	18.4181	18.5022	18.5864	18.6706	18.7549	18.8391	18.9232	19.0072	19.0911	19.1748	19.2585	19.3419	19.4253	19.5084	19.5915	19.6743	19.7571	19.8397	19.9222	20.0046	20.087	20.1693	20.2517	20.3342	20.417	20.5	20.5833	20.6667	20.75	20.8333
-2.1	16.65	16.7333	16.8167	16.9	16.9833	17.0667	17.15	17.2333	17.3167	17.4	17.4833	17.5667	17.65	17.7333	17.8168	17.9007	17.985	18.0695	18.1542	18.239	18.3239	18.4087	18.4935	18.5782	18.6628	18.7472	18.8316	18.9157	18.9997	19.0834	19.167	19.2504	19.3335	19.4165	19.4992	19.5817	19.6641	19.7463	19.8283	19.9101	19.9919	20.0736	20.1552	20.237	20.3188	20.401	20.4835	20.5667	20.65
-2.2	16.4667	16.55	16.6333	16.7167	16.8	16.8833	16.9667	17.05	17.1333	17.2167	17.3	17.3833	17.467	17.5512	17.636	17.721	17.8064	17.8918	17.9773	18.0629	18.1484	18.2338	18.3191	18.4043	18.4893	18.5741	18.6587	18.743	18.8272	18.9111	18.9948	19.0782	19.1613	19.2442	19.3269	19.4093	19.4914	19.5733	19.6549	19.7364	19.8176	19.8987	19.9797	20.0606	20.1414	20.2224	20.3035	20.385	20.4671
-2.3	16.2833	16.3667	16.45	16.5333	16.6167	16.7	16.7833	16.8667	16.95	17.0333	17.117	17.2015	17.2867	17.3723	17.4583	17.5445	17.6308	17.7171	17.8034	17.8896	17.9757	18.0617	18.1475	18.2331	18.3184	18.4036	18.4884	18.5731	18.6574	18.7414	18.8252	18.9087	18.9919	19.0747	19.1573	19.2396	19.3215	19.4032	19.4846	19.5657	19.6465	19.7271	19.8074	19.8876	19.9676	20.0476	20.1276	20.2076	20.288
-2.4	16.1	16.1833	16.2667	16.35	16.4333	16.5167	16.6	16.6833	16.7668	16.8514	16.9369	17.0232	17.1098	17.1968	17.2839	17.3711	17.4583	17.5454	17.6324	17.7193	17.806	17.8924	17.9786	18.0646	18.1503	18.2357	18.3209	18.4057	18.4902	18.5744	18.6583	18.7418	18.825	18.9079	18.9904	19.0726	19.1544	19.2359	19.317	19.3978	19.4783	19.5585	19.6384	19.7179	19.7973	19.8764	19.9554	20.0343	20.1132
-2.5	15.9167	16	16.0833	16.1667	16.25	16.3333	16.4167	16.5009	16.5866	16.6733	16.7607	16.8485	16.9365	17.0247	17.1129	17.201	17.289	17.3768	17.4644	17.5519	17.639	17.7259	17.8126	17.8989	17.9849	18.0706	18.1559	18.241	18.3256	18.41	18.4939	18.5775	18.6608	18.7436	18.8261	18.9082	18.99	19.0713	19.1523	19.2329	19.3131	19.3929	19.4724	19.5515	19.6302	19.7087	19.7869	19.8648	19.9426
-2.6	15.7333	15.8167	15.9	15.9833	16.0667	16.1502	16.2357	16.3227	16.4108	16.4995	16.5885	16.6777	16.767	16.8562	16.9452	17.0341	17.1228	17.2113	17.2995	17.3874	17.475	17.5623	17.6492	17.7359	17.8221	17.9081	17.9936	18.0788	18.1636	18.2481	18.3321	18.4158	18.4991	18.582	18.6644	18.7465	18.8282	18.9094	18.9902	19.0706	19.1506	19.2302	19.3094	19.3881	19.4664	19.5443	19.6219	19.6991	19.776
-2.7	15.55	15.6333	15.7167	15.8	15.8842	15.9712	16.0599	16.1495	16.2397	16.3301	16.4206	16.511	16.6013	16.6913	16.7812	16.8707	16.96	17.049	17.1376	17.2259	17.3139	17.4015	17.4887	17.5756	17.6621	17.7482	17.8339	17.9193	18.0042	18.0888	18.1729	18.2566	18.3399	18.4228	18.5053	18.5874	18.669	18.7501	18.8309	18.9112	18.991	19.0704	19.1493	19.2277	19.3057	19.3833	19.4603	19.537	19.6132
-2.8	15.3667	15.45	15.5333	15.6188	15.7079	15.7986	15.8902	15.982	16.0738	16.1656	16.2572	16.3485	16.4396	16.5303	16.6207	16.7108	16.8005	16.8899	16.9789	17.0675	17.1557	17.2436	17.331	17.4181	17.5048	17.591	17.6769	17.7623	17.8474	17.932	18.0162	18.1	18.1834	18.2663	18.3488	18.4308	18.5124	18.5935	18.6742	18.7544	18.8341	18.9133	18.9921	19.0703	19.1481	19.2254	19.3021	19.3783	19.4541
-2.9	15.1833	15.2667	15.3546	15.4469	15.5402	15.6338	15.7273	15.8206	15.9136	16.0063	16.0986	16.1905	16.2821	16.3733	16.4641	16.5545	16.6445	16.7341	16.8233	16.9122	17.0006	17.0886	17.1762	17.2634	17.3502	17.4365	17.5225	17.608	17.6931	17.7778	17.8621	17.9459	18.0293	18.1122	18.1947	18.2768	18.3583	18.4395	18.5201	18.6002	18.6799	18.7591	18.8377	18.9159	18.9935	19.0706	19.1472	19.2232	19.2986
-3	15	15.0964	15.1925	15.288	15.3832	15.4779	15.5721	15.666	15.7594	15.8525	15.9451	16.0373	16.129	16.2204	16.3114	16.4019	16.492	16.5818	16.6711	16.76	16.8485	16.9366	17.0242	17.1115	17.1983	17.2848	17.3708	17.4564	17.5415	17.6262	17.7105	17.7944	17.8778	17.9608	18.0433	18.1253	18.2069	18.288	18.3686	18.4488	18.5285	18.6076	18.6863	18.7644	18.842	18.919	18.9955	19.0714	19.1468
-3.1		14.9667	15.0534	15.1451	15.2383	15.3318	15.4253	15.5187	15.6117	15.7045	15.7968	15.8889	15.9805	16.0717	16.1626	16.2531	16.3432	16.4329	16.5221	16.611	16.6995	16.7876	16.8752	16.9625	17.0493	17.1357	17.2218	17.3073	17.3925	17.4772	17.5615	17.6454	17.7288	17.8118	17.8943	17.9764	18.058	18.1392	18.2198	18.3	18.3797	18.4589	18.5376	18.6158	18.6934	18.7705	18.8471	18.9231	18.9986
-3.2			14.9333	15.0178	15.1058	15.196	15.2872	15.3788	15.4706	15.5624	15.654	15.7455	15.8366	15.9275	16.018	16.1082	16.198	16.2875	16.3766	16.4653	16.5537	16.6416	16.7292	16.8164	16.9031	16.9895	17.0755	17.161	17.2462	17.3309	17.4152	17.499	17.5825	17.6655	17.748	17.8301	17.9118	17.993	18.0737	18.1539	18.2337	18.313	18.3918	18.4701	18.5479	18.6252	18.702	18.7782	18.854
-3.3				14.9	14.9837	15.0695	15.1573	15.2464	15.3362	15.4264	15.5168	15.6071	15.6974	15.7876	15.8775	15.9672	16.0566	16.1457	16.2345	16.3229	16.411	16.4988	16.5862	16.6732	16.7598	16.8461	16.9319	17.0174	17.1025	17.1872	17.2714	17.3553	17.4387	17.5217	17.6043	17.6864	17.7681	17.8494	17.9302	18.0106	18.0905	18.1699	18.2489	18.3274	18.4054	18.483	18.5601	18.6368	18.713
-3.4					14.8667	14.9501	15.0346	15.1207	15.208	15.2962	15.3849	15.4738	15.563	15.6521	15.7412	15.8301	15.9189	16.0075	16.0958	16.1839	16.2716	16.359	16.4462	16.5329	16.6194	16.7055	16.7912	16.8766	16.9615	17.0461	17.1303	17.2141	17.2976	17.3806	17.4632	17.5454	17.6271	17.7085	17.7894	17.8699	17.95	18.0297	18.1089	18.1877	18.2661	18.3441	18.4217	18.4989	18.5758
-3.5						14.8333	14.9167	15.0004	15.0853	15.1713	15.258	15.3454	15.433	15.521	15.609	15.697	15.785	15.8729	15.9606	16.0481	16.1354	16.2225	16.3092	16.3957	16.4819	16.5677	16.6533	16.7385	16.8233	16.9078	16.9919	17.0757	17.1591	17.2421	17.3247	17.407	17.4888	17.5703	17.6514	17.7321	17.8124	17.8923	17.9719	18.0511	18.1299	18.2084	18.2867	18.3647	18.4425
-3.6							14.8	14.8833	14.9667	15.0508	15.1357	15.2213	15.3074	15.394	15.4808	15.5678	15.6548	15.7419	15.8289	15.9158	16.0025	16.089	16.1754	16.2615	16.3473	16.4329	16.5182	16.6032	16.6879	16.7722	16.8563	16.94	17.0233	17.1063	17.189	17.2713	17.3533	17.4349	17.5162	17.5971	17.6777	17.758	17.8379	17.9176	17.997	18.0762	18.1552	18.2342	18.3131
-3.7								14.7667	14.85	14.9333	15.0168	15.1009	15.1856	15.2707	15.3563	15.4421	15.5282	15.6143	15.7005	15.7867	15.8728	15.9587	16.0446	16.1303	16.2157	16.301	16.386	16.4707	16.5552	16.6394	16.7233	16.807	16.8903	16.9733	17.056	17.1384	17.2205	17.3023	17.3838	17.465	17.5459	17.6266	17.7071	17.7873	17.8674	17.9474	18.0274	18.1076	18.1879
-3.8									14.7333	14.8167	14.9	14.9833	15.0668	15.1508	15.2351	15.3199	15.4048	15.49	15.5754	15.6607	15.7461	15.8315	15.9168	16.002	16.087	16.1719	16.2566	16.3411	16.4253	16.5094	16.5932	16.6767	16.76	16.843	16.9258	17.0083	17.0906	17.1726	17.2543	17.3359	17.4172	17.4984	17.5794	17.6604	17.7413	17.8223	17.9035	17.985	18.0671
-3.9										14.7	14.7833	14.8667	14.95	15.0333	15.1167	15.2005	15.2845	15.3688	15.4532	15.5378	15.6225	15.7072	15.792	15.8766	15.9612	16.0457	16.13	16.2142	16.2983	16.3821	16.4658	16.5493	16.6325	16.7156	16.7984	16.8811	16.9635	17.0458	17.1278	17.2098	17.2916	17.3734	17.4551	17.5369	17.6188	17.7009	17.7835	17.8667	17.95
-4											14.6667	14.75	14.8333	14.9167	15	15.0833	15.1667	15.2501	15.3338	15.4177	15.5017	15.5858	15.6699	15.7541	15.8382	15.9223	16.0063	16.0902	16.174	16.2577	16.3412	16.4246	16.5078	16.5909	16.6739	16.7567	16.8394	16.9219	17.0044	17.0868	17.1692	17.2517	17.3342	17.4169	17.5	17.5833	17.6667	17.75	17.8333
-4.1												14.6333	14.7167	14.8	14.8833	14.9667	15.05	15.1333	15.2167	15.3	15.3834	15.4669	15.5505	15.6342	15.7178	15.8015	15.8852	15.9688	16.0524	16.1359	16.2194	16.3027	16.386	16.4691	16.5522	16.6352	16.7182	16.8011	16.884	16.967	17.0501	17.1333	17.2167	17.3	17.3833	17.4667	17.55	17.6333	17.7167
-4.2													14.6	14.6833	14.7667	14.85	14.9333	15.0167	15.1	15.1833	15.2667	15.35	15.4333	15.5167	15.6	15.6834	15.7667	15.8501	15.9335	16.0169	16.1002	16.1836	16.2669	16.3501	16.4334	16.5167	16.6	16.6833	16.7667	16.85	16.9333	17.0167	17.1	17.1833	17.2667	17.35	17.4333	17.5167	17.6
-4.3														14.5667	14.65	14.7333	14.8167	14.9	14.9833	15.0667	15.15	15.2333	15.3167	15.4	15.4833	15.5667	15.65	15.7333	15.8167	15.9	15.9833	16.0667	16.15	16.2333	16.3167	16.4	16.4833	16.5667	16.65	16.7333	16.8167	16.9	16.9833	17.0667	17.15	17.2333	17.3167	17.4	17.4833
-4.4															14.5333	14.6167	14.7	14.7833	14.8667	14.95	15.0333	15.1167	15.2	15.2833	15.3667	15.45	15.5333	15.6167	15.7	15.7833	15.8667	15.95	16.0333	16.1167	16.2	16.2833	16.3667	16.45	16.5333	16.6167	16.7	16.7833	16.8667	16.95	17.0333	17.1167	17.2	17.2833	17.3667
-4.5																14.5	14.5833	14.6667	14.75	14.8333	14.9167	15	15.0833	15.1667	15.25	15.3333	15.4167	15.5	15.5833	15.6667	15.75	15.8333	15.9167	16	16.0833	16.1667	16.25	16.3333	16.4167	16.5	16.5833	16.6667	16.75	16.8333	16.9167	17	17.0833	17.1667	17.25
-4.6																	14.4667	14.55	14.6333	14.7167	14.8	14.8833	14.9667	15.05	15.1333	15.2167	15.3	15.3833	15.4667	15.55	15.6333	15.7167	15.8	15.8833	15.9667	16.05	16.1333	16.2167	16.3	16.3833	16.4667	16.55	16.6333	16.7167	16.8	16.8833	16.9667	17.05	17.1333
-4.7																		14.4333	14.5167	14.6	14.6833	14.7667	14.85	14.9333	15.0167	15.1	15.1833	15.2667	15.35	15.4333	15.5167	15.6	15.6833	15.7667	15.85	15.9333	16.0167	16.1	16.1833	16.2667	16.35	16.4333	16.5167	16.6	16.6833	16.7667	16.85	16.9333	17.0167
-4.8																			14.4	14.4833	14.5667	14.65	14.7333	14.8167	14.9	14.9833	15.0667	15.15	15.2333	15.3167	15.4	15.4833	15.5667	15.65	15.7333	15.8167	15.9	15.9833	16.0667	16.15	16.2333	16.3167	16.4	16.4833	16.5667	16.65	16.7333	16.8167	16.9
-4.9																				14.3667	14.45	14.5333	14.6167	14.7	14.7833	14.8667	14.95	15.0333	15.1167	15.2	15.2833	15.3667	15.45	15.5333	15.6167	15.7	15.7833	15.8667	15.95	16.0333	16.1167	16.2	16.2833	16.3667	16.45	16.5333	16.6167	16.7	16.7833
-5																					14.3333	14.4167	14.5	14.5833	14.6667	14.75	14.8333	14.9167	15	15.0833	15.1667	15.25	15.3333	15.4167	15.5	15.5833	15.6667	15.75	15.8333	15.9167	16	16.0833	16.1667	16.25	16.3333	16.4167	16.5	16.5833	16.6667
-5.1																						14.3265	14.3833	14.4667	14.55	14.6333	14.7167	14.8	14.8833	14.9667	15.05	15.1333	15.2167	15.3	15.3833	15.4667	15.55	15.6333	15.7167	15.8	15.8833	15.9667	16.05	16.1333	16.2167	16.3	16.3833	16.4667	16.55
-5.2																							14.2667	14.35	14.4333	14.5167	14.6	14.6833	14.7667	14.85	14.9333	15.0167	15.1	15.1833	15.2667	15.35	15.4333	15.5167	15.6	15.6833	15.7667	15.85	15.9333	16.0167	16.1	16.1833	16.2667	16.35	16.4333
-5.3																								14.2333	14.3167	14.4	14.4833	14.5667	14.65	14.7333	14.8167	14.9	14.9833	15.0667	15.15	15.2333	15.3167	15.4	15.4833	15.5667	15.65	15.7333	15.8167	15.9	15.9833	16.0667	16.15	16.2333	16.3167
-5.4																										14.2833	14.3667	14.45	14.5333	14.6167	14.7	14.7833	14.8667	14.95	15.0333	15.1167	15.2	15.2833	15.3667	15.45	15.5333	15.6167	15.7	15.7833	15.8667	15.95	16.0333	16.1167	16.2
-5.5																										14.1667	14.25	14.3333	14.4167	14.5	14.5833	14.6667	14.75	14.8333	14.9167	15	15.0833	15.1667	15.25	15.3333	15.4167	15.5	15.5833	15.6667	15.75	15.8333	15.9167	16	16.0832
-5.6																											14.1765	14.2167	14.3	14.3833	14.4667	14.55	14.6333	14.7167	14.8	14.8833	14.9667	15.05	15.1333	15.2167	15.3	15.3833	15.4667	15.55	15.6333	15.7167	15.8	15.8833	15.9663
-5.7																												14.1	14.1833	14.2667	14.35	14.4333	14.5167	14.6	14.6833	14.7667	14.85	14.9333	15.0167	15.1	15.1833	15.2667	15.35	15.4333	15.5167	15.6	15.6833	15.7667	15.8494
-5.8																													14.0667	14.15	14.2333	14.3167	14.4	14.4833	14.5667	14.65	14.7333	14.8167	14.9	14.9833	15.0667	15.15	15.2333	15.3167	15.4	15.4833	15.5667	15.65	15.7325
-5.9																															14.1167	14.2	14.2833	14.3667	14.45	14.5333	14.6167	14.7	14.7833	14.8667	14.95	15.0333	15.1167	15.2	15.2833	15.3667	15.45	15.5333	15.6157
-6																															14	14.0833	14.1667	14.25	14.3333	14.4167	14.5	14.5833	14.6667	14.75	14.8333	14.9167	15	15.0833	15.1667	15.25	15.3333	15.4167	15.499
-6.1																																14	14.05	14.1333	14.2167	14.3	14.3833	14.4667	14.55	14.6333	14.7167	14.8	14.8833	14.9667	15.05	15.1333	15.2167	15.3	15.3824
-6.2																																	13.9333	14.0167	14.1	14.1833	14.2667	14.35	14.4333	14.5167	14.6	14.6833	14.7667	14.85	14.9333	15.0167	15.1	15.1833	15.2659
-6.3																																		13.9	13.9833	14.0667	14.15	14.2333	14.3167	14.4	14.4833	14.5667	14.65	14.7333	14.8167	14.9	14.9833	15.0667	15.1495
-6.4																																				13.95	14.0333	14.1167	14.2	14.2833	14.3667	14.45	14.5333	14.6167	14.7	14.7833	14.8667	14.95	15.0331
-6.5																																				13.8333	13.9167	14	14.0833	14.1667	14.25	14.3333	14.4167	14.5	14.5833	14.6667	14.75	14.8333	14.9166
-6.6																																					13.8679	13.8833	13.9667	14.05	14.1333	14.2167	14.3	14.3833	14.4667	14.55	14.6333	14.7167	14.8
-6.7																																						13.7667	13.85	13.9333	14.0167	14.1	14.1833	14.2667	14.35	14.4333	14.5167	14.6	14.6833
-6.8																																							13.7333	13.8167	13.9	13.9833	14.0667	14.15	14.2333	14.3167	14.4	14.4833	14.5667
-6.9																																									13.7833	13.8667	13.95	14.0333	14.1167	14.2	14.2833	14.3667	14.45
-7																																									13.6667	13.75	13.8333	13.9167	14	14.0833	14.1667	14.25	14.3333
-7.1																																										13.6452	13.7167	13.8	13.8833	13.9667	14.05	14.1333	14.2167
-7.2																																											13.6	13.6833	13.7667	13.85	13.9333	14.0167	14.1
-7.3																																												13.5667	13.65	13.7333	13.8167	13.9	13.9833
-7.4																																														13.6167	13.7	13.7833	13.8667
-7.5																																														13.5	13.5833	13.6667	13.75
-7.6																																															13.5385	13.55	13.6333
-7.7																																																13.4333	13.5167
-7.8																																																	13.4
-7.9
-8
-8.1
-8.2
-8.3
-8.4
-8.5
-8.6
-8.7
-8.8
-8.9
-9
-9.1
-9.2
-9.3
-9.4
-9.5
-9.6
-9.7
-9.8
-9.9
-10
-10.1
-10.2
-10.3
-10.4
-10.5
-10.6
-10.7
-10.8
-10.9
-11
-11.1
-11.2
-11.3
-11.4
-11.5
-11.6
-11.7
-11.8
-11.9
-12
-12.1
-12.2
-12.3
-12.4
-12.5
-12.6
-12.7
-12.8
-12.9
-13
-13.1
-13.2
-13.3
-13.4
-13.5
-13.6
-13.7
-13.8
-13.9
-14
-14.1
-14.2
-14.3
-14.4
-14.5
-14.6
-14.7
-14.8
-14.9
-15
-15.1
-15.2
-15.3
-15.4
-15.5
-15.6
-15.7
-15.8
-15.9
-16
-16.1
-16.2
-16.3
-16.4
-16.5
-16.6
-16.7
-16.8
-16.9
-17
-17.1
-17.2
-17.3
-17.4
-17.5
-17.6
-17.7
-17.8
-17.9
-18
-18.1
-18.2
-18.3
-18.4
-18.5
-18.6
-18.7
-18.8
-18.9
-19
-19.1
-19.2
-19.3
-19.4
-19.5
-19.6
-19.7
-19.8
-19.9
-20
-20.1
-20.2
-20.3
-20.4
-20.5
-20.6
-20.7
-20.8
-20.9
-21
[truncated: 492 more columns]

## Sheet: CB2_POST
	-27	-26.9	-26.8	-26.7	-26.6	-26.5	-26.4	-26.3	-26.2	-26.1	-26	-25.9	-25.8	-25.7	-25.6	-25.5	-25.4	-25.3	-25.2	-25.1	-25	-24.9	-24.8	-24.7	-24.6	-24.5	-24.4	-24.3	-24.2	-24.1	-24	-23.9	-23.8	-23.7	-23.6	-23.5	-23.4	-23.3	-23.2	-23.1	-23	-22.9	-22.8	-22.7	-22.6	-22.5	-22.4	-22.3	-22.2
21
20.9
20.8
20.7
20.6
20.5
20.4
20.3
20.2
20.1
20
19.9
19.8
19.7
19.6
19.5
19.4
19.3
19.2
19.1
19
18.9
18.8
18.7
18.6
18.5
18.4
18.3
18.2
18.1
18
17.9
17.8
17.7
17.6
17.5
17.4
17.3
17.2
17.1
17
16.9
16.8
16.7
16.6
16.5
16.4
16.3
16.2
16.1
16
15.9
15.8
15.7
15.6
15.5
15.4
15.3
15.2
15.1
15
14.9
14.8
14.7
14.6
14.5
14.4
14.3
14.2
14.1
14
13.9
13.8
13.7
13.6
13.5
13.4
13.3
13.2
13.1
13
12.9
12.8
12.7
12.6
12.5
12.4
12.3
12.2
12.1
12
11.9
11.8
11.7
11.6
11.5
11.4
11.3
11.2
11.1
11
10.9
10.8
10.7
10.6
10.5
10.4
10.3
10.2
10.1
10
9.9
9.8
9.7
9.6
9.5
9.4
9.3
9.2
9.1
9
8.9
8.8
8.7
8.6
8.5
8.4
8.3
8.2
8.1
8
7.9
7.8																																																	26
7.7																																																25.875	25.9917
7.6																																															25.75	25.8667	25.9833
7.5																																														25.625	25.7417	25.8583	25.975
7.4																																													25.5	25.6167	25.7333	25.85	25.9667
7.3																																												25.375	25.4917	25.6083	25.725	25.8417	25.9583
7.2																																											25.25	25.3667	25.4833	25.6	25.7167	25.8333	25.95
7.1																																										25.125	25.2417	25.3583	25.475	25.5917	25.7083	25.825	25.9417
7																																									25	25.1167	25.2333	25.35	25.4667	25.5833	25.7	25.8167	25.9333
6.9																																								24.875	24.9917	25.1083	25.225	25.3417	25.4583	25.575	25.6917	25.8083	25.925
6.8																																							24.75	24.8667	24.9833	25.1	25.2167	25.3333	25.45	25.5667	25.6833	25.8	25.9167
6.7																																						24.625	24.7417	24.8583	24.975	25.0917	25.2083	25.325	25.4417	25.5583	25.675	25.7917	25.9083
6.6																																					24.5	24.6167	24.7333	24.85	24.9667	25.0833	25.2	25.3167	25.4333	25.55	25.6667	25.7833	25.9
6.5																																				24.375	24.4917	24.6083	24.725	24.8417	24.9583	25.075	25.1917	25.3083	25.425	25.5417	25.6583	25.775	25.8917
6.4																																			24.25	24.3667	24.4833	24.6	24.7167	24.8333	24.95	25.0667	25.1833	25.3	25.4167	25.5333	25.65	25.7667	25.8833
6.3																																		24.125	24.2417	24.3583	24.475	24.5917	24.7083	24.825	24.9417	25.0583	25.175	25.2917	25.4083	25.525	25.6417	25.7583	25.8749
6.2																																	24	24.1167	24.2333	24.35	24.4667	24.5833	24.7	24.8167	24.9333	25.05	25.1667	25.2833	25.4	25.5167	25.6333	25.75	25.8665
6.1																																23.875	23.9917	24.1083	24.225	24.3417	24.4583	24.575	24.6917	24.8083	24.925	25.0417	25.1583	25.275	25.3917	25.5083	25.625	25.7417	25.8582
6																															23.75	23.8667	23.9833	24.1	24.2167	24.3333	24.45	24.5667	24.6833	24.8	24.9167	25.0333	25.15	25.2667	25.3833	25.5	25.6167	25.7333	25.8498
5.9																														23.625	23.7417	23.8583	23.975	24.0917	24.2083	24.325	24.4417	24.5583	24.675	24.7917	24.9083	25.025	25.1417	25.2583	25.375	25.4917	25.6083	25.725	25.8415
5.8																													23.5	23.6167	23.7333	23.85	23.9667	24.0833	24.2	24.3167	24.4333	24.55	24.6667	24.7833	24.9	25.0167	25.1333	25.25	25.3667	25.4833	25.6	25.7167	25.8332
5.7																												23.375	23.4917	23.6083	23.725	23.8417	23.9583	24.075	24.1917	24.3083	24.425	24.5417	24.6583	24.775	24.8917	25.0083	25.125	25.2417	25.3583	25.475	25.5917	25.7083	25.8249
5.6																											23.25	23.3667	23.4833	23.6	23.7167	23.8333	23.95	24.0667	24.1833	24.3	24.4167	24.5333	24.65	24.7667	24.8833	25	25.1167	25.2333	25.35	25.4667	25.5833	25.7	25.8166
5.5																										23.125	23.2417	23.3583	23.475	23.5917	23.7083	23.825	23.9417	24.0583	24.175	24.2917	24.4083	24.525	24.6417	24.7583	24.875	24.9917	25.1083	25.225	25.3417	25.4583	25.575	25.6917	25.8083
5.4																									23	23.1167	23.2333	23.35	23.4667	23.5833	23.7	23.8167	23.9333	24.05	24.1667	24.2833	24.4	24.5167	24.6333	24.75	24.8667	24.9833	25.1	25.2167	25.3333	25.45	25.5667	25.6833	25.8
5.3																								22.875	22.9917	23.1083	23.225	23.3417	23.4583	23.575	23.6917	23.8083	23.925	24.0417	24.1583	24.275	24.3917	24.5083	24.625	24.7417	24.8583	24.975	25.0917	25.2083	25.325	25.4417	25.5583	25.675	25.7917
5.2																							22.75	22.8667	22.9833	23.1	23.2167	23.3333	23.45	23.5667	23.6833	23.8	23.9167	24.0333	24.15	24.2667	24.3833	24.5	24.6167	24.7333	24.85	24.9667	25.0833	25.2	25.3167	25.4333	25.55	25.6667	25.7833
5.1																						22.625	22.7417	22.8583	22.975	23.0917	23.2083	23.325	23.4417	23.5583	23.675	23.7917	23.9083	24.025	24.1417	24.2583	24.375	24.4917	24.6083	24.725	24.8417	24.9583	25.075	25.1917	25.3083	25.425	25.5417	25.6583	25.775
5																					22.5	22.6167	22.7333	22.85	22.9667	23.0833	23.2	23.3167	23.4333	23.55	23.6667	23.7833	23.9	24.0167	24.1333	24.25	24.3667	24.4833	24.6	24.7167	24.8333	24.95	25.0667	25.1833	25.3	25.4167	25.5333	25.65	25.7667
4.9																				22.375	22.4917	22.6083	22.725	22.8417	22.9583	23.075	23.1917	23.3083	23.425	23.5417	23.6583	23.775	23.8917	24.0083	24.125	24.2417	24.3583	24.475	24.5917	24.7083	24.825	24.9417	25.0583	25.175	25.2917	25.4083	25.525	25.6417	25.7583
4.8																			22.25	22.3667	22.4833	22.6	22.7167	22.8333	22.95	23.0667	23.1833	23.3	23.4167	23.5333	23.65	23.7667	23.8833	24	24.1167	24.2333	24.35	24.4667	24.5833	24.7	24.8167	24.9333	25.05	25.1667	25.2833	25.4	25.5167	25.6333	25.75
4.7																		22.125	22.2417	22.3583	22.475	22.5917	22.7083	22.825	22.9417	23.0583	23.175	23.2917	23.4083	23.525	23.6417	23.7583	23.875	23.9917	24.1083	24.225	24.3417	24.4583	24.575	24.6917	24.8083	24.925	25.0417	25.1583	25.275	25.3917	25.5083	25.625	25.7417
4.6																	22	22.1167	22.2333	22.35	22.4667	22.5833	22.7	22.8167	22.9333	23.05	23.1667	23.2833	23.4	23.5167	23.6333	23.75	23.8667	23.9833	24.1	24.2167	24.3333	24.45	24.5667	24.6833	24.8	24.9167	25.0333	25.15	25.2667	25.3833	25.5	25.6167	25.7333
4.5																21.875	21.9917	22.1083	22.225	22.3417	22.4583	22.575	22.6917	22.8083	22.925	23.0417	23.1583	23.275	23.3917	23.5083	23.625	23.7417	23.8583	23.975	24.0917	24.2083	24.325	24.4417	24.5583	24.675	24.7917	24.9083	25.025	25.1417	25.2583	25.375	25.4917	25.6083	25.725
4.4															21.75	21.8667	21.9833	22.1	22.2167	22.3333	22.45	22.5667	22.6833	22.8	22.9167	23.0333	23.15	23.2667	23.3833	23.5	23.6167	23.7333	23.85	23.9667	24.0833	24.2	24.3167	24.4333	24.55	24.6667	24.7833	24.9	25.0167	25.1333	25.25	25.3667	25.4833	25.6	25.7167
4.3														21.625	21.7417	21.8583	21.975	22.0917	22.2083	22.325	22.4417	22.5583	22.675	22.7917	22.9083	23.025	23.1417	23.2583	23.375	23.4917	23.6083	23.725	23.8417	23.9583	24.075	24.1917	24.3083	24.425	24.5417	24.6583	24.775	24.8917	25.0083	25.125	25.2417	25.3583	25.475	25.5917	25.7083
4.2													21.5	21.6167	21.7333	21.85	21.9667	22.0833	22.2	22.3167	22.4333	22.55	22.6667	22.7833	22.9	23.0167	23.1333	23.25	23.3667	23.4833	23.6	23.7167	23.8333	23.95	24.0667	24.1833	24.3	24.4167	24.5333	24.65	24.7667	24.8833	25	25.1167	25.2333	25.35	25.4667	25.5833	25.7
4.1												21.375	21.4917	21.6083	21.725	21.8417	21.9583	22.075	22.1917	22.3083	22.425	22.5416	22.6583	22.7749	22.8915	23.0082	23.1248	23.2415	23.3581	23.4748	23.5915	23.7082	23.8249	23.9416	24.0583	24.175	24.2917	24.4083	24.525	24.6417	24.7583	24.875	24.9917	25.1083	25.225	25.3417	25.4583	25.575	25.6917
4											21.25	21.3667	21.4833	21.6	21.7167	21.8333	21.95	22.0666	22.1832	22.2998	22.4164	22.533	22.6495	22.7661	22.8827	22.9994	23.116	23.2327	23.3494	23.4661	23.5828	23.6996	23.8163	23.9331	24.0498	24.1666	24.2833	24.4001	24.5168	24.6334	24.7501	24.8668	24.9834	25.1	25.2167	25.3333	25.45	25.5667	25.6833
3.9										21.125	21.2417	21.3583	21.475	21.5917	21.7083	21.8249	21.9414	22.0579	22.1744	22.2909	22.4074	22.5239	22.6404	22.757	22.8736	22.9903	23.1069	23.2237	23.3404	23.4572	23.574	23.6908	23.8077	23.9245	24.0414	24.1582	24.275	24.3918	24.5086	24.6253	24.742	24.8587	24.9753	25.0919	25.2085	25.3251	25.4417	25.5583	25.675
3.8									21	21.1167	21.2333	21.35	21.4666	21.5831	21.6996	21.816	21.9323	22.0487	22.165	22.2814	22.3979	22.5143	22.6309	22.7475	22.8641	22.9808	23.0976	23.2144	23.3312	23.4481	23.565	23.6819	23.7989	23.9158	24.0328	24.1497	24.2667	24.3836	24.5004	24.6173	24.7341	24.8508	24.9675	25.0841	25.2007	25.3172	25.4337	25.5502	25.6667
3.7								20.875	20.9917	21.1083	21.225	21.3414	21.4578	21.574	21.6902	21.8064	21.9226	22.0388	22.1551	22.2715	22.3879	22.5044	22.6209	22.7376	22.8543	22.9711	23.0879	23.2048	23.3218	23.4388	23.5558	23.6729	23.79	23.9071	24.0242	24.1413	24.2583	24.3754	24.4924	24.6093	24.7262	24.8431	24.9598	25.0765	25.1931	25.3097	25.4261	25.5425	25.6589
3.6							20.75	20.8667	20.9833	21.0998	21.216	21.3321	21.4481	21.5641	21.6801	21.7961	21.9122	22.0283	22.1446	22.2609	22.3774	22.4939	22.6105	22.7273	22.8441	22.961	23.078	23.195	23.3121	23.4293	23.5465	23.6637	23.781	23.8982	24.0155	24.1328	24.25	24.3672	24.4844	24.6015	24.7185	24.8355	24.9524	25.0692	25.1859	25.3025	25.4189	25.5353	25.6516
3.5						20.625	20.7417	20.8582	20.9744	21.0904	21.2062	21.3219	21.4376	21.5533	21.6691	21.785	21.901	22.0172	22.1334	22.2498	22.3663	22.4829	22.5997	22.7166	22.8335	22.9506	23.0677	23.1849	23.3022	23.4196	23.537	23.6544	23.7718	23.8893	24.0068	24.1242	24.2417	24.3591	24.4764	24.5937	24.7109	24.8281	24.9451	25.0621	25.1789	25.2956	25.4122	25.5286	25.6449
3.4					20.5	20.6166	20.7329	20.8488	20.9643	21.0797	21.1951	21.3105	21.4259	21.5415	21.6572	21.7731	21.8891	22.0053	22.1216	22.2381	22.3547	22.4715	22.5884	22.7054	22.8226	22.9398	23.0572	23.1746	23.2921	23.4097	23.5273	23.6449	23.7626	23.8803	23.998	24.1157	24.2333	24.351	24.4685	24.586	24.7035	24.8208	24.9381	25.0552	25.1722	25.289	25.4057	25.5223	25.6386
3.3				20.375	20.4915	20.6074	20.7227	20.8377	20.9526	21.0676	21.1826	21.2978	21.4131	21.5287	21.6444	21.7603	21.8764	21.9927	22.1092	22.2258	22.3426	22.4596	22.5767	22.6939	22.8113	22.9287	23.0463	23.164	23.2817	23.3995	23.5174	23.6353	23.7532	23.8712	23.9891	24.1071	24.225	24.3429	24.4607	24.5785	24.6961	24.8137	24.9312	25.0485	25.1657	25.2828	25.3997	25.5164	25.6329
3.2			20.25	20.3663	20.4814	20.5959	20.7103	20.8246	20.9391	21.0538	21.1687	21.2838	21.3992	21.5148	21.6306	21.7467	21.8629	21.9794	22.0961	22.2129	22.3299	22.4471	22.5645	22.682	22.7996	22.9173	23.0352	23.1531	23.2712	23.3892	23.5074	23.6256	23.7438	23.862	23.9802	24.0985	24.2167	24.3348	24.4529	24.571	24.6889	24.8068	24.9245	25.0421	25.1595	25.2768	25.394	25.5109	25.6276
3.1		20.125	20.2405	20.3543	20.4678	20.5814	20.6952	20.8093	20.9237	21.0383	21.1533	21.2685	21.384	21.4998	21.6159	21.7321	21.8486	21.9654	22.0823	22.1994	22.3168	22.4342	22.5519	22.6697	22.7876	22.9056	23.0238	23.142	23.2603	23.3787	23.4972	23.6157	23.7342	23.8528	23.9713	24.0898	24.2083	24.3268	24.4452	24.5635	24.6818	24.7999	24.918	25.0359	25.1536	25.2712	25.3886	25.5058	25.6227
3	20	20.1119	20.2242	20.3369	20.4501	20.5636	20.6775	20.7917	20.9063	21.0212	21.1364	21.2519	21.3677	21.4838	21.6002	21.7168	21.8336	21.9507	22.0679	22.1854	22.303	22.4208	22.5388	22.6569	22.7752	22.8936	23.0121	23.1307	23.2493	23.3681	23.4868	23.6057	23.7245	23.8434	23.9623	24.0812	24.2	24.3188	24.4375	24.5562	24.6748	24.7933	24.9116	25.0299	25.1479	25.2658	25.3836	25.5011	25.6183
2.9	19.9667	20.084	20.1998	20.3141	20.4283	20.5426	20.6571	20.7719	20.887	21.0024	21.1181	21.2341	21.3503	21.4668	21.5836	21.7006	21.8178	21.9353	22.0529	22.1708	22.2888	22.407	22.5253	22.6438	22.7625	22.8812	23.0001	23.119	23.2381	23.3572	23.4763	23.5955	23.7148	23.834	23.9532	24.0725	24.1917	24.3108	24.4299	24.549	24.6679	24.7868	24.9055	25.0241	25.1425	25.2608	25.3789	25.4968	25.6144
2.8	19.9333	20.0514	20.1694	20.2868	20.4029	20.5187	20.6343	20.7501	20.866	20.9821	21.0984	21.215	21.3318	21.4488	21.5661	21.6836	21.8013	21.9192	22.0373	22.1556	22.274	22.3927	22.5114	22.6304	22.7494	22.8686	22.9878	23.1072	23.2266	23.3461	23.4657	23.5852	23.7049	23.8245	23.9441	24.0637	24.1833	24.3029	24.4224	24.5418	24.6611	24.7804	24.8995	25.0185	25.1373	25.256	25.3745	25.4928	25.6109
2.7	19.9	20.0187	20.1375	20.2562	20.3747	20.4923	20.6094	20.7264	20.8433	20.9603	21.0774	21.1947	21.3122	21.4299	21.5477	21.6658	21.784	21.9025	22.0211	22.1399	22.2588	22.3779	22.4971	22.6165	22.736	22.8556	22.9753	23.0951	23.2149	23.3348	23.4548	23.5748	23.6949	23.8149	23.935	24.055	24.175	24.295	24.4149	24.5347	24.6545	24.7742	24.8937	25.0131	25.1324	25.2516	25.3705	25.4893	25.6079
2.6	19.8667	19.9861	20.1056	20.225	20.3444	20.4638	20.5826	20.7009	20.8191	20.9371	21.0552	21.1733	21.2916	21.41	21.5285	21.6472	21.7661	21.8851	22.0043	22.1236	22.2431	22.3627	22.4824	22.6023	22.7222	22.8423	22.9625	23.0827	23.203	23.3234	23.4438	23.5643	23.6848	23.8053	23.9257	24.0462	24.1667	24.2871	24.4074	24.5277	24.6479	24.7681	24.8881	25.008	25.1278	25.2474	25.3669	25.4862	25.6053
2.5	19.8333	19.9535	20.0736	20.1938	20.3139	20.434	20.5542	20.674	20.7935	20.9127	21.0318	21.1509	21.27	21.3892	21.5085	21.6279	21.7474	21.8671	21.9869	22.1068	22.2268	22.347	22.4673	22.5877	22.7081	22.8287	22.9494	23.0701	23.1909	23.3118	23.4327	23.5536	23.6746	23.7955	23.9165	24.0374	24.1583	24.2792	24.4	24.5208	24.6415	24.7621	24.8826	25.0031	25.1234	25.2435	25.3636	25.4835	25.6032
2.4	19.8	19.9208	20.0417	20.1625	20.2833	20.4042	20.525	20.6458	20.7666	20.8871	21.0074	21.1275	21.2475	21.3676	21.4877	21.6079	21.7281	21.8485	21.9689	22.0895	22.2101	22.3309	22.4517	22.5727	22.6937	22.8148	22.936	23.0573	23.1786	23.3	23.4214	23.5428	23.6642	23.7857	23.9071	24.0286	24.15	24.2714	24.3927	24.514	24.6352	24.7563	24.8774	24.9984	25.1192	25.24	25.3606	25.4812	25.6017
2.3	19.7667	19.8882	20.0097	20.1313	20.2528	20.3743	20.4958	20.6174	20.7389	20.8604	20.9819	21.1031	21.2242	21.3452	21.4662	21.5871	21.7082	21.8293	21.9504	22.0716	22.1929	22.3143	22.4358	22.5573	22.6789	22.8006	22.9224	23.0442	23.1661	23.2879	23.4099	23.5318	23.6538	23.7758	23.8978	24.0197	24.1417	24.2636	24.3854	24.5073	24.629	24.7507	24.8723	24.9939	25.1154	25.2368	25.3581	25.4793	25.6006
2.2	19.7333	19.8556	19.9778	20.1	20.2222	20.3444	20.4667	20.5889	20.7111	20.8333	20.9556	21.0778	21.1999	21.3219	21.4438	21.5657	21.6876	21.8094	21.9313	22.0533	22.1753	22.2973	22.4194	22.5416	22.6638	22.7861	22.9085	23.0309	23.1533	23.2758	23.3982	23.5208	23.6433	23.7658	23.8883	24.0108	24.1333	24.2558	24.3782	24.5006	24.623	24.7452	24.8675	24.9897	25.1118	25.2339	25.3559	25.478	25.6001
2.1	19.7	19.8229	19.9458	20.0688	20.1917	20.3146	20.4375	20.5604	20.6833	20.8063	20.9292	21.0521	21.175	21.2979	21.4208	21.5436	21.6663	21.789	21.9117	22.0344	22.1571	22.2799	22.4027	22.5255	22.6484	22.7713	22.8943	23.0173	23.1403	23.2634	23.3864	23.5095	23.6326	23.7557	23.8788	24.0019	24.125	24.2481	24.3711	24.4941	24.617	24.7399	24.8628	24.9857	25.1085	25.2313	25.3542	25.4771	25.6
2	19.6667	19.7903	19.9139	20.0375	20.1611	20.2847	20.4083	20.5319	20.6556	20.7792	20.9028	21.0264	21.15	21.2736	21.3972	21.5208	21.6444	21.768	21.8915	22.015	22.1385	22.262	22.3855	22.5091	22.6326	22.7562	22.8798	23.0034	23.1271	23.2508	23.3745	23.4982	23.6219	23.7456	23.8693	23.993	24.1167	24.2403	24.364	24.4876	24.6112	24.7348	24.8584	24.982	25.1056	25.2292	25.3528	25.4764	25.6
1.9	19.6333	19.7576	19.8819	20.0062	20.1306	20.2549	20.3792	20.5035	20.6278	20.7521	20.8764	21.0007	21.125	21.2493	21.3736	21.4979	21.6222	21.7465	21.8708	21.9951	22.1194	22.2437	22.368	22.4922	22.6165	22.7408	22.865	22.9893	23.1137	23.238	23.3623	23.4866	23.611	23.7353	23.8597	23.984	24.1083	24.2327	24.357	24.4813	24.6056	24.7299	24.8542	24.9785	25.1028	25.2271	25.3514	25.4757	25.6
1.8	19.6	19.725	19.85	19.975	20.1	20.225	20.35	20.475	20.6	20.725	20.85	20.975	21.1	21.225	21.35	21.475	21.6	21.725	21.85	21.975	22.1	22.225	22.35	22.475	22.6	22.725	22.85	22.975	23.1	23.225	23.35	23.475	23.6	23.725	23.85	23.975	24.1	24.225	24.35	24.475	24.6	24.725	24.85	24.975	25.1	25.225	25.35	25.475	25.6
1.7	19.5667	19.6924	19.8181	19.9438	20.0694	20.1951	20.3208	20.4465	20.5722	20.6979	20.8236	20.9493	21.075	21.2007	21.3264	21.4521	21.5778	21.7035	21.8292	21.9549	22.0806	22.2063	22.3319	22.4576	22.5833	22.709	22.8347	22.9604	23.0861	23.2118	23.3375	23.4632	23.5889	23.7146	23.8403	23.966	24.0917	24.2174	24.3431	24.4687	24.5944	24.7201	24.8458	24.9715	25.0972	25.2229	25.3486	25.4743	25.6
1.6	19.5333	19.6597	19.7861	19.9125	20.0389	20.1653	20.2917	20.4181	20.5444	20.6708	20.7972	20.9236	21.05	21.1764	21.3028	21.4292	21.5556	21.6819	21.8083	21.9347	22.0611	22.1875	22.3139	22.4403	22.5667	22.6931	22.8194	22.9458	23.0722	23.1986	23.325	23.4514	23.5778	23.7042	23.8306	23.9569	24.0833	24.2097	24.3361	24.4625	24.5889	24.7153	24.8417	24.9681	25.0944	25.2208	25.3472	25.4736	25.6
1.5	19.5	19.6271	19.7542	19.8813	20.0083	20.1354	20.2625	20.3896	20.5167	20.6437	20.7708	20.8979	21.025	21.1521	21.2792	21.4062	21.5333	21.6604	21.7875	21.9146	22.0417	22.1687	22.2958	22.4229	22.55	22.6771	22.8042	22.9312	23.0583	23.1854	23.3125	23.4396	23.5667	23.6938	23.8208	23.9479	24.075	24.2021	24.3292	24.4563	24.5833	24.7104	24.8375	24.9646	25.0917	25.2188	25.3458	25.4729	25.6
1.4	19.4667	19.5944	19.7222	19.85	19.9778	20.1056	20.2333	20.3611	20.4889	20.6167	20.7444	20.8722	21	21.1278	21.2556	21.3833	21.5111	21.6389	21.7667	21.8944	22.0222	22.15	22.2778	22.4056	22.5333	22.6611	22.7889	22.9167	23.0444	23.1722	23.3	23.4278	23.5556	23.6833	23.8111	23.9389	24.0667	24.1944	24.3222	24.45	24.5778	24.7056	24.8333	24.9611	25.0889	25.2167	25.3444	25.4722	25.6
1.3	19.4333	19.5618	19.6903	19.8188	19.9472	20.0757	20.2042	20.3326	20.4611	20.5896	20.7181	20.8465	20.975	21.1035	21.2319	21.3604	21.4889	21.6174	21.7458	21.8743	22.0028	22.1313	22.2597	22.3882	22.5167	22.6451	22.7736	22.9021	23.0306	23.159	23.2875	23.416	23.5444	23.6729	23.8014	23.9299	24.0583	24.1868	24.3153	24.4437	24.5722	24.7007	24.8292	24.9576	25.0861	25.2146	25.3431	25.4715	25.6
1.2	19.4	19.5292	19.6583	19.7875	19.9167	20.0458	20.175	20.3042	20.4333	20.5625	20.6917	20.8208	20.95	21.0792	21.2083	21.3375	21.4667	21.5958	21.725	21.8542	21.9833	22.1125	22.2417	22.3708	22.5	22.6292	22.7583	22.8875	23.0167	23.1458	23.275	23.4042	23.5333	23.6625	23.7917	23.9208	24.05	24.1792	24.3083	24.4375	24.5667	24.6958	24.825	24.9542	25.0833	25.2125	25.3417	25.4708	25.6
1.1	19.3667	19.4965	19.6264	19.7563	19.8861	20.016	20.1458	20.2757	20.4056	20.5354	20.6653	20.7951	20.925	21.0549	21.1847	21.3146	21.4444	21.5743	21.7042	21.834	21.9639	22.0938	22.2236	22.3535	22.4833	22.6132	22.7431	22.8729	23.0028	23.1326	23.2625	23.3924	23.5222	23.6521	23.7819	23.9118	24.0417	24.1715	24.3014	24.4312	24.5611	24.691	24.8208	24.9507	25.0806	25.2104	25.3403	25.4701	25.6
1	19.3333	19.4639	19.5944	19.725	19.8556	19.9861	20.1167	20.2472	20.3778	20.5083	20.6389	20.7694	20.9	21.0306	21.1611	21.2917	21.4222	21.5528	21.6833	21.8139	21.9444	22.075	22.2056	22.3361	22.4667	22.5972	22.7278	22.8583	22.9889	23.1194	23.25	23.3806	23.5111	23.6417	23.7722	23.9028	24.0333	24.1639	24.2944	24.425	24.5556	24.6861	24.8167	24.9472	25.0778	25.2083	25.3389	25.4694	25.6
0.9	19.3	19.4312	19.5625	19.6938	19.825	19.9563	20.0875	20.2188	20.35	20.4812	20.6125	20.7438	20.875	21.0062	21.1375	21.2688	21.4	21.5312	21.6625	21.7937	21.925	22.0563	22.1875	22.3188	22.45	22.5812	22.7125	22.8437	22.975	23.1062	23.2375	23.3687	23.5	23.6313	23.7625	23.8937	24.025	24.1563	24.2875	24.4187	24.55	24.6813	24.8125	24.9438	25.075	25.2063	25.3375	25.4688	25.6
0.8	19.2667	19.3986	19.5306	19.6625	19.7944	19.9264	20.0583	20.1903	20.3222	20.4542	20.5861	20.7181	20.85	20.9819	21.1139	21.2458	21.3778	21.5097	21.6417	21.7736	21.9056	22.0375	22.1694	22.3014	22.4333	22.5653	22.6972	22.8292	22.9611	23.0931	23.225	23.3569	23.4889	23.6208	23.7528	23.8847	24.0167	24.1486	24.2806	24.4125	24.5444	24.6764	24.8083	24.9403	25.0722	25.2042	25.3361	25.4681	25.6
0.7	19.2333	19.366	19.4986	19.6312	19.7639	19.8965	20.0292	20.1618	20.2944	20.4271	20.5597	20.6924	20.825	20.9576	21.0903	21.2229	21.3556	21.4882	21.6208	21.7535	21.8861	22.0188	22.1514	22.284	22.4167	22.5493	22.6819	22.8146	22.9472	23.0799	23.2125	23.3451	23.4778	23.6104	23.7431	23.8757	24.0083	24.141	24.2736	24.4062	24.5389	24.6715	24.8042	24.9368	25.0694	25.2021	25.3347	25.4674	25.6
0.6	19.2	19.3333	19.4667	19.6	19.7333	19.8667	20	20.1333	20.2667	20.4	20.5333	20.6667	20.8	20.9333	21.0667	21.2	21.3333	21.4667	21.6	21.7333	21.8667	22	22.1333	22.2667	22.4	22.5333	22.6667	22.8	22.9333	23.0667	23.2	23.3333	23.4667	23.6	23.7333	23.8667	24	24.1333	24.2667	24.4	24.5333	24.6667	24.8	24.9333	25.0667	25.2	25.3333	25.4667	25.6
0.5	19.1667	19.3007	19.4347	19.5688	19.7028	19.8368	19.9708	20.1049	20.2389	20.3729	20.5069	20.641	20.775	20.909	21.0431	21.1771	21.3111	21.4451	21.5792	21.7132	21.8472	21.9813	22.1153	22.2493	22.3833	22.5174	22.6514	22.7854	22.9194	23.0535	23.1875	23.3215	23.4556	23.5896	23.7236	23.8576	23.9917	24.1257	24.2597	24.3938	24.5278	24.6618	24.7958	24.9299	25.0639	25.1979	25.3319	25.466	25.5999
0.4	19.1333	19.2681	19.4028	19.5375	19.6722	19.8069	19.9417	20.0764	20.2111	20.3458	20.4806	20.6153	20.75	20.8847	21.0194	21.1542	21.2889	21.4236	21.5583	21.6931	21.8278	21.9625	22.0972	22.2319	22.3667	22.5014	22.6361	22.7708	22.9056	23.0403	23.175	23.3097	23.4444	23.5792	23.7139	23.8486	23.9833	24.1181	24.2528	24.3875	24.5222	24.6569	24.7917	24.9264	25.0611	25.1958	25.3306	25.4653	25.5997
0.3	19.1	19.2354	19.3708	19.5063	19.6417	19.7771	19.9125	20.0479	20.1833	20.3187	20.4542	20.5896	20.725	20.8604	20.9958	21.1313	21.2667	21.4021	21.5375	21.6729	21.8083	21.9438	22.0792	22.2146	22.35	22.4854	22.6208	22.7563	22.8917	23.0271	23.1625	23.2979	23.4333	23.5688	23.7042	23.8396	23.975	24.1104	24.2458	24.3812	24.5167	24.6521	24.7875	24.9229	25.0583	25.1938	25.3292	25.4646	25.5994
0.2	19.0667	19.2028	19.3389	19.475	19.6111	19.7472	19.8833	20.0194	20.1556	20.2917	20.4278	20.5639	20.7	20.8361	20.9722	21.1083	21.2444	21.3806	21.5167	21.6528	21.7889	21.925	22.0611	22.1972	22.3333	22.4694	22.6056	22.7417	22.8778	23.0139	23.15	23.2861	23.4222	23.5583	23.6944	23.8306	23.9667	24.1028	24.2389	24.375	24.5111	24.6472	24.7833	24.9194	25.0556	25.1917	25.3278	25.4639	25.5992
0.1	19.0333	19.1701	19.3069	19.4438	19.5806	19.7174	19.8542	19.991	20.1278	20.2646	20.4014	20.5382	20.675	20.8118	20.9486	21.0854	21.2222	21.359	21.4958	21.6326	21.7694	21.9063	22.0431	22.1799	22.3167	22.4535	22.5903	22.7271	22.8639	23.0007	23.1375	23.2743	23.4111	23.5479	23.6847	23.8215	23.9583	24.0951	24.2319	24.3688	24.5056	24.6424	24.7792	24.916	25.0528	25.1896	25.3264	25.4632	25.599
0	19	19.1375	19.275	19.4125	19.55	19.6875	19.825	19.9625	20.1	20.2375	20.375	20.5125	20.65	20.7875	20.925	21.0625	21.2	21.3375	21.475	21.6125	21.75	21.8875	22.025	22.1625	22.3	22.4375	22.575	22.7125	22.85	22.9875	23.125	23.2625	23.4	23.5375	23.675	23.8125	23.95	24.0875	24.225	24.3625	24.5	24.6375	24.775	24.9125	25.05	25.1875	25.325	25.4625	25.5989
-0.1	18.9667	19.1049	19.2431	19.3813	19.5194	19.6576	19.7958	19.934	20.0722	20.2104	20.3486	20.4868	20.625	20.7632	20.9014	21.0396	21.1778	21.316	21.4542	21.5924	21.7306	21.8688	22.0069	22.1451	22.2833	22.4215	22.5597	22.6979	22.8361	22.9743	23.1125	23.2507	23.3889	23.5271	23.6653	23.8035	23.9417	24.0799	24.2181	24.3562	24.4944	24.6326	24.7708	24.909	25.0472	25.1854	25.3236	25.4618	25.599
-0.2	18.9333	19.0722	19.2111	19.35	19.4889	19.6278	19.7667	19.9056	20.0444	20.1833	20.3222	20.4611	20.6	20.7389	20.8778	21.0167	21.1556	21.2944	21.4333	21.5722	21.7111	21.85	21.9889	22.1278	22.2667	22.4056	22.5444	22.6833	22.8222	22.9611	23.1	23.2389	23.3778	23.5167	23.6556	23.7944	23.9333	24.0722	24.2111	24.35	24.4889	24.6278	24.7667	24.9056	25.0444	25.1833	25.3222	25.4611	25.5991
-0.3	18.9	19.0396	19.1792	19.3188	19.4583	19.5979	19.7375	19.8771	20.0167	20.1562	20.2958	20.4354	20.575	20.7146	20.8542	20.9937	21.1333	21.2729	21.4125	21.5521	21.6917	21.8312	21.9708	22.1104	22.25	22.3896	22.5292	22.6687	22.8083	22.9479	23.0875	23.2271	23.3667	23.5063	23.6458	23.7854	23.925	24.0646	24.2042	24.3437	24.4833	24.6229	24.7625	24.9021	25.0417	25.1813	25.3208	25.4604	25.5993
-0.4	18.8667	19.0069	19.1472	19.2875	19.4278	19.5681	19.7083	19.8486	19.9889	20.1292	20.2694	20.4097	20.55	20.6903	20.8306	20.9708	21.1111	21.2514	21.3917	21.5319	21.6722	21.8125	21.9528	22.0931	22.2333	22.3736	22.5139	22.6542	22.7944	22.9347	23.075	23.2153	23.3556	23.4958	23.6361	23.7764	23.9167	24.0569	24.1972	24.3375	24.4778	24.6181	24.7583	24.8986	25.0389	25.1792	25.3194	25.4597	25.5996
-0.5	18.8333	18.9743	19.1153	19.2563	19.3972	19.5382	19.6792	19.8201	19.9611	20.1021	20.2431	20.384	20.525	20.666	20.8069	20.9479	21.0889	21.2299	21.3708	21.5118	21.6528	21.7937	21.9347	22.0757	22.2167	22.3576	22.4986	22.6396	22.7806	22.9215	23.0625	23.2035	23.3444	23.4854	23.6264	23.7674	23.9083	24.0493	24.1903	24.3312	24.4722	24.6132	24.7542	24.8951	25.0361	25.1771	25.3181	25.459	25.5999
-0.6	18.8	18.9417	19.0833	19.225	19.3667	19.5083	19.65	19.7917	19.9333	20.075	20.2167	20.3583	20.5	20.6417	20.7833	20.925	21.0667	21.2083	21.35	21.4917	21.6333	21.775	21.9167	22.0583	22.2	22.3417	22.4833	22.625	22.7667	22.9083	23.05	23.1917	23.3333	23.475	23.6167	23.7583	23.9	24.0417	24.1833	24.325	24.4667	24.6083	24.75	24.8917	25.0333	25.175	25.3167	25.4583	25.6
-0.7	18.7667	18.909	19.0514	19.1938	19.3361	19.4785	19.6208	19.7632	19.9056	20.0479	20.1903	20.3326	20.475	20.6174	20.7597	20.9021	21.0444	21.1868	21.3292	21.4715	21.6139	21.7562	21.8986	22.041	22.1833	22.3257	22.4681	22.6104	22.7528	22.8951	23.0375	23.1799	23.3222	23.4646	23.6069	23.7493	23.8917	24.034	24.1764	24.3187	24.4611	24.6035	24.7458	24.8882	25.0306	25.1729	25.3153	25.4576	25.6
-0.8	18.7333	18.8764	19.0194	19.1625	19.3056	19.4486	19.5917	19.7347	19.8778	20.0208	20.1639	20.3069	20.45	20.5931	20.7361	20.8792	21.0222	21.1653	21.3083	21.4514	21.5944	21.7375	21.8806	22.0236	22.1667	22.3097	22.4528	22.5958	22.7389	22.8819	23.025	23.1681	23.3111	23.4542	23.5972	23.7403	23.8833	24.0264	24.1694	24.3125	24.4556	24.5986	24.7417	24.8847	25.0278	25.1708	25.3139	25.4569	25.6
-0.9	18.7	18.8438	18.9875	19.1313	19.275	19.4187	19.5625	19.7062	19.85	19.9937	20.1375	20.2812	20.425	20.5687	20.7125	20.8563	21	21.1438	21.2875	21.4312	21.575	21.7188	21.8625	22.0063	22.15	22.2937	22.4375	22.5813	22.725	22.8687	23.0125	23.1562	23.3	23.4438	23.5875	23.7312	23.875	24.0187	24.1625	24.3062	24.45	24.5938	24.7375	24.8813	25.025	25.1688	25.3125	25.4562	25.6
-1	18.6667	18.8111	18.9556	19.1	19.2444	19.3889	19.5333	19.6778	19.8222	19.9667	20.1111	20.2556	20.4	20.5444	20.6889	20.8333	20.9778	21.1222	21.2667	21.4111	21.5556	21.7	21.8444	21.9889	22.1333	22.2778	22.4222	22.5667	22.7111	22.8556	23	23.1444	23.2889	23.4333	23.5778	23.7222	23.8667	24.0111	24.1556	24.3	24.4444	24.5889	24.7333	24.8778	25.0222	25.1667	25.3111	25.4556	25.6
-1.1	18.6333	18.7785	18.9236	19.0688	19.2139	19.359	19.5042	19.6493	19.7944	19.9396	20.0847	20.2299	20.375	20.5201	20.6653	20.8104	20.9556	21.1007	21.2458	21.391	21.5361	21.6812	21.8264	21.9715	22.1167	22.2618	22.4069	22.5521	22.6972	22.8424	22.9875	23.1326	23.2778	23.4229	23.5681	23.7132	23.8583	24.0035	24.1486	24.2937	24.4389	24.584	24.7292	24.8743	25.0194	25.1646	25.3097	25.4549	25.6
-1.2	18.6	18.7458	18.8917	19.0375	19.1833	19.3292	19.475	19.6208	19.7667	19.9125	20.0583	20.2042	20.35	20.4958	20.6417	20.7875	20.9333	21.0792	21.225	21.3708	21.5167	21.6625	21.8083	21.9542	22.1	22.2458	22.3917	22.5375	22.6833	22.8292	22.975	23.1208	23.2667	23.4125	23.5583	23.7042	23.85	23.9958	24.1417	24.2875	24.4333	24.5792	24.725	24.8708	25.0167	25.1625	25.3083	25.4542	25.6
-1.3	18.5667	18.7132	18.8597	19.0063	19.1528	19.2993	19.4458	19.5924	19.7389	19.8854	20.0319	20.1785	20.325	20.4715	20.6181	20.7646	20.9111	21.0576	21.2042	21.3507	21.4972	21.6438	21.7903	21.9368	22.0833	22.2299	22.3764	22.5229	22.6694	22.816	22.9625	23.109	23.2556	23.4021	23.5486	23.6951	23.8417	23.9882	24.1347	24.2812	24.4278	24.5743	24.7208	24.8674	25.0139	25.1604	25.3069	25.4535	25.6
-1.4	18.5333	18.6806	18.8278	18.975	19.1222	19.2694	19.4167	19.5639	19.7111	19.8583	20.0056	20.1528	20.3	20.4472	20.5944	20.7417	20.8889	21.0361	21.1833	21.3306	21.4778	21.625	21.7722	21.9194	22.0667	22.2139	22.3611	22.5083	22.6556	22.8028	22.95	23.0972	23.2444	23.3917	23.5389	23.6861	23.8333	23.9806	24.1278	24.275	24.4222	24.5694	24.7167	24.8639	25.0111	25.1583	25.3056	25.4528	25.6
-1.5	18.5	18.6479	18.7958	18.9438	19.0917	19.2396	19.3875	19.5354	19.6833	19.8312	19.9792	20.1271	20.275	20.4229	20.5708	20.7188	20.8667	21.0146	21.1625	21.3104	21.4583	21.6063	21.7542	21.9021	22.05	22.1979	22.3458	22.4937	22.6417	22.7896	22.9375	23.0854	23.2333	23.3813	23.5292	23.6771	23.825	23.9729	24.1208	24.2687	24.4167	24.5646	24.7125	24.8604	25.0083	25.1562	25.3042	25.4521	25.6
-1.6	18.4667	18.6153	18.7639	18.9125	19.0611	19.2097	19.3583	19.5069	19.6556	19.8042	19.9528	20.1014	20.25	20.3986	20.5472	20.6958	20.8444	20.9931	21.1417	21.2903	21.4389	21.5875	21.7361	21.8847	22.0333	22.1819	22.3306	22.4792	22.6278	22.7764	22.925	23.0736	23.2222	23.3708	23.5194	23.6681	23.8167	23.9653	24.1139	24.2625	24.4111	24.5597	24.7083	24.8569	25.0056	25.1542	25.3028	25.4514	25.6
-1.7	18.4333	18.5826	18.7319	18.8813	19.0306	19.1799	19.3292	19.4785	19.6278	19.7771	19.9264	20.0757	20.225	20.3743	20.5236	20.6729	20.8222	20.9715	21.1208	21.2701	21.4194	21.5688	21.7181	21.8674	22.0167	22.166	22.3153	22.4646	22.6139	22.7632	22.9125	23.0618	23.2111	23.3604	23.5097	23.659	23.8083	23.9576	24.1069	24.2562	24.4056	24.5549	24.7042	24.8535	25.0028	25.1521	25.3014	25.4507	25.6
-1.8	18.4	18.55	18.7	18.85	19	19.15	19.3	19.45	19.6	19.75	19.9	20.05	20.2	20.35	20.5	20.65	20.8	20.95	21.1	21.25	21.4	21.55	21.7	21.85	22	22.15	22.2999	22.4499	22.5998	22.7498	22.8998	23.0498	23.1998	23.3499	23.4999	23.65	23.8	23.95	24.1	24.25	24.4	24.55	24.7	24.85	25	25.15	25.3	25.45	25.6
-1.9	18.3667	18.5174	18.6681	18.8188	18.9694	19.1201	19.2708	19.4215	19.5722	19.7229	19.8736	20.0243	20.175	20.3257	20.4764	20.6271	20.7778	20.9285	21.0792	21.2299	21.3805	21.531	21.6815	21.8319	21.9823	22.1326	22.283	22.4334	22.5839	22.7345	22.8851	23.0357	23.1865	23.3373	23.4882	23.6392	23.7903	23.9413	24.0924	24.2434	24.3944	24.5451	24.6958	24.8465	24.9972	25.1479	25.2986	25.4493	25.6
-2	18.3333	18.4847	18.6361	18.7875	18.9389	19.0903	19.2417	19.3931	19.5444	19.6958	19.8472	19.9986	20.15	20.3014	20.4528	20.6042	20.7556	20.9068	21.0578	21.2088	21.3596	21.5103	21.661	21.8117	21.9624	22.1131	22.2639	22.4148	22.5658	22.7168	22.868	23.0193	23.1707	23.3223	23.474	23.6258	23.7778	23.9298	24.082	24.2342	24.3865	24.5387	24.6908	24.8428	24.9944	25.1458	25.2972	25.4486	25.6
-2.1	18.3	18.4521	18.6042	18.7563	18.9083	19.0604	19.2125	19.3646	19.5167	19.6687	19.8208	19.9729	20.125	20.2771	20.4291	20.5808	20.7322	20.8835	21.0346	21.1856	21.3366	21.4875	21.6384	21.7894	21.9404	22.0915	22.2427	22.394	22.5454	22.697	22.8487	23.0006	23.1526	23.3049	23.4573	23.6099	23.7627	23.9156	24.0688	24.2221	24.3755	24.529	24.6826	24.8361	24.9896	25.1428	25.2957	25.4479	25.6
-2.2	18.2667	18.4194	18.5722	18.725	18.8778	19.0306	19.1833	19.3361	19.4889	19.6417	19.7944	19.9472	20.0998	20.252	20.4039	20.5555	20.7069	20.8581	21.0093	21.1605	21.3116	21.4627	21.6139	21.7651	21.9164	22.0678	22.2194	22.3711	22.5229	22.6749	22.8272	22.9796	23.1322	23.2851	23.4381	23.5915	23.745	23.8988	24.0529	24.2071	24.3616	24.5163	24.6711	24.8261	24.9811	25.1361	25.291	25.4456	25.5996
-2.3	18.2333	18.3868	18.5403	18.6938	18.8472	19.0007	19.1542	19.3076	19.4611	19.6146	19.7679	19.9206	20.0729	20.2249	20.3766	20.5281	20.6795	20.8308	20.982	21.1333	21.2845	21.4359	21.5872	21.7387	21.8903	22.0421	22.194	22.3461	22.4983	22.6508	22.8035	22.9564	23.1096	23.263	23.4167	23.5707	23.7249	23.8795	24.0343	24.1895	24.3449	24.5006	24.6566	24.8128	24.9692	25.1258	25.2824	25.439	25.5954
-2.4	18.2	18.3542	18.5083	18.6625	18.8167	18.9708	19.125	19.2792	19.4332	19.5867	19.7395	19.8918	20.0439	20.1956	20.3472	20.4986	20.65	20.8014	20.9527	21.1041	21.2555	21.407	21.5586	21.7104	21.8623	22.0143	22.1666	22.319	22.4716	22.6245	22.7777	22.931	23.0847	23.2387	23.3929	23.5475	23.7024	23.8576	24.0132	24.1691	24.3254	24.4821	24.639	24.7964	24.954	25.1119	25.2701	25.4284	25.5868
-2.5	18.1667	18.3215	18.4764	18.6313	18.7861	18.941	19.0958	19.2502	19.4036	19.5565	19.7088	19.8608	20.0126	20.1642	20.3157	20.4671	20.6185	20.7699	20.9213	21.0728	21.2244	21.3762	21.528	21.68	21.8322	21.9845	22.1371	22.2899	22.4429	22.5962	22.7497	22.9036	23.0577	23.2121	23.3669	23.5221	23.6775	23.8334	23.9896	24.1463	24.3033	24.4608	24.6186	24.7769	24.9356	25.0947	25.2542	25.414	25.5741
-2.6	18.1333	18.2889	18.4444	18.6	18.7556	18.911	19.0654	19.2188	19.3715	19.5237	19.6757	19.8274	19.979	20.1305	20.2819	20.4333	20.5848	20.7363	20.8878	21.0395	21.1913	21.3433	21.4953	21.6476	21.8001	21.9527	22.1056	22.2587	22.4121	22.5658	22.7197	22.874	23.0285	23.1835	23.3387	23.4943	23.6504	23.8068	23.9636	24.1209	24.2786	24.4368	24.5954	24.7545	24.9141	25.0742	25.2348	25.3959	25.5574
-2.7	18.1	18.2563	18.4125	18.5687	18.7245	18.8788	19.0319	19.1845	19.3366	19.4884	19.64	19.7915	19.943	20.0944	20.2458	20.3973	20.5489	20.7005	20.8523	21.0041	21.1561	21.3083	21.4607	21.6132	21.7659	21.9189	22.0721	22.2256	22.3793	22.5333	22.6876	22.8423	22.9973	23.1526	23.3083	23.4644	23.6209	23.7778	23.9352	24.093	24.2513	24.4101	24.5694	24.7293	24.8897	25.0506	25.2121	25.3742	25.5368
-2.8	18.0667	18.2236	18.3806	18.5364	18.6902	18.8429	18.9951	19.147	19.2986	19.4501	19.6016	19.753	19.9044	20.0559	20.2074	20.359	20.5108	20.6626	20.8145	20.9666	21.1189	21.2713	21.4239	21.5767	21.7298	21.883	22.0366	22.1904	22.3444	22.4988	22.6535	22.8085	22.9639	23.1196	23.2757	23.4322	23.5892	23.7466	23.9044	24.0627	24.2215	24.3809	24.5408	24.7012	24.8622	25.0239	25.1861	25.349	25.5126
-2.9	18.0333	18.191	18.3462	18.4991	18.6511	18.8029	18.9544	19.1059	19.2573	19.4088	19.5602	19.7117	19.8633	20.0149	20.1666	20.3184	20.4703	20.6224	20.7746	20.9269	21.0795	21.2322	21.3851	21.5382	21.6915	21.8451	21.999	22.1531	22.3075	22.4622	22.6173	22.7726	22.9284	23.0845	23.241	23.3979	23.5552	23.713	23.8712	24.03	24.1892	24.349	24.5094	24.6703	24.8319	24.9941	25.1569	25.3205	25.4847
-3	18	18.1516	18.3032	18.4548	18.6063	18.7579	18.9094	19.061	19.2125	19.3642	19.5158	19.6676	19.8194	19.9712	20.1232	20.2753	20.4275	20.5799	20.7324	20.885	21.0379	21.1909	21.3441	21.4976	21.6512	21.8052	21.9593	22.1138	22.2685	22.4236	22.5789	22.7347	22.8907	23.0472	23.204	23.3613	23.519	23.6771	23.8357	23.9948	24.1545	24.3146	24.4754	24.6367	24.7987	24.9613	25.1245	25.2885	25.4532
-3.1		18.0917	18.2482	18.4021	18.555	18.7074	18.8597	19.0119	19.164	19.3161	19.4682	19.6204	19.7726	19.9249	20.0773	20.2297	20.3823	20.535	20.6879	20.8409	20.9941	21.1475	21.301	21.4548	21.6088	21.7631	21.9176	22.0724	22.2275	22.3828	22.5385	22.6946	22.851	23.0077	23.1649	23.3225	23.4805	23.6389	23.7979	23.9573	24.1172	24.2777	24.4387	24.6003	24.7626	24.9254	25.089	25.2532	25.4181
-3.2			18.1833	18.341	18.4968	18.6514	18.8051	18.9585	19.1116	19.2645	19.4173	19.5702	19.723	19.8758	20.0287	20.1816	20.3347	20.4878	20.6411	20.7945	20.9481	21.1019	21.2558	21.41	21.5643	21.7189	21.8738	22.0289	22.1843	22.34	22.496	22.6524	22.8091	22.9661	23.1236	23.2814	23.4397	23.5984	23.7576	23.9173	24.0774	24.2381	24.3994	24.5612	24.7235	24.8865	25.0502	25.2144	25.3794
-3.3				18.275	18.4331	18.5901	18.7459	18.9008	19.0553	19.2093	19.3631	19.5168	19.6704	19.8239	19.9774	20.1309	20.2845	20.4382	20.5919	20.7458	20.8998	21.054	21.2084	21.3629	21.5176	21.6726	21.8278	21.9833	22.139	22.295	22.4513	22.608	22.765	22.9223	23.08	23.2381	23.3966	23.5556	23.715	23.8748	24.0351	24.196	24.3573	24.5192	24.6816	24.8446	25.0081	25.1723	25.337
-3.4					18.3667	18.525	18.6826	18.8393	18.9953	19.1507	19.3057	19.4603	19.6148	19.7691	19.9234	20.0776	20.2318	20.3861	20.5404	20.6948	20.8493	21.0039	21.1587	21.3137	21.4688	21.6241	21.7797	21.9355	22.0916	22.2479	22.4045	22.5614	22.7187	22.8763	23.0342	23.1925	23.3513	23.5104	23.6699	23.8299	23.9903	24.1511	24.3125	24.4743	24.6367	24.7995	24.9628	25.1266	25.2908
-3.5						18.4583	18.6167	18.7747	18.9322	19.0889	19.2451	19.4009	19.5564	19.7117	19.8668	20.0217	20.1766	20.3315	20.4864	20.6414	20.7964	20.9516	21.1068	21.2622	21.4177	21.5735	21.7294	21.8856	22.042	22.1986	22.3555	22.5127	22.6702	22.828	22.9862	23.1447	23.3035	23.4627	23.6224	23.7824	23.9428	24.1036	24.2649	24.4266	24.5887	24.7512	24.9141	25.0773	25.2408
-3.6							18.55	18.7083	18.8666	19.0245	19.1819	19.3388	19.4954	19.6516	19.8075	19.9633	20.119	20.2746	20.4301	20.5857	20.7413	20.8969	21.0527	21.2085	21.3645	21.5206	21.6769	21.8334	21.9902	22.1471	22.3043	22.4617	22.6195	22.7775	22.9358	23.0944	23.2534	23.4127	23.5723	23.7323	23.8927	24.0534	24.2145	24.3759	24.5376	24.6996	24.8619	25.0243	25.1869
-3.7								18.6417	18.8	18.9583	19.1166	19.2744	19.4319	19.5891	19.7459	19.9026	20.059	20.2153	20.3715	20.5277	20.6839	20.8401	20.9963	21.1526	21.309	21.4656	21.6223	21.7791	21.9362	22.0934	22.2508	22.4085	22.5664	22.7246	22.8831	23.0418	23.2008	23.3601	23.5197	23.6796	23.8398	24.0003	24.1611	24.3221	24.4833	24.6447	24.8061	24.9675	25.1287
-3.8									18.7333	18.8917	19.05	19.2083	19.3666	19.5245	19.6822	19.8396	19.9968	20.1538	20.3107	20.4675	20.6243	20.781	20.9377	21.0945	21.2514	21.4083	21.5654	21.7226	21.8799	22.0374	22.1951	22.353	22.5111	22.6694	22.828	22.9867	23.1458	23.305	23.4645	23.6243	23.7842	23.9444	24.1047	24.2652	24.4257	24.5862	24.7466	24.9067	25.0663
-3.9										18.825	18.9833	19.1417	19.3	19.4583	19.6166	19.7747	19.9326	20.0902	20.2478	20.4052	20.5625	20.7198	20.877	21.0343	21.1916	21.3489	21.5064	21.6639	21.8215	21.9793	22.1372	22.2952	22.4535	22.6119	22.7705	22.9292	23.0882	23.2473	23.4067	23.5661	23.7257	23.8854	24.0452	24.205	24.3646	24.5241	24.6832	24.8417	25
-4											18.9167	19.075	19.2333	19.3917	19.55	19.7083	19.8667	20.0249	20.183	20.3409	20.4988	20.6566	20.8143	20.972	21.1297	21.2874	21.4452	21.603	21.7609	21.9189	22.0769	22.2351	22.3935	22.5519	22.7105	22.8692	23.0281	23.187	23.3461	23.5052	23.6643	23.8235	23.9825	24.1414	24.3	24.4583	24.6167	24.775	24.9333
-4.1												19.0083	19.1667	19.325	19.4833	19.6417	19.8	19.9583	20.1167	20.275	20.4333	20.5915	20.7496	20.9077	21.0658	21.2238	21.3819	21.54	21.6981	21.8562	22.0145	22.1728	22.3311	22.4896	22.6481	22.8067	22.9653	23.124	23.2827	23.4414	23.5999	23.7583	23.9167	24.075	24.2333	24.3917	24.55	24.7083	24.8667
-4.2													19.1	19.2583	19.4167	19.575	19.7333	19.8917	20.05	20.2083	20.3667	20.525	20.6833	20.8417	21	21.1583	21.3166	21.4749	21.6332	21.7915	21.9498	22.1081	22.2665	22.4249	22.5833	22.7416	22.9	23.0583	23.2167	23.375	23.5333	23.6917	23.85	24.0083	24.1667	24.325	24.4833	24.6417	24.8
-4.3														19.1917	19.35	19.5083	19.6667	19.825	19.9833	20.1417	20.3	20.4583	20.6167	20.775	20.9333	21.0917	21.25	21.4083	21.5667	21.725	21.8833	22.0417	22.2	22.3583	22.5167	22.675	22.8333	22.9917	23.15	23.3083	23.4667	23.625	23.7833	23.9417	24.1	24.2583	24.4167	24.575	24.7333
-4.4															19.2833	19.4417	19.6	19.7583	19.9167	20.075	20.2333	20.3917	20.55	20.7083	20.8667	21.025	21.1833	21.3417	21.5	21.6583	21.8167	21.975	22.1333	22.2917	22.45	22.6083	22.7667	22.925	23.0833	23.2417	23.4	23.5583	23.7167	23.875	24.0333	24.1917	24.35	24.5083	24.6667
-4.5																19.375	19.5333	19.6917	19.85	20.0083	20.1667	20.325	20.4833	20.6417	20.8	20.9583	21.1167	21.275	21.4333	21.5917	21.75	21.9083	22.0667	22.225	22.3833	22.5417	22.7	22.8583	23.0167	23.175	23.3333	23.4917	23.65	23.8083	23.9667	24.125	24.2833	24.4417	24.6
-4.6																	19.4667	19.625	19.7833	19.9417	20.1	20.2583	20.4167	20.575	20.7333	20.8917	21.05	21.2083	21.3667	21.525	21.6833	21.8417	22	22.1583	22.3167	22.475	22.6333	22.7917	22.95	23.1083	23.2667	23.425	23.5833	23.7417	23.9	24.0583	24.2167	24.375	24.5333
-4.7																		19.5583	19.7167	19.875	20.0333	20.1917	20.35	20.5083	20.6667	20.825	20.9833	21.1417	21.3	21.4583	21.6167	21.775	21.9333	22.0917	22.25	22.4083	22.5667	22.725	22.8833	23.0417	23.2	23.3583	23.5167	23.675	23.8333	23.9917	24.15	24.3083	24.4667
-4.8																			19.65	19.8083	19.9667	20.125	20.2833	20.4417	20.6	20.7583	20.9167	21.075	21.2333	21.3917	21.55	21.7083	21.8667	22.025	22.1833	22.3417	22.5	22.6583	22.8167	22.975	23.1333	23.2917	23.45	23.6083	23.7667	23.925	24.0833	24.2417	24.4
-4.9																				19.7417	19.9	20.0583	20.2167	20.375	20.5333	20.6917	20.85	21.0083	21.1667	21.325	21.4833	21.6417	21.8	21.9583	22.1167	22.275	22.4333	22.5917	22.75	22.9083	23.0667	23.225	23.3833	23.5417	23.7	23.8583	24.0167	24.175	24.3333
-5																					19.8333	19.9917	20.15	20.3083	20.4667	20.625	20.7833	20.9417	21.1	21.2583	21.4167	21.575	21.7333	21.8917	22.05	22.2083	22.3667	22.525	22.6833	22.8417	23	23.1583	23.3167	23.475	23.6333	23.7917	23.95	24.1083	24.2667
-5.1																						19.852	20.0833	20.2417	20.4	20.5583	20.7167	20.875	21.0333	21.1917	21.35	21.5083	21.6667	21.825	21.9833	22.1417	22.3	22.4583	22.6167	22.775	22.9333	23.0917	23.25	23.4083	23.5667	23.725	23.8833	24.0417	24.2
-5.2																							20.0167	20.175	20.3333	20.4917	20.65	20.8083	20.9667	21.125	21.2833	21.4417	21.6	21.7583	21.9167	22.075	22.2333	22.3917	22.55	22.7083	22.8667	23.025	23.1833	23.3417	23.5	23.6583	23.8167	23.975	24.1333
-5.3																								20.1083	20.2667	20.425	20.5833	20.7417	20.9	21.0583	21.2167	21.375	21.5333	21.6917	21.85	22.0083	22.1667	22.325	22.4833	22.6417	22.8	22.9583	23.1167	23.275	23.4333	23.5917	23.75	23.9083	24.0667
-5.4																										20.3583	20.5167	20.675	20.8333	20.9917	21.15	21.3083	21.4667	21.625	21.7833	21.9417	22.1	22.2583	22.4167	22.575	22.7333	22.8917	23.05	23.2083	23.3667	23.525	23.6833	23.8417	24
-5.5																										20.2917	20.45	20.6083	20.7667	20.925	21.0833	21.2417	21.4	21.5583	21.7167	21.875	22.0333	22.1917	22.35	22.5083	22.6667	22.825	22.9833	23.1417	23.3	23.4583	23.6167	23.775	23.9332
-5.6																											20.2647	20.5417	20.7	20.8583	21.0167	21.175	21.3333	21.4917	21.65	21.8083	21.9667	22.125	22.2833	22.4417	22.6	22.7583	22.9167	23.075	23.2333	23.3917	23.55	23.7083	23.8663
-5.7																												20.475	20.6333	20.7917	20.95	21.1083	21.2667	21.425	21.5833	21.7417	21.9	22.0583	22.2167	22.375	22.5333	22.6917	22.85	23.0083	23.1667	23.325	23.4833	23.6417	23.7994
-5.8																													20.5667	20.725	20.8833	21.0417	21.2	21.3583	21.5167	21.675	21.8333	21.9917	22.15	22.3083	22.4667	22.625	22.7833	22.9417	23.1	23.2583	23.4167	23.575	23.7325
-5.9																															20.8167	20.975	21.1333	21.2917	21.45	21.6083	21.7667	21.925	22.0833	22.2417	22.4	22.5583	22.7167	22.875	23.0333	23.1917	23.35	23.5083	23.6657
-6																															20.75	20.9083	21.0667	21.225	21.3833	21.5417	21.7	21.8583	22.0167	22.175	22.3333	22.4917	22.65	22.8083	22.9667	23.125	23.2833	23.4417	23.599
-6.1																																20.75	21	21.1583	21.3167	21.475	21.6333	21.7917	21.95	22.1083	22.2667	22.425	22.5833	22.7417	22.9	23.0583	23.2167	23.375	23.5324
-6.2																																	20.9333	21.0917	21.25	21.4083	21.5667	21.725	21.8833	22.0417	22.2	22.3583	22.5167	22.675	22.8333	22.9917	23.15	23.3083	23.4659
-6.3																																		21.025	21.1833	21.3417	21.5	21.6583	21.8167	21.975	22.1333	22.2917	22.45	22.6083	22.7667	22.925	23.0833	23.2417	23.3995
-6.4																																				21.275	21.4333	21.5917	21.75	21.9083	22.0667	22.225	22.3833	22.5417	22.7	22.8583	23.0167	23.175	23.3331
-6.5																																				21.2083	21.3667	21.525	21.6833	21.8417	22	22.1583	22.3167	22.475	22.6333	22.7917	22.95	23.1083	23.2666
-6.6																																					21.1132	21.4583	21.6167	21.775	21.9333	22.0917	22.25	22.4083	22.5667	22.725	22.8833	23.0417	23.2
-6.7																																						21.3917	21.55	21.7083	21.8667	22.025	22.1833	22.3417	22.5	22.6583	22.8167	22.975	23.1333
-6.8																																							21.4833	21.6417	21.8	21.9583	22.1167	22.275	22.4333	22.5917	22.75	22.9083	23.0667
-6.9																																									21.7333	21.8917	22.05	22.2083	22.3667	22.525	22.6833	22.8417	23
-7																																									21.6667	21.825	21.9833	22.1417	22.3	22.4583	22.6167	22.775	22.9333
-7.1																																										21.7258	21.9167	22.075	22.2333	22.3917	22.55	22.7083	22.8667
-7.2																																											21.85	22.0083	22.1667	22.325	22.4833	22.6417	22.8
-7.3																																												21.9417	22.1	22.2583	22.4167	22.575	22.7333
-7.4																																														22.1917	22.35	22.5083	22.6667
-7.5																																														22.125	22.2833	22.4417	22.6
-7.6																																															22.0192	22.375	22.5333
-7.7																																																22.3083	22.4667
-7.8																																																	22.4
-7.9
-8
-8.1
-8.2
-8.3
-8.4
-8.5
-8.6
-8.7
-8.8
-8.9
-9
-9.1
-9.2
-9.3
-9.4
-9.5
-9.6
-9.7
-9.8
-9.9
-10
-10.1
-10.2
-10.3
-10.4
-10.5
-10.6
-10.7
-10.8
-10.9
-11
-11.1
-11.2
-11.3
-11.4
-11.5
-11.6
-11.7
-11.8
-11.9
-12
-12.1
-12.2
-12.3
-12.4
-12.5
-12.6
-12.7
-12.8
-12.9
-13
-13.1
-13.2
-13.3
-13.4
-13.5
-13.6
-13.7
-13.8
-13.9
-14
-14.1
-14.2
-14.3
-14.4
-14.5
-14.6
-14.7
-14.8
-14.9
-15
-15.1
-15.2
-15.3
-15.4
-15.5
-15.6
-15.7
-15.8
-15.9
-16
-16.1
-16.2
-16.3
-16.4
-16.5
-16.6
-16.7
-16.8
-16.9
-17
-17.1
-17.2
-17.3
-17.4
-17.5
-17.6
-17.7
-17.8
-17.9
-18
-18.1
-18.2
-18.3
-18.4
-18.5
-18.6
-18.7
-18.8
-18.9
-19
-19.1
-19.2
-19.3
-19.4
-19.5
-19.6
-19.7
-19.8
-19.9
-20
-20.1
-20.2
-20.3
-20.4
-20.5
-20.6
-20.7
-20.8
-20.9
-21
[truncated: 492 more columns]

## Sheet: CB2_DIFF
	-27	-26.9	-26.8	-26.7	-26.6	-26.5	-26.4	-26.3	-26.2	-26.1	-26	-25.9	-25.8	-25.7	-25.6	-25.5	-25.4	-25.3	-25.2	-25.1	-25	-24.9	-24.8	-24.7	-24.6	-24.5	-24.4	-24.3	-24.2	-24.1	-24	-23.9	-23.8	-23.7	-23.6	-23.5	-23.4	-23.3	-23.2	-23.1	-23	-22.9	-22.8	-22.7	-22.6	-22.5	-22.4	-22.3	-22.2
21
20.9
20.8
20.7
20.6
20.5
20.4
20.3
20.2
20.1
20
19.9
19.8
19.7
19.6
19.5
19.4
19.3
19.2
19.1
19
18.9
18.8
18.7
18.6
18.5
18.4
18.3
18.2
18.1
18
17.9
17.8
17.7
17.6
17.5
17.4
17.3
17.2
17.1
17
16.9
16.8
16.7
16.6
16.5
16.4
16.3
16.2
16.1
16
15.9
15.8
15.7
15.6
15.5
15.4
15.3
15.2
15.1
15
14.9
14.8
14.7
14.6
14.5
14.4
14.3
14.2
14.1
14
13.9
13.8
13.7
13.6
13.5
13.4
13.3
13.2
13.1
13
12.9
12.8
12.7
12.6
12.5
12.4
12.3
12.2
12.1
12
11.9
11.8
11.7
11.6
11.5
11.4
11.3
11.2
11.1
11
10.9
10.8
10.7
10.6
10.5
10.4
10.3
10.2
10.1
10
9.9
9.8
9.7
9.6
9.5
9.4
9.3
9.2
9.1
9
8.9
8.8
8.7
8.6
8.5
8.4
8.3
8.2
8.1
8
7.9
7.8																																																	-3.2
7.7																																																-3.25833	-3.225
7.6																																															-3.31667	-3.28333	-3.25
7.5																																														-3.375	-3.34167	-3.30833	-3.275
7.4																																													-3.43333	-3.4	-3.36667	-3.33333	-3.3
7.3																																												-3.49167	-3.45833	-3.425	-3.39167	-3.35833	-3.325
7.2																																											-3.55	-3.51667	-3.48333	-3.45	-3.41667	-3.38333	-3.35
7.1																																										-3.60833	-3.575	-3.54167	-3.50833	-3.475	-3.44167	-3.40833	-3.375
7																																									-3.66667	-3.63333	-3.6	-3.56667	-3.53333	-3.5	-3.46667	-3.43333	-3.4
6.9																																								-3.725	-3.69167	-3.65833	-3.625	-3.59167	-3.55833	-3.525	-3.49167	-3.45833	-3.425
6.8																																							-3.78333	-3.75	-3.71667	-3.68333	-3.65	-3.61667	-3.58333	-3.55	-3.51667	-3.48333	-3.45
6.7																																						-3.84167	-3.80833	-3.775	-3.74167	-3.70833	-3.675	-3.64167	-3.60833	-3.575	-3.54167	-3.50833	-3.475
6.6																																					-3.9	-3.86667	-3.83333	-3.8	-3.76667	-3.73333	-3.7	-3.66667	-3.63333	-3.6	-3.56667	-3.53333	-3.5
6.5																																				-3.95833	-3.925	-3.89167	-3.85833	-3.825	-3.79167	-3.75833	-3.725	-3.69167	-3.65833	-3.625	-3.59167	-3.55833	-3.52499
6.4																																			-4.01667	-3.98333	-3.95	-3.91667	-3.88333	-3.85	-3.81667	-3.78333	-3.75	-3.71667	-3.68333	-3.65	-3.61667	-3.58333	-3.54997
6.3																																		-4.075	-4.04167	-4.00833	-3.975	-3.94167	-3.90833	-3.875	-3.84167	-3.80833	-3.775	-3.74167	-3.70833	-3.675	-3.64167	-3.60833	-3.57494
6.2																																	-4.13333	-4.1	-4.06667	-4.03333	-4	-3.96667	-3.93333	-3.9	-3.86667	-3.83333	-3.8	-3.76667	-3.73333	-3.7	-3.66667	-3.63333	-3.59991
6.1																																-4.19167	-4.15833	-4.125	-4.09167	-4.05833	-4.025	-3.99167	-3.95833	-3.925	-3.89167	-3.85833	-3.825	-3.79167	-3.75833	-3.725	-3.69167	-3.65833	-3.62489
6																															-4.25	-4.21667	-4.18333	-4.15	-4.11667	-4.08333	-4.05	-4.01667	-3.98333	-3.95	-3.91667	-3.88333	-3.85	-3.81667	-3.78333	-3.75	-3.71667	-3.68333	-3.64988
5.9																														-4.30833	-4.275	-4.24167	-4.20833	-4.175	-4.14167	-4.10833	-4.075	-4.04167	-4.00833	-3.975	-3.94167	-3.90833	-3.875	-3.84167	-3.80833	-3.775	-3.74167	-3.70833	-3.67489
5.8																													-4.36667	-4.33333	-4.3	-4.26667	-4.23333	-4.2	-4.16667	-4.13333	-4.1	-4.06667	-4.03333	-4	-3.96667	-3.93333	-3.9	-3.86667	-3.83333	-3.8	-3.76667	-3.73333	-3.6999
5.7																												-4.425	-4.39167	-4.35833	-4.325	-4.29167	-4.25833	-4.225	-4.19167	-4.15833	-4.125	-4.09167	-4.05833	-4.025	-3.99167	-3.95833	-3.925	-3.89167	-3.85833	-3.825	-3.79167	-3.75833	-3.72493
5.6																											-4.48333	-4.45	-4.41667	-4.38333	-4.35	-4.31667	-4.28333	-4.25	-4.21667	-4.18333	-4.15	-4.11667	-4.08333	-4.05	-4.01667	-3.98333	-3.95	-3.91667	-3.88333	-3.85	-3.81667	-3.78333	-3.74996
5.5																										-4.54167	-4.50833	-4.475	-4.44167	-4.40833	-4.375	-4.34167	-4.30833	-4.275	-4.24167	-4.20833	-4.175	-4.14167	-4.10833	-4.075	-4.04167	-4.00833	-3.975	-3.94167	-3.90833	-3.875	-3.84167	-3.80833	-3.77499
5.4																									-4.6	-4.56667	-4.53333	-4.5	-4.46667	-4.43333	-4.4	-4.36667	-4.33333	-4.3	-4.26667	-4.23333	-4.2	-4.16667	-4.13333	-4.1	-4.06667	-4.03333	-4	-3.96667	-3.93333	-3.9	-3.86667	-3.83333	-3.8
5.3																								-4.65833	-4.625	-4.59167	-4.55833	-4.525	-4.49167	-4.45833	-4.425	-4.39167	-4.35833	-4.325	-4.29167	-4.25833	-4.225	-4.19167	-4.15833	-4.125	-4.09167	-4.05833	-4.025	-3.99167	-3.95833	-3.925	-3.89167	-3.85833	-3.825
5.2																							-4.71667	-4.68333	-4.65	-4.61667	-4.58333	-4.55	-4.51667	-4.48333	-4.45	-4.41667	-4.38333	-4.35	-4.31667	-4.28333	-4.25	-4.21667	-4.18333	-4.15	-4.11667	-4.08333	-4.05	-4.01667	-3.98333	-3.95	-3.91667	-3.88333	-3.85
5.1																						-4.775	-4.74167	-4.70833	-4.675	-4.64167	-4.60833	-4.575	-4.54167	-4.50833	-4.475	-4.44167	-4.40833	-4.375	-4.34167	-4.30833	-4.275	-4.24167	-4.20833	-4.175	-4.14167	-4.10833	-4.075	-4.04167	-4.00833	-3.975	-3.94167	-3.90833	-3.875
5																					-4.83333	-4.8	-4.76667	-4.73333	-4.7	-4.66667	-4.63333	-4.6	-4.56667	-4.53333	-4.5	-4.46667	-4.43333	-4.4	-4.36667	-4.33333	-4.3	-4.26667	-4.23333	-4.2	-4.16667	-4.13333	-4.1	-4.06667	-4.03333	-4	-3.96667	-3.93333	-3.9
4.9																				-4.89167	-4.85833	-4.825	-4.79167	-4.75833	-4.725	-4.69167	-4.65833	-4.625	-4.59167	-4.55833	-4.525	-4.49167	-4.45833	-4.425	-4.39167	-4.35833	-4.325	-4.29167	-4.25833	-4.225	-4.19167	-4.15833	-4.125	-4.09167	-4.05833	-4.025	-3.99167	-3.95833	-3.925
4.8																			-4.95	-4.91667	-4.88333	-4.85	-4.81667	-4.78333	-4.75	-4.71667	-4.68333	-4.65	-4.61667	-4.58333	-4.55	-4.51667	-4.48333	-4.45	-4.41667	-4.38333	-4.35	-4.31667	-4.28333	-4.25	-4.21667	-4.18333	-4.15	-4.11667	-4.08333	-4.05	-4.01667	-3.98333	-3.95
4.7																		-5.00833	-4.975	-4.94167	-4.90833	-4.875	-4.84167	-4.80833	-4.775	-4.74167	-4.70833	-4.675	-4.64167	-4.60833	-4.575	-4.54167	-4.50833	-4.475	-4.44167	-4.40833	-4.375	-4.34167	-4.30833	-4.275	-4.24167	-4.20833	-4.175	-4.14167	-4.10833	-4.075	-4.04167	-4.00833	-3.975
4.6																	-5.06667	-5.03333	-5	-4.96667	-4.93333	-4.9	-4.86667	-4.83333	-4.8	-4.76667	-4.73333	-4.7	-4.66667	-4.63333	-4.6	-4.56667	-4.53333	-4.5	-4.46667	-4.43333	-4.4	-4.36667	-4.33333	-4.3	-4.26667	-4.23333	-4.2	-4.16667	-4.13333	-4.1	-4.06667	-4.03333	-4
4.5																-5.125	-5.09167	-5.05833	-5.025	-4.99167	-4.95833	-4.925	-4.89167	-4.85833	-4.825	-4.79167	-4.75833	-4.725	-4.69167	-4.65833	-4.625	-4.59167	-4.55833	-4.525	-4.49167	-4.45833	-4.425	-4.39167	-4.35833	-4.325	-4.29167	-4.25833	-4.225	-4.19167	-4.15833	-4.125	-4.09167	-4.05833	-4.025
4.4															-5.18333	-5.15	-5.11667	-5.08333	-5.05	-5.01667	-4.98333	-4.95	-4.91667	-4.88333	-4.85	-4.81667	-4.78333	-4.75	-4.71667	-4.68333	-4.65	-4.61667	-4.58333	-4.55	-4.51667	-4.48333	-4.45	-4.41667	-4.38333	-4.35	-4.31667	-4.28333	-4.25	-4.21667	-4.18333	-4.15	-4.11667	-4.08333	-4.05
4.3														-5.24167	-5.20833	-5.175	-5.14167	-5.10833	-5.075	-5.04167	-5.00833	-4.975	-4.94167	-4.90833	-4.875	-4.84167	-4.80833	-4.775	-4.74167	-4.70833	-4.675	-4.64167	-4.60833	-4.575	-4.54167	-4.50833	-4.475	-4.44167	-4.40833	-4.375	-4.34167	-4.30833	-4.275	-4.24167	-4.20833	-4.175	-4.14167	-4.10833	-4.075
4.2													-5.3	-5.26667	-5.23333	-5.2	-5.16667	-5.13333	-5.1	-5.06667	-5.03333	-5	-4.96667	-4.93333	-4.9	-4.86661	-4.83314	-4.79964	-4.76614	-4.73269	-4.6993	-4.66599	-4.63275	-4.59957	-4.56643	-4.53326	-4.5	-4.46667	-4.43333	-4.4	-4.36667	-4.33333	-4.3	-4.26667	-4.23333	-4.2	-4.16667	-4.13333	-4.1
4.1												-5.35833	-5.325	-5.29167	-5.25833	-5.225	-5.19167	-5.15833	-5.125	-5.09167	-5.05817	-5.02434	-4.99025	-4.95598	-4.92162	-4.88723	-4.8529	-4.81867	-4.7846	-4.75073	-4.71709	-4.6837	-4.65058	-4.61772	-4.5851	-4.5527	-4.52047	-4.48834	-4.4562	-4.42394	-4.39139	-4.35833	-4.325	-4.29167	-4.25833	-4.225	-4.19167	-4.15833	-4.125
4											-5.41667	-5.38333	-5.35	-5.31667	-5.28333	-5.25	-5.21666	-5.18292	-5.14858	-5.11375	-5.07853	-5.04305	-5.0074	-4.9717	-4.93605	-4.90051	-4.86517	-4.83008	-4.79531	-4.76091	-4.72689	-4.6933	-4.66015	-4.62745	-4.5952	-4.56337	-4.53194	-4.50086	-4.47007	-4.43946	-4.40892	-4.37829	-4.34735	-4.31581	-4.28332	-4.25	-4.21667	-4.18333	-4.15
3.9										-5.475	-5.44167	-5.40833	-5.375	-5.34167	-5.30811	-5.27368	-5.23841	-5.20243	-5.16589	-5.12895	-5.09174	-5.0544	-5.01706	-4.97982	-4.94278	-4.90602	-4.8696	-4.83361	-4.79807	-4.76306	-4.72859	-4.69471	-4.66143	-4.62877	-4.59674	-4.56532	-4.53451	-4.50427	-4.47456	-4.44532	-4.41646	-4.38786	-4.35937	-4.33077	-4.30179	-4.27207	-4.2411	-4.20833	-4.175
3.8									-5.53333	-5.5	-5.46667	-5.43333	-5.39955	-5.36454	-5.32834	-5.29114	-5.25314	-5.21454	-5.17555	-5.13632	-5.09702	-5.05778	-5.01871	-4.97991	-4.94148	-4.90348	-4.86599	-4.82906	-4.79274	-4.75709	-4.72213	-4.6879	-4.65442	-4.62171	-4.58978	-4.55865	-4.5283	-4.49872	-4.46988	-4.44175	-4.41428	-4.38736	-4.36091	-4.33477	-4.30874	-4.28256	-4.25586	-4.22814	-4.19872
3.7								-5.59167	-5.55833	-5.525	-5.49123	-5.45587	-5.41886	-5.38044	-5.34089	-5.3005	-5.25953	-5.2182	-5.1767	-5.1352	-5.09384	-5.05273	-5.01198	-4.97168	-4.9319	-4.89271	-4.85418	-4.81634	-4.77926	-4.74297	-4.7075	-4.67289	-4.63916	-4.60634	-4.57444	-4.54348	-4.51345	-4.48437	-4.45622	-4.42898	-4.40262	-4.37709	-4.35232	-4.3282	-4.30462	-4.28137	-4.25822	-4.23479	-4.21062
3.6							-5.65	-5.61667	-5.58315	-5.54786	-5.51031	-5.47076	-5.42963	-5.38733	-5.34421	-5.30057	-5.25665	-5.21266	-5.16877	-5.12512	-5.08181	-5.03896	-4.99665	-4.95495	-4.91392	-4.87362	-4.83411	-4.79543	-4.75761	-4.7207	-4.68473	-4.64973	-4.61573	-4.58275	-4.55081	-4.51993	-4.49012	-4.4614	-4.43377	-4.40722	-4.38174	-4.35731	-4.33389	-4.31142	-4.28982	-4.26897	-4.24871	-4.22881	-4.20892
3.5						-5.70833	-5.675	-5.64046	-5.60288	-5.56244	-5.51974	-5.47541	-5.42995	-5.38378	-5.33721	-5.2905	-5.24386	-5.19744	-5.15137	-5.10577	-5.06072	-5.01631	-4.97259	-4.92963	-4.88748	-4.84619	-4.80579	-4.76633	-4.72784	-4.69035	-4.6539	-4.61851	-4.58421	-4.55104	-4.519	-4.48814	-4.45845	-4.42997	-4.4027	-4.37666	-4.35185	-4.32827	-4.3059	-4.28472	-4.26469	-4.24575	-4.22781	-4.21071	-4.19426
3.4					-5.76667	-5.73314	-5.69653	-5.6557	-5.61154	-5.56503	-5.517	-5.46801	-5.41852	-5.36883	-5.3192	-5.26979	-5.22077	-5.17224	-5.12429	-5.07701	-5.03046	-4.9847	-4.93977	-4.89572	-4.8526	-4.81042	-4.76924	-4.72909	-4.68999	-4.65197	-4.61507	-4.57931	-4.54472	-4.51132	-4.47915	-4.44822	-4.41857	-4.39022	-4.36318	-4.33749	-4.31315	-4.29018	-4.26859	-4.24838	-4.22954	-4.21205	-4.19588	-4.18094	-4.16715
3.3				-5.825	-5.79067	-5.75064	-5.70526	-5.65639	-5.60541	-5.55322	-5.50043	-5.44745	-5.39455	-5.34194	-5.28977	-5.23816	-5.18719	-5.13693	-5.08745	-5.0388	-4.99101	-4.94414	-4.8982	-4.85325	-4.8093	-4.76638	-4.72454	-4.68378	-4.64414	-4.60565	-4.56833	-4.53222	-4.49733	-4.4637	-4.43135	-4.40031	-4.37062	-4.34229	-4.31536	-4.28986	-4.2658	-4.24323	-4.22216	-4.20261	-4.1846	-4.16815	-4.15324	-4.13988	-4.12802
3.2			-5.88333	-5.84691	-5.80113	-5.74949	-5.69489	-5.63887	-5.58228	-5.5256	-5.46916	-5.41313	-5.35767	-5.30286	-5.24879	-5.19551	-5.14307	-5.09151	-5.04086	-4.99115	-4.94242	-4.89467	-4.84795	-4.80227	-4.75766	-4.71415	-4.67174	-4.63048	-4.59038	-4.55148	-4.51378	-4.47733	-4.44215	-4.40827	-4.37571	-4.34451	-4.3147	-4.2863	-4.25936	-4.2339	-4.20996	-4.18757	-4.16677	-4.1476	-4.13008	-4.11425	-4.10015	-4.08779	-4.07719
3.1		-5.94167	-5.89933	-5.84375	-5.78406	-5.72317	-5.66212	-5.60138	-5.54118	-5.48165	-5.42288	-5.36492	-5.30781	-5.2516	-5.19629	-5.14192	-5.0885	-5.03606	-4.98461	-4.93418	-4.88477	-4.8364	-4.7891	-4.74289	-4.69778	-4.6538	-4.61096	-4.56928	-4.5288	-4.48954	-4.45151	-4.41474	-4.37927	-4.34512	-4.31233	-4.28091	-4.2509	-4.22235	-4.19527	-4.16972	-4.14572	-4.12332	-4.10256	-4.08348	-4.06613	-4.05054	-4.03678	-4.02488	-4.0149
3	-6	-5.93211	-5.86511	-5.79901	-5.73381	-5.66951	-5.60611	-5.54363	-5.48207	-5.42143	-5.36173	-5.30297	-5.24516	-5.18831	-5.13243	-5.07753	-5.02362	-4.97072	-4.91884	-4.86799	-4.81818	-4.76944	-4.72177	-4.67521	-4.62975	-4.58543	-4.54227	-4.50027	-4.45948	-4.41991	-4.38158	-4.34452	-4.30877	-4.27433	-4.24126	-4.20958	-4.17931	-4.1505	-4.12318	-4.09739	-4.07317	-4.05056	-4.0296	-4.01034	-3.99283	-3.97711	-3.96325	-3.95128	-3.94128
2.9	-5.85	-5.81597	-5.76973	-5.71198	-5.65111	-5.58939	-5.52766	-5.46631	-5.40553	-5.34545	-5.28614	-5.22766	-5.17003	-5.11329	-5.05747	-5.00258	-4.94864	-4.89568	-4.8437	-4.79274	-4.7428	-4.69391	-4.64608	-4.59932	-4.55367	-4.50914	-4.46575	-4.42353	-4.38249	-4.34266	-4.30407	-4.26673	-4.23069	-4.19596	-4.16257	-4.13056	-4.09997	-4.07081	-4.04313	-4.01696	-3.99235	-3.96933	-3.94794	-3.92823	-3.91024	-3.89401	-3.8796	-3.86705	-3.85641
2.8	-5.7	-5.66528	-5.63056	-5.59024	-5.54012	-5.48541	-5.42853	-5.37069	-5.31254	-5.25447	-5.19673	-5.13948	-5.08284	-5.02689	-4.9717	-4.91731	-4.86378	-4.81112	-4.75939	-4.70859	-4.65877	-4.60994	-4.56212	-4.51535	-4.46964	-4.42501	-4.3815	-4.33912	-4.2979	-4.25785	-4.21902	-4.18142	-4.14508	-4.11003	-4.07629	-4.0439	-4.01289	-3.98329	-3.95513	-3.92844	-3.90327	-3.87963	-3.85758	-3.83714	-3.81834	-3.80123	-3.78582	-3.77215	-3.76024
2.7	-5.55	-5.51458	-5.47917	-5.44375	-5.40605	-5.36083	-5.31093	-5.25834	-5.20425	-5.14938	-5.09419	-5.03901	-4.98406	-4.9295	-4.87546	-4.82203	-4.76928	-4.71728	-4.66607	-4.6157	-4.56622	-4.51765	-4.47002	-4.42337	-4.37773	-4.33312	-4.28957	-4.2471	-4.20574	-4.16553	-4.12647	-4.08861	-4.05196	-4.01656	-3.98243	-3.94959	-3.91809	-3.88794	-3.85917	-3.83181	-3.8059	-3.78144	-3.75847	-3.73701	-3.71708	-3.69868	-3.68183	-3.66649	-3.65265
2.6	-5.4	-5.36389	-5.32778	-5.29167	-5.25556	-5.21891	-5.1771	-5.1309	-5.08189	-5.03111	-4.97927	-4.92684	-4.87417	-4.82153	-4.76909	-4.717	-4.66539	-4.61434	-4.56393	-4.51422	-4.46528	-4.41715	-4.36987	-4.32348	-4.27801	-4.23351	-4.19	-4.1475	-4.10606	-4.06569	-4.02643	-3.9883	-3.95133	-3.91554	-3.88096	-3.84761	-3.81552	-3.78471	-3.7552	-3.72701	-3.70017	-3.67467	-3.65053	-3.62776	-3.60634	-3.58625	-3.56745	-3.54988	-3.53343
2.5	-5.25	-5.21319	-5.17639	-5.13958	-5.10278	-5.06597	-5.02917	-4.98992	-4.94664	-4.90059	-4.85269	-4.80355	-4.75366	-4.70335	-4.6529	-4.6025	-4.55232	-4.50249	-4.45312	-4.40429	-4.35607	-4.30854	-4.26174	-4.21573	-4.17054	-4.12623	-4.08282	-4.04035	-3.99885	-3.95836	-3.91889	-3.88048	-3.84316	-3.80694	-3.77184	-3.7379	-3.70513	-3.67353	-3.64314	-3.61395	-3.58597	-3.5592	-3.53362	-3.50921	-3.48593	-3.46371	-3.44246	-3.42204	-3.40225
2.4	-5.1	-5.0625	-5.025	-4.9875	-4.95	-4.9125	-4.875	-4.8375	-4.79959	-4.75868	-4.71513	-4.66969	-4.62295	-4.57534	-4.52719	-4.47877	-4.43029	-4.38192	-4.33378	-4.28601	-4.23868	-4.19188	-4.14569	-4.10016	-4.05534	-4.01129	-3.96804	-3.92563	-3.88411	-3.84349	-3.80382	-3.76511	-3.72739	-3.69068	-3.655	-3.62037	-3.5868	-3.5543	-3.52286	-3.49248	-3.46315	-3.43485	-3.40753	-3.38115	-3.3556	-3.33079	-3.30654	-3.28261	-3.25868
2.3	-4.95	-4.91181	-4.87361	-4.83542	-4.79722	-4.75903	-4.72083	-4.68264	-4.64444	-4.60625	-4.56722	-4.52576	-4.48246	-4.43782	-4.39224	-4.34604	-4.29947	-4.25275	-4.20604	-4.15947	-4.11317	-4.06724	-4.02175	-3.97679	-3.93241	-3.88868	-3.84563	-3.80332	-3.76177	-3.72104	-3.68113	-3.64209	-3.60393	-3.56668	-3.53033	-3.49491	-3.46042	-3.42685	-3.39419	-3.36242	-3.33151	-3.30141	-3.27204	-3.2433	-3.21506	-3.18714	-3.15927	-3.13111	-3.10217
2.2	-4.8	-4.76111	-4.72222	-4.68333	-4.64444	-4.60556	-4.56667	-4.52778	-4.48889	-4.45	-4.41111	-4.37222	-4.33254	-4.29108	-4.24827	-4.20448	-4.16001	-4.11511	-4.06996	-4.02474	-3.97959	-3.93462	-3.88994	-3.84562	-3.80174	-3.75836	-3.71555	-3.67334	-3.63179	-3.59091	-3.55076	-3.51134	-3.47268	-3.43479	-3.39768	-3.36136	-3.3258	-3.29101	-3.25694	-3.22356	-3.1908	-3.15859	-3.12681	-3.09532	-3.0639	-3.03231	-3.00016	-2.96697	-2.93204
2.1	-4.65	-4.61042	-4.57083	-4.53125	-4.49167	-4.45208	-4.4125	-4.37292	-4.33333	-4.29375	-4.25417	-4.21458	-4.175	-4.13542	-4.09546	-4.05424	-4.01201	-3.96906	-3.92561	-3.88185	-3.83795	-3.79403	-3.75021	-3.70659	-3.66326	-3.62028	-3.57772	-3.53562	-3.49404	-3.45301	-3.41255	-3.3727	-3.33347	-3.29486	-3.25688	-3.21951	-3.18274	-3.14653	-3.11084	-3.07559	-3.0407	-3.00605	-2.97148	-2.93678	-2.90166	-2.86576	-2.82859	-2.78958	-2.75
2	-4.5	-4.45972	-4.41944	-4.37917	-4.33889	-4.29861	-4.25833	-4.21806	-4.17778	-4.1375	-4.09722	-4.05694	-4.01667	-3.97639	-3.93611	-3.89583	-3.85555	-3.81466	-3.773	-3.73079	-3.68821	-3.64542	-3.60252	-3.55965	-3.51689	-3.47433	-3.43202	-3.39003	-3.3484	-3.30717	-3.26637	-3.22601	-3.18611	-3.14668	-3.10769	-3.06913	-3.03096	-2.99314	-2.95558	-2.9182	-2.88086	-2.8434	-2.8056	-2.76718	-2.72776	-2.6875	-2.64722	-2.60694	-2.56667
1.9	-4.35	-4.30903	-4.26806	-4.22708	-4.18611	-4.14514	-4.10417	-4.06319	-4.02222	-3.98125	-3.94028	-3.89931	-3.85833	-3.81736	-3.77639	-3.73542	-3.69444	-3.65347	-3.6125	-3.57153	-3.53034	-3.48871	-3.44679	-3.40469	-3.36253	-3.32038	-3.27832	-3.23641	-3.19469	-3.15321	-3.11199	-3.07105	-3.03039	-2.99	-2.94986	-2.90994	-2.87017	-2.8305	-2.79081	-2.75097	-2.71082	-2.67014	-2.62917	-2.58819	-2.54722	-2.50625	-2.46528	-2.42431	-2.38333
1.8	-4.2	-4.15833	-4.11667	-4.075	-4.03333	-3.99167	-3.95	-3.90833	-3.86667	-3.825	-3.78333	-3.74167	-3.7	-3.65833	-3.61667	-3.575	-3.53333	-3.49167	-3.45	-3.40833	-3.36667	-3.325	-3.28333	-3.24167	-3.2	-3.15826	-3.11643	-3.07456	-3.03272	-2.99092	-2.9492	-2.90757	-2.86602	-2.82453	-2.78307	-2.74158	-2.7	-2.65833	-2.61667	-2.575	-2.53333	-2.49167	-2.45	-2.40833	-2.36667	-2.325	-2.28333	-2.24167	-2.2
1.7	-4.05	-4.00764	-3.96528	-3.92292	-3.88056	-3.83819	-3.79583	-3.75347	-3.71111	-3.66875	-3.62639	-3.58403	-3.54167	-3.49931	-3.45694	-3.41458	-3.37222	-3.32986	-3.2875	-3.24514	-3.20278	-3.16042	-3.11806	-3.07569	-3.03333	-2.99097	-2.94861	-2.90625	-2.86389	-2.82153	-2.77917	-2.73681	-2.69444	-2.65208	-2.60972	-2.56736	-2.525	-2.48264	-2.44028	-2.39792	-2.35556	-2.31319	-2.27083	-2.22847	-2.18611	-2.14375	-2.10139	-2.05903	-2.01667
1.6	-3.9	-3.85694	-3.81389	-3.77083	-3.72778	-3.68472	-3.64167	-3.59861	-3.55556	-3.5125	-3.46944	-3.42639	-3.38333	-3.34028	-3.29722	-3.25417	-3.21111	-3.16806	-3.125	-3.08194	-3.03889	-2.99583	-2.95278	-2.90972	-2.86667	-2.82361	-2.78056	-2.7375	-2.69444	-2.65139	-2.60833	-2.56528	-2.52222	-2.47917	-2.43611	-2.39306	-2.35	-2.30694	-2.26389	-2.22083	-2.17778	-2.13472	-2.09167	-2.04861	-2.00556	-1.9625	-1.91944	-1.87639	-1.83333
1.5	-3.75	-3.70625	-3.6625	-3.61875	-3.575	-3.53125	-3.4875	-3.44375	-3.4	-3.35625	-3.3125	-3.26875	-3.225	-3.18125	-3.1375	-3.09375	-3.05	-3.00625	-2.9625	-2.91875	-2.875	-2.83125	-2.7875	-2.74375	-2.7	-2.65625	-2.6125	-2.56875	-2.525	-2.48125	-2.4375	-2.39375	-2.35	-2.30625	-2.2625	-2.21875	-2.175	-2.13125	-2.0875	-2.04375	-2	-1.95625	-1.9125	-1.86875	-1.825	-1.78125	-1.7375	-1.69375	-1.65
1.4	-3.6	-3.55556	-3.51111	-3.46667	-3.42222	-3.37778	-3.33333	-3.28889	-3.24444	-3.2	-3.15556	-3.11111	-3.06667	-3.02222	-2.97778	-2.93333	-2.88889	-2.84444	-2.8	-2.75556	-2.71111	-2.66667	-2.62222	-2.57778	-2.53333	-2.48889	-2.44444	-2.4	-2.35556	-2.31111	-2.26667	-2.22222	-2.17778	-2.13333	-2.08889	-2.04444	-2	-1.95556	-1.91111	-1.86667	-1.82222	-1.77778	-1.73333	-1.68889	-1.64444	-1.6	-1.55556	-1.51111	-1.46667
1.3	-3.45	-3.40486	-3.35972	-3.31458	-3.26944	-3.22431	-3.17917	-3.13403	-3.08889	-3.04375	-2.99861	-2.95347	-2.90833	-2.86319	-2.81806	-2.77292	-2.72778	-2.68264	-2.6375	-2.59236	-2.54722	-2.50208	-2.45694	-2.41181	-2.36667	-2.32153	-2.27639	-2.23125	-2.18611	-2.14097	-2.09583	-2.05069	-2.00556	-1.96042	-1.91528	-1.87014	-1.825	-1.77986	-1.73472	-1.68958	-1.64444	-1.59931	-1.55417	-1.50903	-1.46389	-1.41875	-1.37361	-1.32847	-1.28333
1.2	-3.3	-3.25417	-3.20833	-3.1625	-3.11667	-3.07083	-3.025	-2.97917	-2.93333	-2.8875	-2.84167	-2.79583	-2.75	-2.70417	-2.65833	-2.6125	-2.56667	-2.52083	-2.475	-2.42917	-2.38333	-2.3375	-2.29167	-2.24583	-2.2	-2.15417	-2.10833	-2.0625	-2.01667	-1.97083	-1.925	-1.87917	-1.83333	-1.7875	-1.74167	-1.69583	-1.65	-1.60417	-1.55833	-1.5125	-1.46667	-1.42083	-1.375	-1.32917	-1.28333	-1.2375	-1.19167	-1.14583	-1.1
1.1	-3.15	-3.10347	-3.05694	-3.01042	-2.96389	-2.91736	-2.87083	-2.82431	-2.77778	-2.73125	-2.68472	-2.63819	-2.59167	-2.54514	-2.49861	-2.45208	-2.40556	-2.35903	-2.3125	-2.26597	-2.21944	-2.17292	-2.12639	-2.07986	-2.03333	-1.98681	-1.94028	-1.89375	-1.84722	-1.80069	-1.75417	-1.70764	-1.66111	-1.61458	-1.56806	-1.52153	-1.475	-1.42847	-1.38194	-1.33542	-1.28889	-1.24236	-1.19583	-1.14931	-1.10278	-1.05625	-1.00972	-0.963194	-0.916667
1	-3	-2.95278	-2.90556	-2.85833	-2.81111	-2.76389	-2.71667	-2.66944	-2.62222	-2.575	-2.52778	-2.48056	-2.43333	-2.38611	-2.33889	-2.29167	-2.24444	-2.19722	-2.15	-2.10278	-2.05556	-2.00833	-1.96111	-1.91389	-1.86667	-1.81944	-1.77222	-1.725	-1.67778	-1.63056	-1.58333	-1.53611	-1.48889	-1.44167	-1.39444	-1.34722	-1.3	-1.25278	-1.20556	-1.15833	-1.11111	-1.06389	-1.01667	-0.969444	-0.922222	-0.875	-0.827778	-0.780556	-0.733333
0.9	-2.85	-2.80208	-2.75417	-2.70625	-2.65833	-2.61042	-2.5625	-2.51458	-2.46667	-2.41875	-2.37083	-2.32292	-2.275	-2.22708	-2.17917	-2.13125	-2.08333	-2.03542	-1.9875	-1.93958	-1.89167	-1.84375	-1.79583	-1.74792	-1.7	-1.65208	-1.60417	-1.55625	-1.50833	-1.46042	-1.4125	-1.36458	-1.31667	-1.26875	-1.22083	-1.17292	-1.125	-1.07708	-1.02917	-0.98125	-0.933333	-0.885417	-0.8375	-0.789583	-0.741667	-0.69375	-0.645833	-0.597917	-0.55
0.8	-2.7	-2.65139	-2.60278	-2.55417	-2.50556	-2.45694	-2.40833	-2.35972	-2.31111	-2.2625	-2.21389	-2.16528	-2.11667	-2.06806	-2.01944	-1.97083	-1.92222	-1.87361	-1.825	-1.77639	-1.72778	-1.67917	-1.63056	-1.58194	-1.53333	-1.48472	-1.43611	-1.3875	-1.33889	-1.29028	-1.24167	-1.19306	-1.14444	-1.09583	-1.04722	-0.998611	-0.95	-0.901389	-0.852778	-0.804167	-0.755556	-0.706944	-0.658333	-0.609722	-0.561111	-0.5125	-0.463889	-0.415278	-0.366667
0.7	-2.55	-2.50069	-2.45139	-2.40208	-2.35278	-2.30347	-2.25417	-2.20486	-2.15556	-2.10625	-2.05694	-2.00764	-1.95833	-1.90903	-1.85972	-1.81042	-1.76111	-1.71181	-1.6625	-1.61319	-1.56389	-1.51458	-1.46528	-1.41597	-1.36667	-1.31736	-1.26806	-1.21875	-1.16944	-1.12014	-1.07083	-1.02153	-0.972222	-0.922917	-0.873611	-0.824306	-0.775	-0.725694	-0.676389	-0.627083	-0.577778	-0.528472	-0.479167	-0.429861	-0.380556	-0.33125	-0.281944	-0.232639	-0.183333
0.6	-2.4	-2.35	-2.3	-2.25	-2.2	-2.15	-2.1	-2.05	-2	-1.95	-1.9	-1.85	-1.8	-1.75	-1.7	-1.65	-1.6	-1.55	-1.5	-1.45	-1.4	-1.35	-1.3	-1.25	-1.2	-1.15	-1.1	-1.05	-1	-0.95	-0.9	-0.85	-0.8	-0.75	-0.7	-0.65	-0.6	-0.55	-0.5	-0.45	-0.4	-0.35	-0.3	-0.25	-0.2	-0.15	-0.1	-0.05	-3.55271e-15
0.5	-2.25	-2.19931	-2.14861	-2.09792	-2.04722	-1.99653	-1.94583	-1.89514	-1.84444	-1.79375	-1.74306	-1.69236	-1.64167	-1.59097	-1.54028	-1.48958	-1.43889	-1.38819	-1.3375	-1.28681	-1.23611	-1.18542	-1.13472	-1.08403	-1.03333	-0.982639	-0.931944	-0.88125	-0.830556	-0.779861	-0.729167	-0.678472	-0.627778	-0.577083	-0.526389	-0.475694	-0.425	-0.374306	-0.323611	-0.272917	-0.222222	-0.171528	-0.120833	-0.0701389	-0.0194444	0.03125	0.0819444	0.132639	0.183326
0.4	-2.1	-2.04861	-1.99722	-1.94583	-1.89444	-1.84306	-1.79167	-1.74028	-1.68889	-1.6375	-1.58611	-1.53472	-1.48333	-1.43194	-1.38056	-1.32917	-1.27778	-1.22639	-1.175	-1.12361	-1.07222	-1.02083	-0.969444	-0.918056	-0.866667	-0.815278	-0.763889	-0.7125	-0.661111	-0.609722	-0.558333	-0.506944	-0.455556	-0.404167	-0.352778	-0.301389	-0.25	-0.198611	-0.147222	-0.0958333	-0.0444444	0.00694444	0.0583333	0.109722	0.161111	0.2125	0.263889	0.315278	0.366639
0.3	-1.95	-1.89792	-1.84583	-1.79375	-1.74167	-1.68958	-1.6375	-1.58542	-1.53333	-1.48125	-1.42917	-1.37708	-1.325	-1.27292	-1.22083	-1.16875	-1.11667	-1.06458	-1.0125	-0.960417	-0.908333	-0.85625	-0.804167	-0.752083	-0.7	-0.647917	-0.595833	-0.54375	-0.491667	-0.439583	-0.3875	-0.335417	-0.283333	-0.23125	-0.179167	-0.127083	-0.075	-0.0229167	0.0291667	0.08125	0.133333	0.185417	0.2375	0.289583	0.341667	0.39375	0.445833	0.497917	0.549946
0.2	-1.8	-1.74722	-1.69444	-1.64167	-1.58889	-1.53611	-1.48333	-1.43056	-1.37778	-1.325	-1.27222	-1.21944	-1.16667	-1.11389	-1.06111	-1.00833	-0.955556	-0.902778	-0.85	-0.797222	-0.744444	-0.691667	-0.638889	-0.586111	-0.533333	-0.480556	-0.427778	-0.375	-0.322222	-0.269444	-0.216667	-0.163889	-0.111111	-0.0583333	-0.00555556	0.0472222	0.1	0.152778	0.205556	0.258333	0.311111	0.363889	0.416667	0.469444	0.522222	0.575	0.627778	0.680556	0.733251
0.1	-1.65	-1.59653	-1.54306	-1.48958	-1.43611	-1.38264	-1.32917	-1.27569	-1.22222	-1.16875	-1.11528	-1.06181	-1.00833	-0.954861	-0.901389	-0.847917	-0.794444	-0.740972	-0.6875	-0.634028	-0.580556	-0.527083	-0.473611	-0.420139	-0.366667	-0.313194	-0.259722	-0.20625	-0.152778	-0.0993056	-0.0458333	0.00763889	0.0611111	0.114583	0.168056	0.221528	0.275	0.328472	0.381944	0.435417	0.488889	0.542361	0.595833	0.649306	0.702778	0.75625	0.809722	0.863194	0.916562
0	-1.5	-1.44583	-1.39167	-1.3375	-1.28333	-1.22917	-1.175	-1.12083	-1.06667	-1.0125	-0.958333	-0.904167	-0.85	-0.795833	-0.741667	-0.6875	-0.633333	-0.579167	-0.525	-0.470833	-0.416667	-0.3625	-0.308333	-0.254167	-0.2	-0.145833	-0.0916667	-0.0375	0.0166667	0.0708333	0.125	0.179167	0.233333	0.2875	0.341667	0.395833	0.45	0.504167	0.558333	0.6125	0.666667	0.720833	0.775	0.829167	0.883333	0.9375	0.991667	1.04583	1.09988
-0.1	-1.35	-1.29514	-1.24028	-1.18542	-1.13056	-1.07569	-1.02083	-0.965972	-0.911111	-0.85625	-0.801389	-0.746528	-0.691667	-0.636806	-0.581944	-0.527083	-0.472222	-0.417361	-0.3625	-0.307639	-0.252778	-0.197917	-0.143056	-0.0881944	-0.0333333	0.0215278	0.0763889	0.13125	0.186111	0.240972	0.295833	0.350694	0.405556	0.460417	0.515278	0.570139	0.625	0.679861	0.734722	0.789583	0.844444	0.899306	0.954167	1.00903	1.06389	1.11875	1.17361	1.22847	1.28321
-0.2	-1.2	-1.14444	-1.08889	-1.03333	-0.977778	-0.922222	-0.866667	-0.811111	-0.755556	-0.7	-0.644444	-0.588889	-0.533333	-0.477778	-0.422222	-0.366667	-0.311111	-0.255556	-0.2	-0.144444	-0.0888889	-0.0333333	0.0222222	0.0777778	0.133333	0.188889	0.244444	0.3	0.355556	0.411111	0.466667	0.522222	0.577778	0.633333	0.688889	0.744444	0.8	0.855556	0.911111	0.966667	1.02222	1.07778	1.13333	1.18889	1.24444	1.3	1.35556	1.41111	1.46656
-0.3	-1.05	-0.99375	-0.9375	-0.88125	-0.825	-0.76875	-0.7125	-0.65625	-0.6	-0.54375	-0.4875	-0.43125	-0.375	-0.31875	-0.2625	-0.20625	-0.15	-0.09375	-0.0375	0.01875	0.075	0.13125	0.1875	0.24375	0.3	0.35625	0.4125	0.46875	0.525	0.58125	0.6375	0.69375	0.75	0.80625	0.8625	0.91875	0.975	1.03125	1.0875	1.14375	1.2	1.25625	1.3125	1.36875	1.425	1.48125	1.5375	1.59375	1.64992
-0.4	-0.9	-0.843056	-0.786111	-0.729167	-0.672222	-0.615278	-0.558333	-0.501389	-0.444444	-0.3875	-0.330556	-0.273611	-0.216667	-0.159722	-0.102778	-0.0458333	0.0111111	0.0680556	0.125	0.181944	0.238889	0.295833	0.352778	0.409722	0.466667	0.523611	0.580556	0.6375	0.694444	0.751389	0.808333	0.865278	0.922222	0.979167	1.03611	1.09306	1.15	1.20694	1.26389	1.32083	1.37778	1.43472	1.49167	1.54861	1.60556	1.6625	1.71944	1.77639	1.83329
-0.5	-0.75	-0.692361	-0.634722	-0.577083	-0.519444	-0.461806	-0.404167	-0.346528	-0.288889	-0.23125	-0.173611	-0.115972	-0.0583333	-0.000694444	0.0569444	0.114583	0.172222	0.229861	0.2875	0.345139	0.402778	0.460417	0.518056	0.575694	0.633333	0.690972	0.748611	0.80625	0.863889	0.921528	0.979167	1.03681	1.09444	1.15208	1.20972	1.26736	1.325	1.38264	1.44028	1.49792	1.55556	1.61319	1.67083	1.72847	1.78611	1.84375	1.90139	1.95903	2.01665
-0.6	-0.6	-0.541667	-0.483333	-0.425	-0.366667	-0.308333	-0.25	-0.191667	-0.133333	-0.075	-0.0166667	0.0416667	0.1	0.158333	0.216667	0.275	0.333333	0.391667	0.45	0.508333	0.566667	0.625	0.683333	0.741667	0.8	0.858333	0.916667	0.975	1.03333	1.09167	1.15	1.20833	1.26667	1.325	1.38333	1.44167	1.5	1.55833	1.61667	1.675	1.73333	1.79167	1.85	1.90833	1.96667	2.025	2.08333	2.14167	2.2
-0.7	-0.45	-0.390972	-0.331944	-0.272917	-0.213889	-0.154861	-0.0958333	-0.0368056	0.0222222	0.08125	0.140278	0.199306	0.258333	0.317361	0.376389	0.435417	0.494444	0.553472	0.6125	0.671528	0.730556	0.789583	0.848611	0.907639	0.966667	1.02569	1.08472	1.14375	1.20278	1.26181	1.32083	1.37986	1.43889	1.49792	1.55694	1.61597	1.675	1.73403	1.79306	1.85208	1.91111	1.97014	2.02917	2.08819	2.14722	2.20625	2.26528	2.32431	2.38333
-0.8	-0.3	-0.240278	-0.180556	-0.120833	-0.0611111	-0.00138889	0.0583333	0.118056	0.177778	0.2375	0.297222	0.356944	0.416667	0.476389	0.536111	0.595833	0.655556	0.715278	0.775	0.834722	0.894444	0.954167	1.01389	1.07361	1.13333	1.19306	1.25278	1.3125	1.37222	1.43194	1.49167	1.55139	1.61111	1.67083	1.73056	1.79028	1.85	1.90972	1.96944	2.02917	2.08889	2.14861	2.20833	2.26806	2.32778	2.3875	2.44722	2.50694	2.56667
-0.9	-0.15	-0.0895833	-0.0291667	0.03125	0.0916667	0.152083	0.2125	0.272917	0.333333	0.39375	0.454167	0.514583	0.575	0.635417	0.695833	0.75625	0.816667	0.877083	0.9375	0.997917	1.05833	1.11875	1.17917	1.23958	1.3	1.36042	1.42083	1.48125	1.54167	1.60208	1.6625	1.72292	1.78333	1.84375	1.90417	1.96458	2.025	2.08542	2.14583	2.20625	2.26667	2.32708	2.3875	2.44792	2.50833	2.56875	2.62917	2.68958	2.75
-1	0	0.0611111	0.122222	0.183333	0.244444	0.305556	0.366667	0.427778	0.488889	0.55	0.611111	0.672222	0.733333	0.794444	0.855556	0.916667	0.977778	1.03889	1.1	1.16111	1.22222	1.28333	1.34444	1.40556	1.46667	1.52778	1.58889	1.65	1.71111	1.77222	1.83333	1.89444	1.95556	2.01667	2.07778	2.13889	2.2	2.26111	2.32222	2.38333	2.44444	2.50556	2.56667	2.62778	2.68889	2.75	2.81111	2.87222	2.93333
-1.1	0.15	0.211806	0.273611	0.335417	0.397222	0.459028	0.520833	0.582639	0.644444	0.70625	0.768056	0.829861	0.891667	0.953472	1.01528	1.07708	1.13889	1.20069	1.2625	1.32431	1.38611	1.44792	1.50972	1.57153	1.63333	1.69514	1.75694	1.81875	1.88056	1.94236	2.00417	2.06597	2.12778	2.18958	2.25139	2.31319	2.375	2.43681	2.49861	2.56042	2.62222	2.68403	2.74583	2.80764	2.86944	2.93125	2.99306	3.05486	3.11667
-1.2	0.3	0.3625	0.425	0.4875	0.55	0.6125	0.675	0.7375	0.8	0.8625	0.925	0.9875	1.05	1.1125	1.175	1.2375	1.3	1.3625	1.425	1.4875	1.55	1.6125	1.675	1.7375	1.8	1.8625	1.925	1.9875	2.05	2.1125	2.175	2.2375	2.3	2.3625	2.425	2.4875	2.55	2.6125	2.675	2.7375	2.8	2.8625	2.925	2.9875	3.05	3.1125	3.175	3.2375	3.3
-1.3	0.45	0.513194	0.576389	0.639583	0.702778	0.765972	0.829167	0.892361	0.955556	1.01875	1.08194	1.14514	1.20833	1.27153	1.33472	1.39792	1.46111	1.52431	1.5875	1.65069	1.71389	1.77708	1.84028	1.90347	1.96667	2.02986	2.09306	2.15625	2.21944	2.28264	2.34583	2.40903	2.47222	2.53542	2.59861	2.66181	2.725	2.78819	2.85139	2.91458	2.97778	3.04097	3.10417	3.16736	3.23056	3.29375	3.35694	3.42014	3.48333
-1.4	0.6	0.663889	0.727778	0.791667	0.855556	0.919444	0.983333	1.04722	1.11111	1.175	1.23889	1.30278	1.36667	1.43056	1.49444	1.55833	1.62222	1.68611	1.75	1.81389	1.87778	1.94167	2.00556	2.06944	2.13333	2.19722	2.26111	2.325	2.38889	2.45278	2.51667	2.58056	2.64444	2.70833	2.77222	2.83611	2.9	2.96389	3.02778	3.09167	3.15556	3.21944	3.28333	3.34722	3.41111	3.475	3.53889	3.60278	3.66667
-1.5	0.75	0.814583	0.879167	0.94375	1.00833	1.07292	1.1375	1.20208	1.26667	1.33125	1.39583	1.46042	1.525	1.58958	1.65417	1.71875	1.78333	1.84792	1.9125	1.97708	2.04167	2.10625	2.17083	2.23542	2.3	2.36458	2.42917	2.49375	2.55833	2.62292	2.6875	2.75208	2.81667	2.88125	2.94583	3.01042	3.075	3.13958	3.20417	3.26875	3.33333	3.39792	3.4625	3.52708	3.59167	3.65625	3.72083	3.78542	3.85
-1.6	0.9	0.965278	1.03056	1.09583	1.16111	1.22639	1.29167	1.35694	1.42222	1.4875	1.55278	1.61806	1.68333	1.74861	1.81389	1.87917	1.94444	2.00972	2.075	2.14028	2.20556	2.27083	2.33611	2.40139	2.46667	2.53194	2.59722	2.6625	2.72778	2.79306	2.85833	2.92361	2.98889	3.05417	3.11944	3.18472	3.25	3.31528	3.38056	3.44583	3.51111	3.57639	3.64167	3.70694	3.77222	3.8375	3.90278	3.96806	4.03333
-1.7	1.05	1.11597	1.18194	1.24792	1.31389	1.37986	1.44583	1.51181	1.57778	1.64375	1.70972	1.77569	1.84167	1.90764	1.97361	2.03958	2.10556	2.17153	2.2375	2.30347	2.36944	2.43542	2.50139	2.56736	2.63333	2.69931	2.76528	2.83125	2.89722	2.96319	3.02917	3.09514	3.16111	3.22708	3.29306	3.35903	3.425	3.49097	3.55694	3.62292	3.68889	3.75486	3.82083	3.88681	3.95278	4.01875	4.08472	4.15069	4.21667
-1.8	1.2	1.26667	1.33333	1.4	1.46667	1.53333	1.6	1.66667	1.73333	1.8	1.86667	1.93333	2	2.06667	2.13333	2.2	2.26667	2.33333	2.4	2.46667	2.53333	2.6	2.66667	2.73333	2.8	2.86662	2.93319	2.99973	3.06629	3.13287	3.19951	3.26619	3.33293	3.39971	3.4665	3.53328	3.6	3.66667	3.73333	3.8	3.86667	3.93333	4	4.06667	4.13333	4.2	4.26667	4.33333	4.4
-1.9	1.35	1.41736	1.48472	1.55208	1.61944	1.68681	1.75417	1.82153	1.88889	1.95625	2.02361	2.09097	2.15833	2.22569	2.29306	2.36042	2.42778	2.49514	2.5625	2.62986	2.69709	2.76405	2.83084	2.89752	2.96415	3.03078	3.09747	3.16425	3.23114	3.29818	3.36538	3.43275	3.50029	3.568	3.63587	3.70387	3.77198	3.84015	3.90831	3.97639	4.04426	4.11181	4.17917	4.24653	4.31389	4.38125	4.44861	4.51597	4.58333
-2	1.5	1.56806	1.63611	1.70417	1.77222	1.84028	1.90833	1.97639	2.04444	2.1125	2.18056	2.24861	2.31667	2.38472	2.45278	2.52083	2.58888	2.65657	2.7238	2.79069	2.85735	2.92388	2.99034	3.0568	3.12333	3.18996	3.25675	3.32373	3.39092	3.45836	3.52606	3.59403	3.66229	3.73083	3.79966	3.86876	3.9381	4.00767	4.07741	4.14727	4.21716	4.28699	4.3566	4.42583	4.49443	4.5625	4.63056	4.69861	4.76667
-2.1	1.65	1.71875	1.7875	1.85625	1.925	1.99375	2.0625	2.13125	2.2	2.26875	2.3375	2.40625	2.475	2.54375	2.61228	2.68005	2.74722	2.81395	2.88037	2.94659	3.01271	3.07881	3.14496	3.21122	3.27764	3.34426	3.41113	3.47828	3.54574	3.61354	3.68168	3.7502	3.8191	3.88839	3.95807	4.02814	4.09859	4.1694	4.24054	4.31197	4.38364	4.45547	4.52737	4.59919	4.67076	4.74185	4.81213	4.88125	4.95
-2.2	1.8	1.86944	1.93889	2.00833	2.07778	2.14722	2.21667	2.28611	2.35556	2.425	2.49444	2.56389	2.63286	2.70078	2.76789	2.83441	2.9005	2.96632	3.03198	3.09757	3.16319	3.22889	3.29475	3.36082	3.42714	3.49376	3.56071	3.62802	3.69572	3.76383	3.83238	3.90139	3.97086	4.04082	4.11126	4.1822	4.25363	4.32554	4.39792	4.47074	4.54397	4.61757	4.69145	4.76553	4.83969	4.91374	4.98746	5.06053	5.13251
-2.3	1.95	2.02014	2.09028	2.16042	2.23056	2.30069	2.37083	2.44097	2.51111	2.58125	2.6509	2.71911	2.78623	2.85253	2.91826	2.9836	3.04869	3.11367	3.17862	3.24364	3.3088	3.37416	3.43976	3.50566	3.5719	3.63852	3.70554	3.773	3.84092	3.90933	3.97825	4.0477	4.1177	4.18825	4.25938	4.33109	4.40339	4.47627	4.54975	4.62379	4.6984	4.77353	4.84915	4.92519	5.00157	5.07818	5.15485	5.23136	5.30739
-2.4	2.1	2.17083	2.24167	2.3125	2.38333	2.45417	2.525	2.59583	2.66643	2.73526	2.80253	2.86867	2.93402	2.99882	3.06327	3.12753	3.19172	3.25594	3.32027	3.38479	3.44955	3.5146	3.57999	3.64576	3.71195	3.77858	3.84568	3.91329	3.98143	4.05012	4.11938	4.18923	4.2597	4.33079	4.40253	4.47493	4.548	4.62175	4.69618	4.7713	4.8471	4.92357	5.00068	5.07842	5.15671	5.2355	5.31468	5.3941	5.47355
-2.5	2.25	2.32153	2.39306	2.46458	2.53611	2.60764	2.67917	2.74927	2.81701	2.88311	2.94808	3.0123	3.07602	3.13947	3.20279	3.2661	3.3295	3.39307	3.45687	3.52097	3.5854	3.65021	3.71544	3.78113	3.84729	3.91396	3.98116	4.04892	4.11727	4.18623	4.25581	4.32604	4.39693	4.46852	4.54081	4.61382	4.68758	4.76209	4.83736	4.91341	4.99025	5.06787	5.14627	5.22544	5.30536	5.386	5.46728	5.54914	5.63144
-2.6	2.4	2.47222	2.54444	2.61667	2.68889	2.7608	2.82971	2.89604	2.96069	3.02427	3.08718	3.14969	3.21201	3.27429	3.33665	3.39917	3.46192	3.52497	3.58836	3.65213	3.71632	3.78097	3.8461	3.91174	3.97792	4.04466	4.11199	4.17992	4.24848	4.3177	4.38759	4.45817	4.52946	4.60149	4.67428	4.74784	4.8222	4.89737	4.97338	5.05024	5.12796	5.20656	5.28605	5.36644	5.44772	5.52988	5.61292	5.69677	5.78139
-2.7	2.55	2.62292	2.69583	2.76875	2.84035	2.90758	2.97205	3.03492	3.09684	3.15826	3.21942	3.28053	3.34172	3.40308	3.46468	3.5266	3.58887	3.65154	3.71464	3.7782	3.84225	3.90682	3.97192	4.03759	4.10383	4.17069	4.23816	4.30629	4.37508	4.44455	4.51474	4.58565	4.65732	4.72976	4.80299	4.87704	4.95193	5.02768	5.10432	5.18186	5.26034	5.33976	5.42016	5.50154	5.58393	5.66734	5.75178	5.83724	5.9237
-2.8	2.7	2.77361	2.84722	2.91761	2.98231	3.0443	3.10496	3.16499	3.22477	3.28452	3.34439	3.40448	3.46486	3.52559	3.5867	3.64823	3.71021	3.77267	3.83563	3.89911	3.96313	4.02771	4.09287	4.15862	4.225	4.29201	4.35967	4.42801	4.49704	4.56679	4.63727	4.7085	4.78052	4.85333	4.92697	5.00145	5.07681	5.15306	5.23023	5.30835	5.38745	5.46754	5.54867	5.63086	5.71413	5.79851	5.88403	5.9707	6.05855
-2.9	2.85	2.92431	2.99159	3.0522	3.11093	3.16907	3.22713	3.28531	3.34375	3.40251	3.46164	3.52118	3.58115	3.64158	3.70249	3.76389	3.8258	3.88824	3.95122	4.01476	4.07887	4.14357	4.20888	4.2748	4.34137	4.40859	4.47648	4.54507	4.61436	4.68439	4.75517	4.82672	4.89906	4.97223	5.04623	5.1211	5.19685	5.27353	5.35115	5.42974	5.50933	5.58996	5.67166	5.75445	5.83837	5.92346	6.00976	6.09729	6.1861
-3	3	3.0552	3.11079	3.16678	3.22319	3.28002	3.33727	3.39497	3.45311	3.5117	3.57076	3.6303	3.69032	3.75084	3.81187	3.87342	3.9355	3.99812	4.0613	4.12506	4.18939	4.25433	4.31988	4.38606	4.45289	4.52038	4.58856	4.65743	4.72701	4.79734	4.86842	4.94028	5.01294	5.08643	5.16076	5.23597	5.31207	5.3891	5.46708	5.54604	5.62602	5.70704	5.78914	5.87235	5.95671	6.04225	6.12903	6.21707	6.30642
-3.1		3.125	3.19482	3.25699	3.3167	3.37563	3.43437	3.49321	3.55228	3.61166	3.6714	3.73154	3.79212	3.85315	3.91465	3.97665	4.03916	4.10219	4.16577	4.2299	4.29461	4.35991	4.42582	4.49235	4.55952	4.62735	4.69585	4.76505	4.83496	4.9056	4.97699	5.04916	5.12213	5.19592	5.27055	5.34605	5.42244	5.49975	5.57801	5.65725	5.73749	5.81876	5.90111	5.98456	6.06914	6.15489	6.24185	6.33005	6.41953
-3.2			3.25	3.32322	3.39102	3.45538	3.51796	3.57964	3.64092	3.70208	3.7633	3.82469	3.88635	3.94833	4.01069	4.07345	4.13666	4.20034	4.26452	4.32921	4.39445	4.46024	4.52662	4.59359	4.66119	4.72942	4.79831	4.86788	4.93814	5.00912	5.08085	5.15333	5.22659	5.30066	5.37556	5.45131	5.52794	5.60546	5.68392	5.76333	5.84372	5.92512	6.00755	6.09105	6.17564	6.26134	6.34819	6.43621	6.5254
-3.3				3.375	3.44942	3.52054	3.58853	3.65443	3.71906	3.78292	3.84637	3.90965	3.97291	4.03629	4.09988	4.16373	4.22792	4.29249	4.35747	4.4229	4.48882	4.55525	4.62221	4.68973	4.75783	4.82654	4.89588	4.96586	5.03652	5.10787	5.17993	5.25273	5.32628	5.40061	5.47575	5.55171	5.62851	5.70619	5.78476	5.86424	5.94466	6.02604	6.10841	6.19177	6.27614	6.36155	6.44798	6.53545	6.62393
-3.4					3.5	3.57489	3.64799	3.71861	3.78726	3.8545	3.9208	3.9865	4.05185	4.11704	4.1822	4.24746	4.3129	4.37858	4.44458	4.51093	4.57768	4.64487	4.71254	4.78071	4.84941	4.91866	4.98851	5.05896	5.13004	5.20178	5.27419	5.3473	5.42114	5.49571	5.57105	5.64718	5.72411	5.80186	5.88046	5.95991	6.04025	6.12147	6.2036	6.28663	6.37056	6.4554	6.54111	6.62765	6.71498
-3.5						3.625	3.7	3.7743	3.84681	3.91764	3.98711	4.0556	4.12338	4.1907	4.25775	4.32468	4.39161	4.45863	4.52582	4.59326	4.661	4.72909	4.79757	4.86648	4.93586	5.00574	5.07614	5.1471	5.21865	5.2908	5.36357	5.43701	5.51111	5.58591	5.66142	5.73766	5.81466	5.89241	5.97095	6.05027	6.13039	6.21131	6.29302	6.37551	6.45877	6.54275	6.6274	6.71264	6.79832
-3.6							3.75	3.825	3.89989	3.97375	4.04626	4.11759	4.18796	4.25762	4.32676	4.39556	4.46417	4.5327	4.60126	4.66993	4.73879	4.80789	4.87729	4.94703	5.01717	5.08773	5.15875	5.23026	5.3023	5.37488	5.44803	5.52177	5.59613	5.67113	5.74677	5.82309	5.90008	5.97776	6.05613	6.13521	6.21498	6.29543	6.37654	6.45828	6.54061	6.62344	6.70667	6.79017	6.87371
-3.7								3.875	3.95	4.025	4.09975	4.17355	4.24637	4.31835	4.38964	4.46041	4.53082	4.60098	4.67102	4.74104	4.81111	4.88132	4.95172	5.02238	5.09333	5.16463	5.23631	5.3084	5.38095	5.45397	5.5275	5.60155	5.67615	5.7513	5.82704	5.90336	5.98028	6.0578	6.13592	6.21462	6.29389	6.3737	6.45402	6.53477	6.61588	6.69724	6.77867	6.85996	6.9408
-3.8									4	4.075	4.15	4.225	4.29973	4.37374	4.44704	4.51972	4.59192	4.66375	4.73533	4.80675	4.87811	4.94948	5.02095	5.09256	5.16438	5.23645	5.30882	5.38152	5.45459	5.52806	5.60195	5.67629	5.75109	5.82638	5.90215	5.97842	6.05519	6.13244	6.21018	6.28837	6.36699	6.44598	6.52527	6.60478	6.68438	6.7639	6.84311	6.92168	6.99918
-3.9										4.125	4.2	4.275	4.35	4.425	4.49987	4.57422	4.64806	4.72147	4.79454	4.86735	4.93999	5.01255	5.08509	5.15769	5.23039	5.30325	5.37632	5.44963	5.52322	5.59713	5.67137	5.74596	5.82093	5.89629	5.97204	6.04817	6.12469	6.20158	6.27881	6.35634	6.43412	6.51208	6.59011	6.66809	6.74585	6.82313	6.89964	6.975	7.05
-4											4.25	4.325	4.4	4.475	4.55	4.625	4.7	4.77475	4.84915	4.92324	4.9971	5.0708	5.14439	5.21794	5.29151	5.36514	5.43889	5.51279	5.58688	5.66119	5.73574	5.81055	5.88564	5.961	6.03664	6.11255	6.18871	6.2651	6.34167	6.41837	6.49512	6.57182	6.64832	6.72446	6.79999	6.875	6.95	7.025	7.1
-4.1												4.375	4.45	4.525	4.6	4.675	4.75	4.825	4.9	4.975	5.0499	5.1246	5.19914	5.27357	5.34794	5.42229	5.49667	5.57112	5.64566	5.72032	5.79512	5.87007	5.94519	6.02048	6.09592	6.17149	6.24717	6.32291	6.39866	6.47434	6.54983	6.625	6.7	6.775	6.85	6.925	7	7.075	7.15
-4.2													4.5	4.575	4.65	4.725	4.8	4.875	4.95	5.025	5.1	5.175	5.25	5.325	5.4	5.47496	5.54988	5.62478	5.69968	5.7746	5.84957	5.92458	5.99964	6.07473	6.14985	6.22495	6.3	6.375	6.45	6.525	6.6	6.675	6.75	6.825	6.9	6.975	7.05	7.125	7.2
-4.3														4.625	4.7	4.775	4.85	4.925	5	5.075	5.15	5.225	5.3	5.375	5.45	5.525	5.6	5.675	5.75	5.825	5.9	5.975	6.05	6.125	6.2	6.275	6.35	6.425	6.5	6.575	6.65	6.725	6.8	6.875	6.95	7.025	7.1	7.175	7.25
-4.4															4.75	4.825	4.9	4.975	5.05	5.125	5.2	5.275	5.35	5.425	5.5	5.575	5.65	5.725	5.8	5.875	5.95	6.025	6.1	6.175	6.25	6.325	6.4	6.475	6.55	6.625	6.7	6.775	6.85	6.925	7	7.075	7.15	7.225	7.3
-4.5																4.875	4.95	5.025	5.1	5.175	5.25	5.325	5.4	5.475	5.55	5.625	5.7	5.775	5.85	5.925	6	6.075	6.15	6.225	6.3	6.375	6.45	6.525	6.6	6.675	6.75	6.825	6.9	6.975	7.05	7.125	7.2	7.275	7.35
-4.6																	5	5.075	5.15	5.225	5.3	5.375	5.45	5.525	5.6	5.675	5.75	5.825	5.9	5.975	6.05	6.125	6.2	6.275	6.35	6.425	6.5	6.575	6.65	6.725	6.8	6.875	6.95	7.025	7.1	7.175	7.25	7.325	7.4
-4.7																		5.125	5.2	5.275	5.35	5.425	5.5	5.575	5.65	5.725	5.8	5.875	5.95	6.025	6.1	6.175	6.25	6.325	6.4	6.475	6.55	6.625	6.7	6.775	6.85	6.925	7	7.075	7.15	7.225	7.3	7.375	7.45
-4.8																			5.25	5.325	5.4	5.475	5.55	5.625	5.7	5.775	5.85	5.925	6	6.075	6.15	6.225	6.3	6.375	6.45	6.525	6.6	6.675	6.75	6.825	6.9	6.975	7.05	7.125	7.2	7.275	7.35	7.425	7.5
-4.9																				5.375	5.45	5.525	5.6	5.675	5.75	5.825	5.9	5.975	6.05	6.125	6.2	6.275	6.35	6.425	6.5	6.575	6.65	6.725	6.8	6.875	6.95	7.025	7.1	7.175	7.25	7.325	7.4	7.475	7.55
-5																					5.5	5.575	5.65	5.725	5.8	5.875	5.95	6.025	6.1	6.175	6.25	6.325	6.4	6.475	6.55	6.625	6.7	6.775	6.85	6.925	7	7.075	7.15	7.225	7.3	7.375	7.45	7.525	7.6
-5.1																						5.52551	5.7	5.775	5.85	5.925	6	6.075	6.15	6.225	6.3	6.375	6.45	6.525	6.6	6.675	6.75	6.825	6.9	6.975	7.05	7.125	7.2	7.275	7.35	7.425	7.5	7.575	7.65
-5.2																							5.75	5.825	5.9	5.975	6.05	6.125	6.2	6.275	6.35	6.425	6.5	6.575	6.65	6.725	6.8	6.875	6.95	7.025	7.1	7.175	7.25	7.325	7.4	7.475	7.55	7.625	7.7
-5.3																								5.875	5.95	6.025	6.1	6.175	6.25	6.325	6.4	6.475	6.55	6.625	6.7	6.775	6.85	6.925	7	7.075	7.15	7.225	7.3	7.375	7.45	7.525	7.6	7.675	7.75
-5.4																										6.075	6.15	6.225	6.3	6.375	6.45	6.525	6.6	6.675	6.75	6.825	6.9	6.975	7.05	7.125	7.2	7.275	7.35	7.425	7.5	7.575	7.65	7.725	7.8
-5.5																										6.125	6.2	6.275	6.35	6.425	6.5	6.575	6.65	6.725	6.8	6.875	6.95	7.025	7.1	7.175	7.25	7.325	7.4	7.475	7.55	7.625	7.7	7.775	7.84999
-5.6																											6.08824	6.325	6.4	6.475	6.55	6.625	6.7	6.775	6.85	6.925	7	7.075	7.15	7.225	7.3	7.375	7.45	7.525	7.6	7.675	7.75	7.825	7.89998
-5.7																												6.375	6.45	6.525	6.6	6.675	6.75	6.825	6.9	6.975	7.05	7.125	7.2	7.275	7.35	7.425	7.5	7.575	7.65	7.725	7.8	7.875	7.94997
-5.8																													6.5	6.575	6.65	6.725	6.8	6.875	6.95	7.025	7.1	7.175	7.25	7.325	7.4	7.475	7.55	7.625	7.7	7.775	7.85	7.925	7.99996
-5.9																															6.7	6.775	6.85	6.925	7	7.075	7.15	7.225	7.3	7.375	7.45	7.525	7.6	7.675	7.75	7.825	7.9	7.975	8.04996
-6																															6.75	6.825	6.9	6.975	7.05	7.125	7.2	7.275	7.35	7.425	7.5	7.575	7.65	7.725	7.8	7.875	7.95	8.025	8.09997
-6.1																																6.75	6.95	7.025	7.1	7.175	7.25	7.325	7.4	7.475	7.55	7.625	7.7	7.775	7.85	7.925	8	8.075	8.14998
-6.2																																	7	7.075	7.15	7.225	7.3	7.375	7.45	7.525	7.6	7.675	7.75	7.825	7.9	7.975	8.05	8.125	8.19999
-6.3																																		7.125	7.2	7.275	7.35	7.425	7.5	7.575	7.65	7.725	7.8	7.875	7.95	8.025	8.1	8.175	8.25
-6.4																																				7.325	7.4	7.475	7.55	7.625	7.7	7.775	7.85	7.925	8	8.075	8.15	8.225	8.3
-6.5																																				7.375	7.45	7.525	7.6	7.675	7.75	7.825	7.9	7.975	8.05	8.125	8.2	8.275	8.35
-6.6																																					7.24528	7.575	7.65	7.725	7.8	7.875	7.95	8.025	8.1	8.175	8.25	8.325	8.4
-6.7																																						7.625	7.7	7.775	7.85	7.925	8	8.075	8.15	8.225	8.3	8.375	8.45
-6.8																																							7.75	7.825	7.9	7.975	8.05	8.125	8.2	8.275	8.35	8.425	8.5
-6.9																																									7.95	8.025	8.1	8.175	8.25	8.325	8.4	8.475	8.55
-7																																									8	8.075	8.15	8.225	8.3	8.375	8.45	8.525	8.6
-7.1																																										8.08065	8.2	8.275	8.35	8.425	8.5	8.575	8.65
-7.2																																											8.25	8.325	8.4	8.475	8.55	8.625	8.7
-7.3																																												8.375	8.45	8.525	8.6	8.675	8.75
-7.4																																														8.575	8.65	8.725	8.8
-7.5																																														8.625	8.7	8.775	8.85
-7.6																																															8.48077	8.825	8.9
-7.7																																																8.875	8.95
-7.8																																																	9
-7.9
-8
-8.1
-8.2
-8.3
-8.4
-8.5
-8.6
-8.7
-8.8
-8.9
-9
-9.1
-9.2
-9.3
-9.4
-9.5
-9.6
-9.7
-9.8
-9.9
-10
-10.1
-10.2
-10.3
-10.4
-10.5
-10.6
-10.7
-10.8
-10.9
-11
-11.1
-11.2
-11.3
-11.4
-11.5
-11.6
-11.7
-11.8
-11.9
-12
-12.1
-12.2
-12.3
-12.4
-12.5
-12.6
-12.7
-12.8
-12.9
-13
-13.1
-13.2
-13.3
-13.4
-13.5
-13.6
-13.7
-13.8
-13.9
-14
-14.1
-14.2
-14.3
-14.4
-14.5
-14.6
-14.7
-14.8
-14.9
-15
-15.1
-15.2
-15.3
-15.4
-15.5
-15.6
-15.7
-15.8
-15.9
-16
-16.1
-16.2
-16.3
-16.4
-16.5
-16.6
-16.7
-16.8
-16.9
-17
-17.1
-17.2
-17.3
-17.4
-17.5
-17.6
-17.7
-17.8
-17.9
-18
-18.1
-18.2
-18.3
-18.4
-18.5
-18.6
-18.7
-18.8
-18.9
-19
-19.1
-19.2
-19.3
-19.4
-19.5
-19.6
-19.7
-19.8
-19.9
-20
-20.1
-20.2
-20.3
-20.4
-20.5
-20.6
-20.7
-20.8
-20.9
-21
[truncated: 492 more columns]

## Sheet: CB3_PRE
	-27	-26.9	-26.8	-26.7	-26.6	-26.5	-26.4	-26.3	-26.2	-26.1	-26	-25.9	-25.8	-25.7	-25.6	-25.5	-25.4	-25.3	-25.2	-25.1	-25	-24.9	-24.8	-24.7	-24.6	-24.5	-24.4	-24.3	-24.2	-24.1	-24	-23.9	-23.8	-23.7	-23.6	-23.5	-23.4	-23.3	-23.2	-23.1	-23	-22.9	-22.8	-22.7	-22.6	-22.5	-22.4	-22.3	-22.2
21
20.9
20.8
20.7
20.6
20.5
20.4
20.3
20.2
20.1
20
19.9
19.8
19.7
19.6
19.5
19.4
19.3
19.2
19.1
19
18.9
18.8
18.7
18.6
18.5
18.4
18.3
18.2
18.1
18
17.9
17.8
17.7
17.6
17.5
17.4
17.3
17.2
17.1
17
16.9
16.8
16.7
16.6
16.5
16.4
16.3
16.2
16.1
16
15.9
15.8
15.7
15.6
15.5
15.4
15.3
15.2
15.1
15
14.9
14.8
14.7
14.6
14.5
14.4
14.3
14.2
14.1
14
13.9
13.8
13.7
13.6
13.5
13.4
13.3
13.2
13.1
13
12.9
12.8
12.7
12.6
12.5
12.4
12.3
12.2
12.1
12
11.9
11.8
11.7
11.6
11.5
11.4
11.3
11.2
11.1
11
10.9
10.8
10.7
10.6
10.5
10.4
10.3
10.2
10.1
10
9.9
9.8
9.7
9.6
9.5
9.4
9.3
9.2
9.1
9
8.9
8.8
8.7
8.6
8.5
8.4
8.3
8.2
8.1
8
7.9
7.8																																																	24.2
7.7																																																24.175	24.2167
7.6																																															24.15	24.1917	24.2333
7.5																																														24.125	24.1667	24.2083	24.25
7.4																																													24.1	24.1417	24.1833	24.225	24.2667
7.3																																												24.075	24.1167	24.1583	24.2	24.2417	24.2833
7.2																																											24.05	24.0917	24.1333	24.175	24.2167	24.2583	24.3
7.1																																										24.025	24.0667	24.1083	24.15	24.1917	24.2333	24.275	24.3167
7																																									24	24.0417	24.0833	24.125	24.1667	24.2083	24.25	24.2917	24.3333
6.9																																								23.975	24.0167	24.0583	24.1	24.1417	24.1833	24.225	24.2667	24.3083	24.35
6.8																																							23.95	23.9917	24.0333	24.075	24.1167	24.1583	24.2	24.2417	24.2833	24.325	24.3667
6.7																																						23.925	23.9667	24.0083	24.05	24.0917	24.1333	24.175	24.2167	24.2583	24.3	24.3417	24.3833
6.6																																					23.9	23.9417	23.9833	24.025	24.0667	24.1083	24.15	24.1917	24.2333	24.275	24.3167	24.3583	24.4
6.5																																				23.875	23.9167	23.9583	24	24.0417	24.0833	24.125	24.1667	24.2083	24.25	24.2917	24.3333	24.375	24.4167
6.4																																			23.85	23.8917	23.9333	23.975	24.0167	24.0583	24.1	24.1417	24.1833	24.225	24.2667	24.3083	24.35	24.3917	24.4334
6.3																																		23.825	23.8667	23.9083	23.95	23.9917	24.0333	24.075	24.1167	24.1583	24.2	24.2417	24.2833	24.325	24.3667	24.4083	24.45
6.2																																	23.8	23.8417	23.8833	23.925	23.9667	24.0083	24.05	24.0917	24.1333	24.175	24.2167	24.2583	24.3	24.3417	24.3833	24.425	24.4667
6.1																																23.775	23.8167	23.8583	23.9	23.9417	23.9833	24.025	24.0667	24.1083	24.15	24.1917	24.2333	24.275	24.3167	24.3583	24.4	24.4417	24.4834
6																															23.75	23.7917	23.8333	23.875	23.9167	23.9583	24	24.0417	24.0833	24.125	24.1667	24.2083	24.25	24.2917	24.3333	24.375	24.4167	24.4583	24.5001
5.9																														23.725	23.7667	23.8083	23.85	23.8917	23.9333	23.975	24.0167	24.0583	24.1	24.1417	24.1833	24.225	24.2667	24.3083	24.35	24.3917	24.4333	24.475	24.5167
5.8																													23.7	23.7417	23.7833	23.825	23.8667	23.9083	23.95	23.9917	24.0333	24.075	24.1167	24.1583	24.2	24.2417	24.2833	24.325	24.3667	24.4083	24.45	24.4917	24.5334
5.7																												23.675	23.7167	23.7583	23.8	23.8417	23.8833	23.925	23.9667	24.0083	24.05	24.0917	24.1333	24.175	24.2167	24.2583	24.3	24.3417	24.3833	24.425	24.4667	24.5083	24.55
5.6																											23.65	23.6917	23.7333	23.775	23.8167	23.8583	23.9	23.9417	23.9833	24.025	24.0667	24.1083	24.15	24.1917	24.2333	24.275	24.3167	24.3583	24.4	24.4417	24.4833	24.525	24.5667
5.5																										23.625	23.6667	23.7083	23.75	23.7917	23.8333	23.875	23.9167	23.9583	24	24.0417	24.0833	24.125	24.1667	24.2083	24.25	24.2917	24.3333	24.375	24.4167	24.4583	24.5	24.5417	24.5833
5.4																									23.6	23.6417	23.6833	23.725	23.7667	23.8083	23.85	23.8917	23.9333	23.975	24.0167	24.0583	24.1	24.1417	24.1833	24.225	24.2667	24.3083	24.35	24.3917	24.4333	24.475	24.5167	24.5583	24.6
5.3																								23.575	23.6167	23.6583	23.7	23.7417	23.7833	23.825	23.8667	23.9083	23.95	23.9917	24.0333	24.075	24.1167	24.1583	24.2	24.2417	24.2833	24.325	24.3667	24.4083	24.45	24.4917	24.5333	24.575	24.6167
5.2																							23.55	23.5917	23.6333	23.675	23.7167	23.7583	23.8	23.8417	23.8833	23.925	23.9667	24.0083	24.05	24.0917	24.1333	24.175	24.2167	24.2583	24.3	24.3417	24.3833	24.425	24.4667	24.5083	24.55	24.5917	24.6333
5.1																						23.525	23.5667	23.6083	23.65	23.6917	23.7333	23.775	23.8167	23.8583	23.9	23.9417	23.9833	24.025	24.0667	24.1083	24.15	24.1917	24.2333	24.275	24.3167	24.3583	24.4	24.4417	24.4833	24.525	24.5667	24.6083	24.65
5																					23.5	23.5417	23.5833	23.625	23.6667	23.7083	23.75	23.7917	23.8333	23.875	23.9167	23.9583	24	24.0417	24.0833	24.125	24.1667	24.2083	24.25	24.2917	24.3333	24.375	24.4167	24.4583	24.5	24.5417	24.5833	24.625	24.6667
4.9																				23.475	23.5167	23.5583	23.6	23.6417	23.6833	23.725	23.7667	23.8083	23.85	23.8917	23.9333	23.975	24.0167	24.0583	24.1	24.1417	24.1833	24.225	24.2667	24.3083	24.35	24.3917	24.4333	24.475	24.5167	24.5583	24.6	24.6417	24.6833
4.8																			23.45	23.4917	23.5333	23.575	23.6167	23.6583	23.7	23.7417	23.7833	23.825	23.8667	23.9083	23.95	23.9917	24.0333	24.075	24.1167	24.1583	24.2	24.2417	24.2833	24.325	24.3667	24.4083	24.45	24.4917	24.5333	24.575	24.6167	24.6583	24.7
4.7																		23.425	23.4667	23.5083	23.55	23.5917	23.6333	23.675	23.7167	23.7583	23.8	23.8417	23.8833	23.925	23.9667	24.0083	24.05	24.0917	24.1333	24.175	24.2167	24.2583	24.3	24.3417	24.3833	24.425	24.4667	24.5083	24.55	24.5917	24.6333	24.675	24.7167
4.6																	23.4	23.4417	23.4833	23.525	23.5667	23.6083	23.65	23.6917	23.7333	23.775	23.8167	23.8583	23.9	23.9417	23.9833	24.025	24.0667	24.1083	24.15	24.1917	24.2333	24.275	24.3167	24.3583	24.4	24.4417	24.4833	24.525	24.5667	24.6083	24.65	24.6917	24.7333
4.5																23.375	23.4167	23.4583	23.5	23.5417	23.5833	23.625	23.6667	23.7083	23.75	23.7917	23.8333	23.875	23.9167	23.9583	24	24.0417	24.0833	24.125	24.1667	24.2083	24.25	24.2917	24.3333	24.375	24.4167	24.4583	24.5	24.5417	24.5833	24.625	24.6667	24.7083	24.75
4.4															23.35	23.3917	23.4333	23.475	23.5167	23.5583	23.6	23.6417	23.6833	23.725	23.7667	23.8083	23.85	23.8917	23.9333	23.975	24.0167	24.0583	24.1	24.1417	24.1833	24.225	24.2667	24.3083	24.35	24.3917	24.4333	24.475	24.5167	24.5583	24.6	24.6417	24.6833	24.725	24.7667
4.3														23.325	23.3667	23.4083	23.45	23.4917	23.5333	23.575	23.6167	23.6583	23.7	23.7417	23.7833	23.825	23.8667	23.9083	23.95	23.9917	24.0333	24.075	24.1167	24.1583	24.2	24.2417	24.2833	24.325	24.3667	24.4083	24.45	24.4917	24.5333	24.575	24.6167	24.6583	24.7	24.7417	24.7833
4.2													23.3	23.3417	23.3833	23.425	23.4667	23.5083	23.55	23.5917	23.6333	23.675	23.7167	23.7583	23.8	23.8417	23.8833	23.9249	23.9666	24.0082	24.0499	24.0916	24.1333	24.175	24.2166	24.2583	24.3	24.3417	24.3833	24.425	24.4667	24.5083	24.55	24.5917	24.6333	24.675	24.7167	24.7583	24.8
4.1												23.275	23.3167	23.3583	23.4	23.4417	23.4833	23.525	23.5667	23.6083	23.65	23.6915	23.7331	23.7746	23.8161	23.8576	23.8991	23.9407	23.9823	24.024	24.0657	24.1074	24.1491	24.1909	24.2327	24.2745	24.3163	24.3581	24.3999	24.4416	24.4833	24.525	24.5667	24.6083	24.65	24.6917	24.7333	24.775	24.8167
4											23.25	23.2917	23.3333	23.375	23.4167	23.4583	23.5	23.5416	23.583	23.6244	23.6657	23.707	23.7482	23.7896	23.8309	23.8723	23.9138	23.9553	23.9969	24.0386	24.0804	24.1222	24.1641	24.206	24.2479	24.2899	24.3318	24.3738	24.4158	24.4577	24.4996	24.5414	24.5832	24.625	24.6667	24.7083	24.75	24.7917	24.8333
3.9										23.225	23.2667	23.3083	23.35	23.3917	23.4333	23.4747	23.5159	23.557	23.598	23.6389	23.6799	23.7209	23.762	23.8031	23.8444	23.8857	23.9272	23.9688	24.0104	24.0522	24.0941	24.136	24.178	24.2201	24.2623	24.3044	24.3466	24.3888	24.431	24.4732	24.5153	24.5574	24.5994	24.6413	24.6832	24.7249	24.7667	24.8083	24.85
3.8									23.2	23.2417	23.2833	23.325	23.3665	23.4078	23.4487	23.4895	23.5301	23.5707	23.6112	23.6518	23.6925	23.7333	23.7742	23.8153	23.8565	23.8978	23.9393	23.981	24.0228	24.0647	24.1067	24.1489	24.1911	24.2334	24.2758	24.3182	24.3607	24.4032	24.4456	24.4881	24.5305	24.5728	24.6151	24.6573	24.6993	24.7413	24.7832	24.825	24.8667
3.7								23.175	23.2167	23.2583	23.2999	23.341	23.3817	23.422	23.4622	23.5023	23.5423	23.5824	23.6226	23.6629	23.7034	23.744	23.7849	23.8259	23.8671	23.9086	23.9502	23.992	24.0339	24.0761	24.1183	24.1607	24.2032	24.2458	24.2885	24.3313	24.374	24.4168	24.4596	24.5024	24.5451	24.5878	24.6304	24.6728	24.7152	24.7575	24.7996	24.8415	24.8833
3.6							23.15	23.1917	23.2333	23.2744	23.3148	23.3548	23.3944	23.4339	23.4733	23.5128	23.5523	23.592	23.6319	23.6721	23.7124	23.753	23.7939	23.835	23.8763	23.9179	23.9597	24.0017	24.0439	24.0863	24.1289	24.1716	24.2144	24.2574	24.3004	24.3435	24.3867	24.4298	24.473	24.5162	24.5593	24.6023	24.6453	24.6881	24.7308	24.7734	24.8158	24.858	24.9
3.5						23.125	23.1667	23.208	23.2483	23.2879	23.327	23.3657	23.4044	23.443	23.4818	23.5208	23.56	23.5994	23.6392	23.6792	23.7196	23.7603	23.8012	23.8425	23.8841	23.9259	23.9679	24.0103	24.0528	24.0955	24.1384	24.1815	24.2247	24.2681	24.3115	24.3551	24.3986	24.4422	24.4858	24.5294	24.5729	24.6164	24.6598	24.703	24.7461	24.7891	24.8318	24.8743	24.9167
3.4					23.1	23.1416	23.1822	23.2215	23.26	23.2979	23.3356	23.3733	23.4111	23.4492	23.4875	23.5261	23.5652	23.6045	23.6443	23.6844	23.7249	23.7657	23.8069	23.8485	23.8903	23.9324	23.9749	24.0176	24.0605	24.1036	24.147	24.1905	24.2341	24.2779	24.3219	24.3658	24.4099	24.454	24.498	24.5421	24.5861	24.63	24.6739	24.7176	24.7612	24.8045	24.8477	24.8906	24.9333
3.3				23.075	23.1163	23.1558	23.1936	23.2305	23.267	23.3035	23.3402	23.3771	23.4144	23.4521	23.4902	23.5288	23.5678	23.6073	23.6472	23.6875	23.7283	23.7694	23.811	23.8529	23.8951	23.9376	23.9805	24.0236	24.067	24.1106	24.1545	24.1985	24.2427	24.287	24.3314	24.3759	24.4205	24.4651	24.5097	24.5543	24.5988	24.6433	24.6876	24.7319	24.7759	24.8198	24.8635	24.9069	24.95
3.2			23.05	23.0906	23.128	23.1637	23.1987	23.2337	23.2689	23.3045	23.3405	23.3771	23.4142	23.4519	23.49	23.5288	23.568	23.6077	23.648	23.6887	23.7298	23.7714	23.8134	23.8557	23.8984	23.9415	23.9849	24.0285	24.0724	24.1166	24.161	24.2056	24.2503	24.2952	24.3402	24.3852	24.4304	24.4756	24.5208	24.5659	24.611	24.6561	24.701	24.7458	24.7905	24.8349	24.8791	24.923	24.9667
3.1		23.025	23.0634	23.0973	23.1302	23.1632	23.1966	23.2306	23.2652	23.3006	23.3365	23.3732	23.4105	23.4484	23.4869	23.526	23.5657	23.6059	23.6466	23.6878	23.7295	23.7716	23.8141	23.857	23.9003	23.944	23.9879	24.0322	24.0767	24.1215	24.1665	24.2117	24.2571	24.3026	24.3482	24.3939	24.4397	24.4855	24.5313	24.5771	24.6228	24.6685	24.7141	24.7595	24.8047	24.8498	24.8946	24.9391	24.9833
3	23	23.0288	23.0586	23.0894	23.121	23.1535	23.1869	23.2211	23.256	23.2918	23.3282	23.3654	23.4032	23.4417	23.4808	23.5206	23.5609	23.6017	23.6431	23.6849	23.7273	23.7701	23.8133	23.8569	23.9008	23.9451	23.9898	24.0347	24.0799	24.1254	24.1711	24.2169	24.263	24.3091	24.3554	24.4018	24.4483	24.4948	24.5413	24.5877	24.6341	24.6805	24.7267	24.7728	24.8187	24.8644	24.9099	24.9551	25
2.9	22.95	22.9931	23.0317	23.0665	23.1006	23.135	23.1699	23.2053	23.2414	23.2782	23.3157	23.3538	23.3926	23.432	23.472	23.5125	23.5537	23.5953	23.6375	23.6801	23.7233	23.7668	23.8108	23.8552	23.8999	23.945	23.9904	24.0361	24.082	24.1282	24.1746	24.2212	24.268	24.3149	24.362	24.4091	24.4562	24.5035	24.5507	24.5979	24.645	24.6921	24.739	24.7858	24.8325	24.8789	24.9251	24.971	25.0167
2.8	22.9	22.9444	22.9889	23.0314	23.0706	23.1085	23.1461	23.1838	23.2218	23.2602	23.2992	23.3386	23.3787	23.4192	23.4603	23.5019	23.5441	23.5867	23.6299	23.6735	23.7175	23.7619	23.8068	23.852	23.8976	23.9435	23.9898	24.0363	24.083	24.13	24.1773	24.2247	24.2722	24.3199	24.3677	24.4156	24.4636	24.5116	24.5595	24.6075	24.6554	24.7033	24.751	24.7986	24.846	24.8932	24.9402	24.9869	25.0333
2.7	22.85	22.8958	22.9417	22.9875	23.0325	23.0751	23.1163	23.157	23.1975	23.238	23.2788	23.32	23.3616	23.4035	23.446	23.4889	23.5322	23.576	23.6202	23.6649	23.71	23.7554	23.8012	23.8474	23.894	23.9408	23.9879	24.0353	24.083	24.1308	24.1789	24.2272	24.2756	24.3241	24.3728	24.4215	24.4703	24.5191	24.5679	24.6167	24.6654	24.714	24.7626	24.811	24.8592	24.9073	24.9551	25.0027	25.05
2.6	22.8	22.8472	22.8944	22.9417	22.9889	23.0359	23.0813	23.1254	23.1688	23.2119	23.2549	23.2981	23.3414	23.3851	23.4291	23.4734	23.5181	23.5632	23.6087	23.6545	23.7007	23.7473	23.7942	23.8414	23.8889	23.9368	23.9849	24.0332	24.0818	24.1306	24.1796	24.2288	24.2781	24.3275	24.377	24.4266	24.4763	24.526	24.5756	24.6253	24.6749	24.7244	24.7738	24.8231	24.8722	24.9212	24.9699	25.0184	25.0667
2.5	22.75	22.7986	22.8472	22.8958	22.9444	22.9931	23.0417	23.0895	23.1361	23.1821	23.2276	23.273	23.3184	23.3639	23.4096	23.4556	23.5018	23.5483	23.5951	23.6423	23.6897	23.7375	23.7856	23.8339	23.8826	23.9315	23.9806	24.03	24.0796	24.1294	24.1794	24.2295	24.2797	24.3301	24.3806	24.4311	24.4817	24.5323	24.5829	24.6334	24.6839	24.7344	24.7847	24.8349	24.885	24.9349	24.9846	25.0341	25.0833
2.4	22.7	22.75	22.8	22.85	22.9	22.95	23	23.05	23.0999	23.1489	23.1971	23.245	23.2926	23.3402	23.3878	23.4355	23.4834	23.5314	23.5797	23.6283	23.6771	23.7261	23.7755	23.825	23.8748	23.9249	23.9752	24.0256	24.0763	24.1271	24.1781	24.2293	24.2806	24.3319	24.3834	24.4349	24.4864	24.538	24.5895	24.641	24.6925	24.7439	24.7952	24.8464	24.8974	24.9483	24.9991	25.0496	25.1
2.3	22.65	22.7014	22.7528	22.8042	22.8556	22.9069	22.9583	23.0097	23.0611	23.1125	23.1636	23.2141	23.2642	23.3139	23.3636	23.4132	23.4628	23.5126	23.5625	23.6125	23.6628	23.7132	23.7639	23.8147	23.8658	23.917	23.9685	24.0201	24.0719	24.1239	24.176	24.2282	24.2805	24.3329	24.3854	24.4379	24.4905	24.543	24.5956	24.6481	24.7006	24.753	24.8053	24.8575	24.9096	24.9616	25.0134	25.0651	25.1167
2.2	22.6	22.6528	22.7056	22.7583	22.8111	22.8639	22.9167	22.9694	23.0222	23.075	23.1278	23.1806	23.2331	23.2852	23.337	23.3887	23.4402	23.4917	23.5433	23.595	23.6468	23.6987	23.7508	23.803	23.8554	23.9079	23.9606	24.0135	24.0664	24.1196	24.1728	24.2261	24.2796	24.333	24.3866	24.4402	24.4938	24.5474	24.6011	24.6546	24.7082	24.7616	24.815	24.8683	24.9215	24.9746	25.0276	25.0805	25.1333
2.1	22.55	22.6042	22.6583	22.7125	22.7667	22.8208	22.875	22.9292	22.9833	23.0375	23.0917	23.1458	23.2	23.2542	23.3082	23.362	23.4156	23.469	23.5224	23.5757	23.6291	23.6826	23.7362	23.7898	23.8436	23.8975	23.9515	24.0056	24.0599	24.1142	24.1686	24.2231	24.2777	24.3324	24.387	24.4417	24.4965	24.5512	24.6059	24.6606	24.7152	24.7698	24.8243	24.8788	24.9332	24.9874	25.0417	25.0958	25.15
2	22.5	22.5556	22.6111	22.6667	22.7222	22.7778	22.8333	22.8889	22.9444	23	23.0556	23.1111	23.1667	23.2222	23.2778	23.3333	23.3889	23.4443	23.4996	23.5547	23.6098	23.6649	23.7201	23.7752	23.8305	23.8858	23.9412	23.9966	24.0522	24.1078	24.1634	24.2192	24.275	24.3308	24.3867	24.4425	24.4984	24.5543	24.6102	24.666	24.7218	24.7775	24.8332	24.8889	24.9444	25	25.0556	25.1111	25.1667
1.9	22.45	22.5069	22.5639	22.6208	22.6778	22.7347	22.7917	22.8486	22.9056	22.9625	23.0194	23.0764	23.1333	23.1903	23.2472	23.3042	23.3611	23.4181	23.475	23.5319	23.5888	23.6457	23.7024	23.7592	23.8159	23.8727	23.9295	23.9864	24.0433	24.1002	24.1572	24.2142	24.2713	24.3283	24.3854	24.4425	24.4996	24.5567	24.6137	24.6708	24.7278	24.7847	24.8417	24.8986	24.9556	25.0125	25.0694	25.1264	25.1833
1.8	22.4	22.4583	22.5167	22.575	22.6333	22.6917	22.75	22.8083	22.8667	22.925	22.9833	23.0417	23.1	23.1583	23.2167	23.275	23.3333	23.3917	23.45	23.5083	23.5667	23.625	23.6833	23.7417	23.8	23.8583	23.9166	23.9749	24.0332	24.0916	24.1499	24.2082	24.2666	24.325	24.3833	24.4417	24.5	24.5583	24.6167	24.675	24.7333	24.7917	24.85	24.9083	24.9667	25.025	25.0833	25.1417	25.2
1.7	22.35	22.4097	22.4694	22.5292	22.5889	22.6486	22.7083	22.7681	22.8278	22.8875	22.9472	23.0069	23.0667	23.1264	23.1861	23.2458	23.3056	23.3653	23.425	23.4847	23.5444	23.6042	23.6639	23.7236	23.7833	23.8431	23.9028	23.9625	24.0222	24.0819	24.1417	24.2014	24.2611	24.3208	24.3806	24.4403	24.5	24.5597	24.6194	24.6792	24.7389	24.7986	24.8583	24.9181	24.9778	25.0375	25.0972	25.1569	25.2167
1.6	22.3	22.3611	22.4222	22.4833	22.5444	22.6056	22.6667	22.7278	22.7889	22.85	22.9111	22.9722	23.0333	23.0944	23.1556	23.2167	23.2778	23.3389	23.4	23.4611	23.5222	23.5833	23.6444	23.7056	23.7667	23.8278	23.8889	23.95	24.0111	24.0722	24.1333	24.1944	24.2556	24.3167	24.3778	24.4389	24.5	24.5611	24.6222	24.6833	24.7444	24.8056	24.8667	24.9278	24.9889	25.05	25.1111	25.1722	25.2333
1.5	22.25	22.3125	22.375	22.4375	22.5	22.5625	22.625	22.6875	22.75	22.8125	22.875	22.9375	23	23.0625	23.125	23.1875	23.25	23.3125	23.375	23.4375	23.5	23.5625	23.625	23.6875	23.75	23.8125	23.875	23.9375	24	24.0625	24.125	24.1875	24.25	24.3125	24.375	24.4375	24.5	24.5625	24.625	24.6875	24.75	24.8125	24.875	24.9375	25	25.0625	25.125	25.1875	25.25
1.4	22.2	22.2639	22.3278	22.3917	22.4556	22.5194	22.5833	22.6472	22.7111	22.775	22.8389	22.9028	22.9667	23.0306	23.0944	23.1583	23.2222	23.2861	23.35	23.4139	23.4778	23.5417	23.6056	23.6694	23.7333	23.7972	23.8611	23.925	23.9889	24.0528	24.1167	24.1806	24.2444	24.3083	24.3722	24.4361	24.5	24.5639	24.6278	24.6917	24.7556	24.8194	24.8833	24.9472	25.0111	25.075	25.1389	25.2028	25.2667
1.3	22.15	22.2153	22.2806	22.3458	22.4111	22.4764	22.5417	22.6069	22.6722	22.7375	22.8028	22.8681	22.9333	22.9986	23.0639	23.1292	23.1944	23.2597	23.325	23.3903	23.4556	23.5208	23.5861	23.6514	23.7167	23.7819	23.8472	23.9125	23.9778	24.0431	24.1083	24.1736	24.2389	24.3042	24.3694	24.4347	24.5	24.5653	24.6306	24.6958	24.7611	24.8264	24.8917	24.9569	25.0222	25.0875	25.1528	25.2181	25.2833
1.2	22.1	22.1667	22.2333	22.3	22.3667	22.4333	22.5	22.5667	22.6333	22.7	22.7667	22.8333	22.9	22.9667	23.0333	23.1	23.1667	23.2333	23.3	23.3667	23.4333	23.5	23.5667	23.6333	23.7	23.7667	23.8333	23.9	23.9667	24.0333	24.1	24.1667	24.2333	24.3	24.3667	24.4333	24.5	24.5667	24.6333	24.7	24.7667	24.8333	24.9	24.9667	25.0333	25.1	25.1667	25.2333	25.3
1.1	22.05	22.1181	22.1861	22.2542	22.3222	22.3903	22.4583	22.5264	22.5944	22.6625	22.7306	22.7986	22.8667	22.9347	23.0028	23.0708	23.1389	23.2069	23.275	23.3431	23.4111	23.4792	23.5472	23.6153	23.6833	23.7514	23.8194	23.8875	23.9556	24.0236	24.0917	24.1597	24.2278	24.2958	24.3639	24.4319	24.5	24.5681	24.6361	24.7042	24.7722	24.8403	24.9083	24.9764	25.0444	25.1125	25.1806	25.2486	25.3167
1	22	22.0694	22.1389	22.2083	22.2778	22.3472	22.4167	22.4861	22.5556	22.625	22.6944	22.7639	22.8333	22.9028	22.9722	23.0417	23.1111	23.1806	23.25	23.3194	23.3889	23.4583	23.5278	23.5972	23.6667	23.7361	23.8056	23.875	23.9444	24.0139	24.0833	24.1528	24.2222	24.2917	24.3611	24.4306	24.5	24.5694	24.6389	24.7083	24.7778	24.8472	24.9167	24.9861	25.0556	25.125	25.1944	25.2639	25.3333
0.9	21.95	22.0208	22.0917	22.1625	22.2333	22.3042	22.375	22.4458	22.5167	22.5875	22.6583	22.7292	22.8	22.8708	22.9417	23.0125	23.0833	23.1542	23.225	23.2958	23.3667	23.4375	23.5083	23.5792	23.65	23.7208	23.7917	23.8625	23.9333	24.0042	24.075	24.1458	24.2167	24.2875	24.3583	24.4292	24.5	24.5708	24.6417	24.7125	24.7833	24.8542	24.925	24.9958	25.0667	25.1375	25.2083	25.2792	25.35
0.8	21.9	21.9722	22.0444	22.1167	22.1889	22.2611	22.3333	22.4056	22.4778	22.55	22.6222	22.6944	22.7667	22.8389	22.9111	22.9833	23.0556	23.1278	23.2	23.2722	23.3444	23.4167	23.4889	23.5611	23.6333	23.7056	23.7778	23.85	23.9222	23.9944	24.0667	24.1389	24.2111	24.2833	24.3556	24.4278	24.5	24.5722	24.6444	24.7167	24.7889	24.8611	24.9333	25.0056	25.0778	25.15	25.2222	25.2944	25.3667
0.7	21.85	21.9236	21.9972	22.0708	22.1444	22.2181	22.2917	22.3653	22.4389	22.5125	22.5861	22.6597	22.7333	22.8069	22.8806	22.9542	23.0278	23.1014	23.175	23.2486	23.3222	23.3958	23.4694	23.5431	23.6167	23.6903	23.7639	23.8375	23.9111	23.9847	24.0583	24.1319	24.2056	24.2792	24.3528	24.4264	24.5	24.5736	24.6472	24.7208	24.7944	24.8681	24.9417	25.0153	25.0889	25.1625	25.2361	25.3097	25.3833
0.6	21.8	21.875	21.95	22.025	22.1	22.175	22.25	22.325	22.4	22.475	22.55	22.625	22.7	22.775	22.85	22.925	23	23.075	23.15	23.225	23.3	23.375	23.45	23.525	23.6	23.675	23.75	23.825	23.9	23.975	24.05	24.125	24.2	24.275	24.35	24.425	24.5	24.575	24.65	24.725	24.8	24.875	24.95	25.025	25.1	25.175	25.25	25.325	25.4
0.5	21.75	21.8264	21.9028	21.9792	22.0556	22.1319	22.2083	22.2847	22.3611	22.4375	22.5139	22.5903	22.6667	22.7431	22.8194	22.8958	22.9722	23.0486	23.125	23.2014	23.2778	23.3542	23.4306	23.5069	23.5833	23.6597	23.7361	23.8125	23.8889	23.9653	24.0417	24.1181	24.1944	24.2708	24.3472	24.4236	24.5	24.5764	24.6528	24.7292	24.8056	24.8819	24.9583	25.0347	25.1111	25.1875	25.2639	25.3403	25.4166
0.4	21.7	21.7778	21.8556	21.9333	22.0111	22.0889	22.1667	22.2444	22.3222	22.4	22.4778	22.5556	22.6333	22.7111	22.7889	22.8667	22.9444	23.0222	23.1	23.1778	23.2556	23.3333	23.4111	23.4889	23.5667	23.6444	23.7222	23.8	23.8778	23.9556	24.0333	24.1111	24.1889	24.2667	24.3444	24.4222	24.5	24.5778	24.6556	24.7333	24.8111	24.8889	24.9667	25.0444	25.1222	25.2	25.2778	25.3556	25.4332
0.3	21.65	21.7292	21.8083	21.8875	21.9667	22.0458	22.125	22.2042	22.2833	22.3625	22.4417	22.5208	22.6	22.6792	22.7583	22.8375	22.9167	22.9958	23.075	23.1542	23.2333	23.3125	23.3917	23.4708	23.55	23.6292	23.7083	23.7875	23.8667	23.9458	24.025	24.1042	24.1833	24.2625	24.3417	24.4208	24.5	24.5792	24.6583	24.7375	24.8167	24.8958	24.975	25.0542	25.1333	25.2125	25.2917	25.3708	25.4497
0.2	21.6	21.6806	21.7611	21.8417	21.9222	22.0028	22.0833	22.1639	22.2444	22.325	22.4056	22.4861	22.5667	22.6472	22.7278	22.8083	22.8889	22.9694	23.05	23.1306	23.2111	23.2917	23.3722	23.4528	23.5333	23.6139	23.6944	23.775	23.8556	23.9361	24.0167	24.0972	24.1778	24.2583	24.3389	24.4194	24.5	24.5806	24.6611	24.7417	24.8222	24.9028	24.9833	25.0639	25.1444	25.225	25.3056	25.3861	25.4662
0.1	21.55	21.6319	21.7139	21.7958	21.8778	21.9597	22.0417	22.1236	22.2056	22.2875	22.3694	22.4514	22.5333	22.6153	22.6972	22.7792	22.8611	22.9431	23.025	23.1069	23.1889	23.2708	23.3528	23.4347	23.5167	23.5986	23.6806	23.7625	23.8444	23.9264	24.0083	24.0903	24.1722	24.2542	24.3361	24.4181	24.5	24.5819	24.6639	24.7458	24.8278	24.9097	24.9917	25.0736	25.1556	25.2375	25.3194	25.4014	25.4828
0	21.5	21.5833	21.6667	21.75	21.8333	21.9167	22	22.0833	22.1667	22.25	22.3333	22.4167	22.5	22.5833	22.6667	22.75	22.8333	22.9167	23	23.0833	23.1667	23.25	23.3333	23.4167	23.5	23.5833	23.6667	23.75	23.8333	23.9167	24	24.0833	24.1667	24.25	24.3333	24.4167	24.5	24.5833	24.6667	24.75	24.8333	24.9167	25	25.0833	25.1667	25.25	25.3333	25.4167	25.4994
-0.1	21.45	21.5347	21.6194	21.7042	21.7889	21.8736	21.9583	22.0431	22.1278	22.2125	22.2972	22.3819	22.4667	22.5514	22.6361	22.7208	22.8056	22.8903	22.975	23.0597	23.1444	23.2292	23.3139	23.3986	23.4833	23.5681	23.6528	23.7375	23.8222	23.9069	23.9917	24.0764	24.1611	24.2458	24.3306	24.4153	24.5	24.5847	24.6694	24.7542	24.8389	24.9236	25.0083	25.0931	25.1778	25.2625	25.3472	25.4319	25.5161
-0.2	21.4	21.4861	21.5722	21.6583	21.7444	21.8306	21.9167	22.0028	22.0889	22.175	22.2611	22.3472	22.4333	22.5194	22.6056	22.6917	22.7778	22.8639	22.95	23.0361	23.1222	23.2083	23.2944	23.3806	23.4667	23.5528	23.6389	23.725	23.8111	23.8972	23.9833	24.0694	24.1556	24.2417	24.3278	24.4139	24.5	24.5861	24.6722	24.7583	24.8444	24.9306	25.0167	25.1028	25.1889	25.275	25.3611	25.4472	25.5328
-0.3	21.35	21.4375	21.525	21.6125	21.7	21.7875	21.875	21.9625	22.05	22.1375	22.225	22.3125	22.4	22.4875	22.575	22.6625	22.75	22.8375	22.925	23.0125	23.1	23.1875	23.275	23.3625	23.45	23.5375	23.625	23.7125	23.8	23.8875	23.975	24.0625	24.15	24.2375	24.325	24.4125	24.5	24.5875	24.675	24.7625	24.85	24.9375	25.025	25.1125	25.2	25.2875	25.375	25.4625	25.5496
-0.4	21.3	21.3889	21.4778	21.5667	21.6556	21.7444	21.8333	21.9222	22.0111	22.1	22.1889	22.2778	22.3667	22.4556	22.5444	22.6333	22.7222	22.8111	22.9	22.9889	23.0778	23.1667	23.2556	23.3444	23.4333	23.5222	23.6111	23.7	23.7889	23.8778	23.9667	24.0556	24.1444	24.2333	24.3222	24.4111	24.5	24.5889	24.6778	24.7667	24.8556	24.9444	25.0333	25.1222	25.2111	25.3	25.3889	25.4778	25.5665
-0.5	21.25	21.3403	21.4306	21.5208	21.6111	21.7014	21.7917	21.8819	21.9722	22.0625	22.1528	22.2431	22.3333	22.4236	22.5139	22.6042	22.6944	22.7847	22.875	22.9653	23.0556	23.1458	23.2361	23.3264	23.4167	23.5069	23.5972	23.6875	23.7778	23.8681	23.9583	24.0486	24.1389	24.2292	24.3194	24.4097	24.5	24.5903	24.6806	24.7708	24.8611	24.9514	25.0417	25.1319	25.2222	25.3125	25.4028	25.4931	25.5833
-0.6	21.2	21.2917	21.3833	21.475	21.5667	21.6583	21.75	21.8417	21.9333	22.025	22.1167	22.2083	22.3	22.3917	22.4833	22.575	22.6667	22.7583	22.85	22.9417	23.0333	23.125	23.2167	23.3083	23.4	23.4917	23.5833	23.675	23.7667	23.8583	23.95	24.0417	24.1333	24.225	24.3167	24.4083	24.5	24.5917	24.6833	24.775	24.8667	24.9583	25.05	25.1417	25.2333	25.325	25.4167	25.5083	25.6
-0.7	21.15	21.2431	21.3361	21.4292	21.5222	21.6153	21.7083	21.8014	21.8944	21.9875	22.0806	22.1736	22.2667	22.3597	22.4528	22.5458	22.6389	22.7319	22.825	22.9181	23.0111	23.1042	23.1972	23.2903	23.3833	23.4764	23.5694	23.6625	23.7556	23.8486	23.9417	24.0347	24.1278	24.2208	24.3139	24.4069	24.5	24.5931	24.6861	24.7792	24.8722	24.9653	25.0583	25.1514	25.2444	25.3375	25.4306	25.5236	25.6167
-0.8	21.1	21.1944	21.2889	21.3833	21.4778	21.5722	21.6667	21.7611	21.8556	21.95	22.0444	22.1389	22.2333	22.3278	22.4222	22.5167	22.6111	22.7056	22.8	22.8944	22.9889	23.0833	23.1778	23.2722	23.3667	23.4611	23.5556	23.65	23.7444	23.8389	23.9333	24.0278	24.1222	24.2167	24.3111	24.4056	24.5	24.5944	24.6889	24.7833	24.8778	24.9722	25.0667	25.1611	25.2556	25.35	25.4444	25.5389	25.6333
-0.9	21.05	21.1458	21.2417	21.3375	21.4333	21.5292	21.625	21.7208	21.8167	21.9125	22.0083	22.1042	22.2	22.2958	22.3917	22.4875	22.5833	22.6792	22.775	22.8708	22.9667	23.0625	23.1583	23.2542	23.35	23.4458	23.5417	23.6375	23.7333	23.8292	23.925	24.0208	24.1167	24.2125	24.3083	24.4042	24.5	24.5958	24.6917	24.7875	24.8833	24.9792	25.075	25.1708	25.2667	25.3625	25.4583	25.5542	25.65
-1	21	21.0972	21.1944	21.2917	21.3889	21.4861	21.5833	21.6806	21.7778	21.875	21.9722	22.0694	22.1667	22.2639	22.3611	22.4583	22.5556	22.6528	22.75	22.8472	22.9444	23.0417	23.1389	23.2361	23.3333	23.4306	23.5278	23.625	23.7222	23.8194	23.9167	24.0139	24.1111	24.2083	24.3056	24.4028	24.5	24.5972	24.6944	24.7917	24.8889	24.9861	25.0833	25.1806	25.2778	25.375	25.4722	25.5694	25.6667
-1.1	20.95	21.0486	21.1472	21.2458	21.3444	21.4431	21.5417	21.6403	21.7389	21.8375	21.9361	22.0347	22.1333	22.2319	22.3306	22.4292	22.5278	22.6264	22.725	22.8236	22.9222	23.0208	23.1194	23.2181	23.3167	23.4153	23.5139	23.6125	23.7111	23.8097	23.9083	24.0069	24.1056	24.2042	24.3028	24.4014	24.5	24.5986	24.6972	24.7958	24.8944	24.9931	25.0917	25.1903	25.2889	25.3875	25.4861	25.5847	25.6833
-1.2	20.9	21	21.1	21.2	21.3	21.4	21.5	21.6	21.7	21.8	21.9	22	22.1	22.2	22.3	22.4	22.5	22.6	22.7	22.8	22.9	23	23.1	23.2	23.3	23.4	23.5	23.6	23.7	23.8	23.9	24	24.1	24.2	24.3	24.4	24.5	24.6	24.7	24.8	24.9	25	25.1	25.2	25.3	25.4	25.5	25.6	25.7
-1.3	20.85	20.9514	21.0528	21.1542	21.2556	21.3569	21.4583	21.5597	21.6611	21.7625	21.8639	21.9653	22.0667	22.1681	22.2694	22.3708	22.4722	22.5736	22.675	22.7764	22.8778	22.9792	23.0806	23.1819	23.2833	23.3847	23.4861	23.5875	23.6889	23.7903	23.8917	23.9931	24.0944	24.1958	24.2972	24.3986	24.5	24.6014	24.7028	24.8042	24.9056	25.0069	25.1083	25.2097	25.3111	25.4125	25.5139	25.6153	25.7167
-1.4	20.8	20.9028	21.0056	21.1083	21.2111	21.3139	21.4167	21.5194	21.6222	21.725	21.8278	21.9306	22.0333	22.1361	22.2389	22.3417	22.4444	22.5472	22.65	22.7528	22.8556	22.9583	23.0611	23.1639	23.2667	23.3694	23.4722	23.575	23.6778	23.7806	23.8833	23.9861	24.0889	24.1917	24.2944	24.3972	24.5	24.6028	24.7056	24.8083	24.9111	25.0139	25.1167	25.2194	25.3222	25.425	25.5278	25.6306	25.7333
-1.5	20.75	20.8542	20.9583	21.0625	21.1667	21.2708	21.375	21.4792	21.5833	21.6875	21.7917	21.8958	22	22.1042	22.2083	22.3125	22.4167	22.5208	22.625	22.7292	22.8333	22.9375	23.0417	23.1458	23.25	23.3542	23.4583	23.5625	23.6667	23.7708	23.875	23.9792	24.0833	24.1875	24.2917	24.3958	24.5	24.6042	24.7083	24.8125	24.9167	25.0208	25.125	25.2292	25.3333	25.4375	25.5417	25.6458	25.75
-1.6	20.7	20.8056	20.9111	21.0167	21.1222	21.2278	21.3333	21.4389	21.5444	21.65	21.7556	21.8611	21.9667	22.0722	22.1778	22.2833	22.3889	22.4944	22.6	22.7056	22.8111	22.9167	23.0222	23.1278	23.2333	23.3389	23.4444	23.55	23.6556	23.7611	23.8667	23.9722	24.0778	24.1833	24.2889	24.3944	24.5	24.6056	24.7111	24.8167	24.9222	25.0278	25.1333	25.2389	25.3444	25.45	25.5556	25.6611	25.7667
-1.7	20.65	20.7569	20.8639	20.9708	21.0778	21.1847	21.2917	21.3986	21.5056	21.6125	21.7194	21.8264	21.9333	22.0403	22.1472	22.2542	22.3611	22.4681	22.575	22.6819	22.7889	22.8958	23.0028	23.1097	23.2167	23.3236	23.4306	23.5375	23.6444	23.7514	23.8583	23.9653	24.0722	24.1792	24.2861	24.3931	24.5	24.6069	24.7139	24.8208	24.9278	25.0347	25.1417	25.2486	25.3556	25.4625	25.5694	25.6764	25.7833
-1.8	20.6	20.7083	20.8167	20.925	21.0333	21.1417	21.25	21.3583	21.4667	21.575	21.6833	21.7917	21.9	22.0083	22.1167	22.225	22.3333	22.4417	22.55	22.6583	22.7667	22.875	22.9833	23.0917	23.2	23.3083	23.4167	23.525	23.6333	23.7416	23.8499	23.9583	24.0666	24.175	24.2833	24.3917	24.5	24.6083	24.7167	24.825	24.9333	25.0417	25.15	25.2583	25.3667	25.475	25.5833	25.6917	25.8
-1.9	20.55	20.6597	20.7694	20.8792	20.9889	21.0986	21.2083	21.3181	21.4278	21.5375	21.6472	21.7569	21.8667	21.9764	22.0861	22.1958	22.3056	22.4153	22.525	22.6347	22.7444	22.8541	22.9638	23.0735	23.1832	23.2928	23.4024	23.512	23.6216	23.7313	23.8409	23.9506	24.0603	24.17	24.2798	24.3896	24.4994	24.6093	24.7191	24.829	24.9388	25.0486	25.1583	25.2681	25.3778	25.4875	25.5972	25.7069	25.8167
-2	20.5	20.6111	20.7222	20.8333	20.9444	21.0556	21.1667	21.2778	21.3889	21.5	21.6111	21.7222	21.8333	21.9444	22.0556	22.1667	22.2778	22.3889	22.5	22.6111	22.7221	22.8331	22.9441	23.055	23.166	23.2768	23.3877	23.4986	23.6094	23.7203	23.8312	23.9421	24.0531	24.1641	24.2752	24.3864	24.4976	24.6089	24.7203	24.8318	24.9432	25.0547	25.1662	25.2776	25.3889	25.5	25.6111	25.7222	25.8333
-2.1	20.45	20.5625	20.675	20.7875	20.9	21.0125	21.125	21.2375	21.35	21.4625	21.575	21.6875	21.8	21.9125	22.025	22.1375	22.2501	22.3626	22.475	22.5874	22.6997	22.812	22.9242	23.0363	23.1484	23.2605	23.3725	23.4846	23.5966	23.7087	23.8207	23.9329	24.0451	24.1574	24.2697	24.3822	24.4947	24.6074	24.7202	24.8331	24.9461	25.0592	25.1724	25.2856	25.3988	25.512	25.6249	25.7375	25.85
-2.2	20.4	20.5139	20.6278	20.7417	20.8556	20.9694	21.0833	21.1972	21.3111	21.425	21.5389	21.6528	21.7667	21.8807	21.9947	22.1086	22.2225	22.3363	22.45	22.5636	22.6772	22.7906	22.904	23.0173	23.1305	23.2437	23.3569	23.4701	23.5832	23.6964	23.8096	23.9229	24.0363	24.1497	24.2633	24.3769	24.4907	24.6047	24.7188	24.833	24.9475	25.0621	25.1768	25.2917	25.4067	25.5218	25.6368	25.7518	25.8664
-2.3	20.35	20.4653	20.5806	20.6958	20.8111	20.9264	21.0417	21.1569	21.2722	21.3875	21.5028	21.6183	21.7338	21.8492	21.9646	22.0799	22.195	22.3101	22.425	22.5398	22.6545	22.7691	22.8835	22.9979	23.1123	23.2266	23.3408	23.4551	23.5693	23.6836	23.7979	23.9122	24.0267	24.1412	24.2559	24.3707	24.4857	24.6008	24.7162	24.8317	24.9474	25.0634	25.1796	25.296	25.4127	25.5295	25.6464	25.7634	25.8804
-2.4	20.3	20.4167	20.5333	20.65	20.7667	20.8833	21	21.1167	21.2334	21.3503	21.4673	21.5843	21.7012	21.8181	21.9348	22.0513	22.1677	22.2839	22.4	22.5159	22.6317	22.7473	22.8629	22.9783	23.0937	23.209	23.3243	23.4396	23.5548	23.6701	23.7854	23.9008	24.0163	24.1319	24.2476	24.3635	24.4796	24.5959	24.7123	24.8291	24.946	25.0633	25.1808	25.2986	25.4168	25.5351	25.6538	25.7727	25.8917
-2.5	20.25	20.3681	20.4861	20.6042	20.7222	20.8403	20.9583	21.0766	21.1951	21.3138	21.4323	21.5508	21.6692	21.7873	21.9052	22.023	22.1405	22.2579	22.375	22.492	22.6088	22.7255	22.842	22.9585	23.0748	23.1911	23.3073	23.4236	23.5398	23.6561	23.7724	23.8887	24.0052	24.1218	24.2385	24.3554	24.4725	24.5898	24.7074	24.8252	24.9433	25.0617	25.1805	25.2996	25.419	25.5389	25.659	25.7796	25.9004
-2.6	20.2	20.3194	20.4389	20.5583	20.6778	20.7973	20.9172	21.0375	21.1578	21.278	21.3981	21.5179	21.6375	21.7569	21.876	21.9948	22.1135	22.2318	22.35	22.468	22.5858	22.7034	22.8209	22.9383	23.0556	23.1728	23.29	23.4071	23.5242	23.6414	23.7586	23.8759	23.9933	24.1108	24.2285	24.3464	24.4644	24.5827	24.7013	24.8201	24.9393	25.0588	25.1787	25.2989	25.4196	25.5407	25.6622	25.7842	25.9067
-2.7	20.15	20.2708	20.3917	20.5125	20.6336	20.7554	20.8775	20.9995	21.1215	21.2431	21.3645	21.4856	21.6064	21.7269	21.847	21.9669	22.0865	22.2059	22.325	22.4439	22.5626	22.6812	22.7996	22.9178	23.036	23.1541	23.2721	23.3901	23.5081	23.6262	23.7443	23.8624	23.9807	24.0991	24.2177	24.3364	24.4554	24.5746	24.6941	24.8139	24.934	25.0545	25.1754	25.2967	25.4184	25.5407	25.6634	25.7867	25.9105
-2.8	20.1	20.2222	20.3444	20.4673	20.5912	20.7153	20.8392	20.9629	21.0862	21.2092	21.3318	21.454	21.5758	21.6973	21.8184	21.9392	22.0597	22.18	22.3	22.4198	22.5393	22.6587	22.778	22.8971	23.0161	23.135	23.2539	23.3727	23.4915	23.6104	23.7293	23.8483	23.9674	24.0866	24.206	24.3256	24.4454	24.5654	24.6858	24.8064	24.9274	25.0488	25.1706	25.2929	25.4156	25.5389	25.6627	25.787	25.912
-2.9	20.05	20.1736	20.2988	20.4251	20.5513	20.6772	20.8027	20.9276	21.0521	21.1762	21.2998	21.4229	21.5457	21.6681	21.7901	21.9117	22.0331	22.1542	22.275	22.3956	22.5159	22.6361	22.7562	22.876	22.9958	23.1155	23.2351	23.3547	23.4743	23.594	23.7136	23.8334	23.9533	24.0733	24.1934	24.3138	24.4344	24.5552	24.6764	24.7978	24.9196	25.0418	25.1645	25.2876	25.4111	25.5353	25.66	25.7853	25.9113
-3	20	20.1296	20.2586	20.3869	20.5145	20.6416	20.768	20.8939	21.0193	21.1442	21.2686	21.3926	21.5161	21.6393	21.7621	21.8845	22.0066	22.1284	22.25	22.3713	22.4924	22.6133	22.7341	22.8547	22.9752	23.0956	23.216	23.3363	23.4566	23.577	23.6974	23.8178	23.9384	24.0591	24.18	24.3011	24.4224	24.544	24.6658	24.788	24.9106	25.0335	25.1569	25.2807	25.405	25.5299	25.6554	25.7815	25.9083
-3.1		20.1	20.2261	20.3537	20.4813	20.6086	20.7355	20.8619	20.9879	21.1133	21.2384	21.363	21.4871	21.6109	21.7344	21.8575	21.9803	22.1028	22.225	22.347	22.4688	22.5904	22.7118	22.8331	22.9543	23.0753	23.1964	23.3174	23.4384	23.5594	23.6804	23.8016	23.9228	24.0442	24.1658	24.2875	24.4095	24.5317	24.6542	24.7771	24.9003	25.0239	25.1479	25.2723	25.3973	25.5228	25.6489	25.7756	25.903
-3.2			20.2	20.3254	20.4517	20.5784	20.7051	20.8316	20.9578	21.0836	21.209	21.3341	21.4587	21.5831	21.7071	21.8307	21.9541	22.0772	22.2	22.3226	22.445	22.5672	22.6892	22.8111	22.9329	23.0547	23.1763	23.2979	23.4196	23.5412	23.6629	23.7846	23.9065	24.0285	24.1507	24.273	24.3956	24.5184	24.6415	24.7649	24.8887	25.0129	25.1374	25.2624	25.3879	25.514	25.6405	25.7677	25.8954
-3.3				20.3	20.4251	20.5508	20.6768	20.803	20.9291	21.055	21.1806	21.3059	21.4309	21.5557	21.6801	21.8042	21.9281	22.0516	22.175	22.2981	22.4211	22.5438	22.6664	22.7889	22.9113	23.0336	23.1558	23.278	23.4002	23.5224	23.6446	23.767	23.8894	24.012	24.1347	24.2576	24.3807	24.5041	24.6277	24.7516	24.8759	25.0005	25.1256	25.251	25.3769	25.5033	25.6302	25.7576	25.8856
-3.4					20.4	20.525	20.6503	20.7759	20.9017	21.0274	21.153	21.2785	21.4037	21.5287	21.6534	21.7779	21.9022	22.0262	22.15	22.2736	22.397	22.5203	22.6434	22.7664	22.8892	23.012	23.1348	23.2575	23.3802	23.503	23.6258	23.7486	23.8715	23.9946	24.1178	24.2412	24.3648	24.4887	24.6127	24.7371	24.8618	24.9868	25.1122	25.238	25.3642	25.4908	25.6179	25.7454	25.8734
-3.5						20.5	20.625	20.7501	20.8754	21.0009	21.1263	21.2518	21.377	21.5022	21.6271	21.7519	21.8765	22.0008	22.125	22.249	22.3728	22.4965	22.6201	22.7435	22.8668	22.9901	23.1133	23.2365	23.3597	23.4829	23.6062	23.7295	23.8529	23.9764	24.1001	24.2239	24.3479	24.4722	24.5966	24.7214	24.8464	24.9717	25.0974	25.2234	25.3498	25.4765	25.6036	25.7311	25.8589
-3.6							20.6	20.725	20.85	20.9751	21.1004	21.2257	21.3509	21.4761	21.6012	21.7261	21.8509	21.9755	22.1	22.2243	22.3485	22.4726	22.5965	22.7203	22.8441	22.9678	23.0914	23.215	23.3386	23.4623	23.5859	23.7097	23.8335	23.9574	24.0814	24.2056	24.33	24.4546	24.5794	24.7044	24.8297	24.9552	25.081	25.2072	25.3336	25.4603	25.5872	25.7144	25.8418
-3.7								20.7	20.825	20.95	21.075	21.2001	21.3253	21.4504	21.5755	21.7006	21.8255	21.9503	22.075	22.1996	22.3241	22.4484	22.5727	22.6968	22.821	22.945	23.069	23.193	23.317	23.441	23.565	23.6891	23.8133	23.9375	24.0619	24.1864	24.3111	24.4359	24.5609	24.6861	24.8116	24.9372	25.0631	25.1892	25.3156	25.4421	25.5687	25.6954	25.8221
-3.8									20.8	20.925	21.05	21.175	21.3	21.4251	21.5502	21.6752	21.8002	21.9251	22.05	22.1748	22.2995	22.4241	22.5486	22.6731	22.7975	22.9218	23.0461	23.1704	23.2947	23.419	23.5434	23.6678	23.7922	23.9168	24.0414	24.1662	24.291	24.4161	24.5412	24.6666	24.7921	24.9178	25.0436	25.1696	25.2957	25.4218	25.548	25.674	25.7997
-3.9										20.9	21.025	21.15	21.275	21.4	21.525	21.65	21.775	21.9	22.025	22.1499	22.2748	22.3995	22.5243	22.649	22.7736	22.8982	23.0228	23.1473	23.2719	23.3965	23.5211	23.6457	23.7704	23.8951	24.02	24.1449	24.2699	24.3951	24.5203	24.6457	24.7712	24.8968	25.0224	25.1482	25.2739	25.3995	25.5249	25.65	25.775
-4											21	21.125	21.25	21.375	21.5	21.625	21.75	21.875	22	22.125	22.2499	22.3748	22.4997	22.6246	22.7494	22.8742	22.999	23.1237	23.2485	23.3732	23.498	23.6229	23.7477	23.8726	23.9976	24.1226	24.2477	24.3729	24.4982	24.6235	24.7488	24.8742	24.9996	25.1249	25.25	25.375	25.5	25.625	25.75
-4.1												21.1	21.225	21.35	21.475	21.6	21.725	21.85	21.975	22.1	22.225	22.35	22.475	22.5999	22.7249	22.8498	22.9747	23.0996	23.2245	23.3494	23.4743	23.5993	23.7242	23.8492	23.9743	24.0993	24.2244	24.3496	24.4747	24.5998	24.725	24.85	24.975	25.1	25.225	25.35	25.475	25.6	25.725
-4.2													21.2	21.325	21.45	21.575	21.7	21.825	21.95	22.075	22.2	22.325	22.45	22.575	22.7	22.825	22.95	23.075	23.2	23.3249	23.4499	23.5749	23.6999	23.825	23.95	24.075	24.2	24.325	24.45	24.575	24.7	24.825	24.95	25.075	25.2	25.325	25.45	25.575	25.7
-4.3														21.3	21.425	21.55	21.675	21.8	21.925	22.05	22.175	22.3	22.425	22.55	22.675	22.8	22.925	23.05	23.175	23.3	23.425	23.55	23.675	23.8	23.925	24.05	24.175	24.3	24.425	24.55	24.675	24.8	24.925	25.05	25.175	25.3	25.425	25.55	25.675
-4.4															21.4	21.525	21.65	21.775	21.9	22.025	22.15	22.275	22.4	22.525	22.65	22.775	22.9	23.025	23.15	23.275	23.4	23.525	23.65	23.775	23.9	24.025	24.15	24.275	24.4	24.525	24.65	24.775	24.9	25.025	25.15	25.275	25.4	25.525	25.65
-4.5																21.5	21.625	21.75	21.875	22	22.125	22.25	22.375	22.5	22.625	22.75	22.875	23	23.125	23.25	23.375	23.5	23.625	23.75	23.875	24	24.125	24.25	24.375	24.5	24.625	24.75	24.875	25	25.125	25.25	25.375	25.5	25.625
-4.6																	21.6	21.725	21.85	21.975	22.1	22.225	22.35	22.475	22.6	22.725	22.85	22.975	23.1	23.225	23.35	23.475	23.6	23.725	23.85	23.975	24.1	24.225	24.35	24.475	24.6	24.725	24.85	24.975	25.1	25.225	25.35	25.475	25.6
-4.7																		21.7	21.825	21.95	22.075	22.2	22.325	22.45	22.575	22.7	22.825	22.95	23.075	23.2	23.325	23.45	23.575	23.7	23.825	23.95	24.075	24.2	24.325	24.45	24.575	24.7	24.825	24.95	25.075	25.2	25.325	25.45	25.575
-4.8																			21.8	21.925	22.05	22.175	22.3	22.425	22.55	22.675	22.8	22.925	23.05	23.175	23.3	23.425	23.55	23.675	23.8	23.925	24.05	24.175	24.3	24.425	24.55	24.675	24.8	24.925	25.05	25.175	25.3	25.425	25.55
-4.9																				21.9	22.025	22.15	22.275	22.4	22.525	22.65	22.775	22.9	23.025	23.15	23.275	23.4	23.525	23.65	23.775	23.9	24.025	24.15	24.275	24.4	24.525	24.65	24.775	24.9	25.025	25.15	25.275	25.4	25.525
-5																					22	22.125	22.25	22.375	22.5	22.625	22.75	22.875	23	23.125	23.25	23.375	23.5	23.625	23.75	23.875	24	24.125	24.25	24.375	24.5	24.625	24.75	24.875	25	25.125	25.25	25.375	25.5
-5.1																						22.0204	22.225	22.35	22.475	22.6	22.725	22.85	22.975	23.1	23.225	23.35	23.475	23.6	23.725	23.85	23.975	24.1	24.225	24.35	24.475	24.6	24.725	24.85	24.975	25.1	25.225	25.35	25.475
-5.2																							22.2	22.325	22.45	22.575	22.7	22.825	22.95	23.075	23.2	23.325	23.45	23.575	23.7	23.825	23.95	24.075	24.2	24.325	24.45	24.575	24.7	24.825	24.95	25.075	25.2	25.325	25.45
-5.3																								22.3	22.425	22.55	22.675	22.8	22.925	23.05	23.175	23.3	23.425	23.55	23.675	23.8	23.925	24.05	24.175	24.3	24.425	24.55	24.675	24.8	24.925	25.05	25.175	25.3	25.425
-5.4																										22.525	22.65	22.775	22.9	23.025	23.15	23.275	23.4	23.525	23.65	23.775	23.9	24.025	24.15	24.275	24.4	24.525	24.65	24.775	24.9	25.025	25.15	25.275	25.4
-5.5																										22.5	22.625	22.75	22.875	23	23.125	23.25	23.375	23.5	23.625	23.75	23.875	24	24.125	24.25	24.375	24.5	24.625	24.75	24.875	25	25.125	25.25	25.3749
-5.6																											22.4706	22.725	22.85	22.975	23.1	23.225	23.35	23.475	23.6	23.725	23.85	23.975	24.1	24.225	24.35	24.475	24.6	24.725	24.85	24.975	25.1	25.225	25.3498
-5.7																												22.7	22.825	22.95	23.075	23.2	23.325	23.45	23.575	23.7	23.825	23.95	24.075	24.2	24.325	24.45	24.575	24.7	24.825	24.95	25.075	25.2	25.3247
-5.8																													22.8	22.925	23.05	23.175	23.3	23.425	23.55	23.675	23.8	23.925	24.05	24.175	24.3	24.425	24.55	24.675	24.8	24.925	25.05	25.175	25.2996
-5.9																															23.025	23.15	23.275	23.4	23.525	23.65	23.775	23.9	24.025	24.15	24.275	24.4	24.525	24.65	24.775	24.9	25.025	25.15	25.2745
-6																															23	23.125	23.25	23.375	23.5	23.625	23.75	23.875	24	24.125	24.25	24.375	24.5	24.625	24.75	24.875	25	25.125	25.2495
-6.1																																23	23.225	23.35	23.475	23.6	23.725	23.85	23.975	24.1	24.225	24.35	24.475	24.6	24.725	24.85	24.975	25.1	25.2245
-6.2																																	23.2	23.325	23.45	23.575	23.7	23.825	23.95	24.075	24.2	24.325	24.45	24.575	24.7	24.825	24.95	25.075	25.1996
-6.3																																		23.3	23.425	23.55	23.675	23.8	23.925	24.05	24.175	24.3	24.425	24.55	24.675	24.8	24.925	25.05	25.1748
-6.4																																				23.525	23.65	23.775	23.9	24.025	24.15	24.275	24.4	24.525	24.65	24.775	24.9	25.025	25.1499
-6.5																																				23.5	23.625	23.75	23.875	24	24.125	24.25	24.375	24.5	24.625	24.75	24.875	25	25.125
-6.6																																					23.3962	23.725	23.85	23.975	24.1	24.225	24.35	24.475	24.6	24.725	24.85	24.975	25.1
-6.7																																						23.7	23.825	23.95	24.075	24.2	24.325	24.45	24.575	24.7	24.825	24.95	25.075
-6.8																																							23.8	23.925	24.05	24.175	24.3	24.425	24.55	24.675	24.8	24.925	25.05
-6.9																																									24.025	24.15	24.275	24.4	24.525	24.65	24.775	24.9	25.025
-7																																									24	24.125	24.25	24.375	24.5	24.625	24.75	24.875	25
-7.1																																										24.0645	24.225	24.35	24.475	24.6	24.725	24.85	24.975
-7.2																																											24.2	24.325	24.45	24.575	24.7	24.825	24.95
-7.3																																												24.3	24.425	24.55	24.675	24.8	24.925
-7.4																																														24.525	24.65	24.775	24.9
-7.5																																														24.5	24.625	24.75	24.875
-7.6																																															24.3846	24.725	24.85
-7.7																																																24.7	24.825
-7.8																																																	24.8
-7.9
-8
-8.1
-8.2
-8.3
-8.4
-8.5
-8.6
-8.7
-8.8
-8.9
-9
-9.1
-9.2
-9.3
-9.4
-9.5
-9.6
-9.7
-9.8
-9.9
-10
-10.1
-10.2
-10.3
-10.4
-10.5
-10.6
-10.7
-10.8
-10.9
-11
-11.1
-11.2
-11.3
-11.4
-11.5
-11.6
-11.7
-11.8
-11.9
-12
-12.1
-12.2
-12.3
-12.4
-12.5
-12.6
-12.7
-12.8
-12.9
-13
-13.1
-13.2
-13.3
-13.4
-13.5
-13.6
-13.7
-13.8
-13.9
-14
-14.1
-14.2
-14.3
-14.4
-14.5
-14.6
-14.7
-14.8
-14.9
-15
-15.1
-15.2
-15.3
-15.4
-15.5
-15.6
-15.7
-15.8
-15.9
-16
-16.1
-16.2
-16.3
-16.4
-16.5
-16.6
-16.7
-16.8
-16.9
-17
-17.1
-17.2
-17.3
-17.4
-17.5
-17.6
-17.7
-17.8
-17.9
-18
-18.1
-18.2
-18.3
-18.4
-18.5
-18.6
-18.7
-18.8
-18.9
-19
-19.1
-19.2
-19.3
-19.4
-19.5
-19.6
-19.7
-19.8
-19.9
-20
-20.1
-20.2
-20.3
-20.4
-20.5
-20.6
-20.7
-20.8
-20.9
-21
[truncated: 492 more columns]

## Sheet: CB3_POST
	-27	-26.9	-26.8	-26.7	-26.6	-26.5	-26.4	-26.3	-26.2	-26.1	-26	-25.9	-25.8	-25.7	-25.6	-25.5	-25.4	-25.3	-25.2	-25.1	-25	-24.9	-24.8	-24.7	-24.6	-24.5	-24.4	-24.3	-24.2	-24.1	-24	-23.9	-23.8	-23.7	-23.6	-23.5	-23.4	-23.3	-23.2	-23.1	-23	-22.9	-22.8	-22.7	-22.6	-22.5	-22.4	-22.3	-22.2
21
20.9
20.8
20.7
20.6
20.5
20.4
20.3
20.2
20.1
20
19.9
19.8
19.7
19.6
19.5
19.4
19.3
19.2
19.1
19
18.9
18.8
18.7
18.6
18.5
18.4
18.3
18.2
18.1
18
17.9
17.8
17.7
17.6
17.5
17.4
17.3
17.2
17.1
17
16.9
16.8
16.7
16.6
16.5
16.4
16.3
16.2
16.1
16
15.9
15.8
15.7
15.6
15.5
15.4
15.3
15.2
15.1
15
14.9
14.8
14.7
14.6
14.5
14.4
14.3
14.2
14.1
14
13.9
13.8
13.7
13.6
13.5
13.4
13.3
13.2
13.1
13
12.9
12.8
12.7
12.6
12.5
12.4
12.3
12.2
12.1
12
11.9
11.8
11.7
11.6
11.5
11.4
11.3
11.2
11.1
11
10.9
10.8
10.7
10.6
10.5
10.4
10.3
10.2
10.1
10
9.9
9.8
9.7
9.6
9.5
9.4
9.3
9.2
9.1
9
8.9
8.8
8.7
8.6
8.5
8.4
8.3
8.2
8.1
8
7.9
7.8																																																	27.2
7.7																																																27.1333	27.2
7.6																																															27.0667	27.1333	27.2
7.5																																														27	27.0667	27.1333	27.2
7.4																																													26.9333	27	27.0667	27.1333	27.2
7.3																																												26.8667	26.9333	27	27.0667	27.1333	27.2
7.2																																											26.8	26.8667	26.9333	27	27.0667	27.1333	27.2
7.1																																										26.7333	26.8	26.8667	26.9333	27	27.0667	27.1333	27.2
7																																									26.6667	26.7333	26.8	26.8667	26.9333	27	27.0667	27.1333	27.2
6.9																																								26.6	26.6667	26.7333	26.8	26.8667	26.9333	27	27.0667	27.1333	27.2
6.8																																							26.5333	26.6	26.6667	26.7333	26.8	26.8667	26.9333	27	27.0667	27.1333	27.2
6.7																																						26.4667	26.5333	26.6	26.6667	26.7333	26.8	26.8667	26.9333	27	27.0667	27.1333	27.2
6.6																																					26.4	26.4667	26.5333	26.6	26.6667	26.7333	26.8	26.8667	26.9333	27	27.0667	27.1333	27.2
6.5																																				26.3333	26.4	26.4667	26.5333	26.6	26.6667	26.7333	26.8	26.8667	26.9333	27	27.0667	27.1333	27.2
6.4																																			26.2667	26.3333	26.4	26.4667	26.5333	26.6	26.6667	26.7333	26.8	26.8667	26.9333	27	27.0667	27.1333	27.2
6.3																																		26.2	26.2667	26.3333	26.4	26.4667	26.5333	26.6	26.6667	26.7333	26.8	26.8667	26.9333	27	27.0667	27.1333	27.1999
6.2																																	26.1333	26.2	26.2667	26.3333	26.4	26.4667	26.5333	26.6	26.6667	26.7333	26.8	26.8667	26.9333	27	27.0667	27.1333	27.1999
6.1																																26.0667	26.1333	26.2	26.2667	26.3333	26.4	26.4667	26.5333	26.6	26.6667	26.7333	26.8	26.8667	26.9333	27	27.0667	27.1333	27.1999
6																															26	26.0667	26.1333	26.2	26.2667	26.3333	26.4	26.4667	26.5333	26.6	26.6667	26.7333	26.8	26.8667	26.9333	27	27.0667	27.1333	27.1998
5.9																														25.9333	26	26.0667	26.1333	26.2	26.2667	26.3333	26.4	26.4667	26.5333	26.6	26.6667	26.7333	26.8	26.8667	26.9333	27	27.0667	27.1333	27.1998
5.8																													25.8667	25.9333	26	26.0667	26.1333	26.2	26.2667	26.3333	26.4	26.4667	26.5333	26.6	26.6667	26.7333	26.8	26.8667	26.9333	27	27.0667	27.1333	27.1999
5.7																												25.8	25.8667	25.9333	26	26.0667	26.1333	26.2	26.2667	26.3333	26.4	26.4667	26.5333	26.6	26.6667	26.7333	26.8	26.8667	26.9333	27	27.0667	27.1333	27.1999
5.6																											25.7333	25.8	25.8667	25.9333	26	26.0667	26.1333	26.2	26.2667	26.3333	26.4	26.4667	26.5333	26.6	26.6667	26.7333	26.8	26.8667	26.9333	27	27.0667	27.1333	27.1999
5.5																										25.6667	25.7333	25.8	25.8667	25.9333	26	26.0667	26.1333	26.2	26.2667	26.3333	26.4	26.4667	26.5333	26.6	26.6667	26.7333	26.8	26.8667	26.9333	27	27.0667	27.1333	27.2
5.4																									25.6	25.6667	25.7333	25.8	25.8667	25.9333	26	26.0667	26.1333	26.2	26.2667	26.3333	26.4	26.4667	26.5333	26.6	26.6667	26.7333	26.8	26.8667	26.9333	27	27.0667	27.1333	27.2
5.3																								25.5333	25.6	25.6667	25.7333	25.8	25.8667	25.9333	26	26.0667	26.1333	26.2	26.2667	26.3333	26.4	26.4667	26.5333	26.6	26.6667	26.7333	26.8	26.8667	26.9333	27	27.0667	27.1333	27.2
5.2																							25.4667	25.5333	25.6	25.6667	25.7333	25.8	25.8667	25.9333	26	26.0667	26.1333	26.2	26.2667	26.3333	26.4	26.4667	26.5333	26.6	26.6667	26.7333	26.8	26.8667	26.9333	27	27.0667	27.1333	27.2
5.1																						25.4	25.4667	25.5333	25.6	25.6667	25.7333	25.8	25.8667	25.9333	26	26.0667	26.1333	26.2	26.2667	26.3333	26.4	26.4667	26.5333	26.6	26.6667	26.7333	26.8	26.8667	26.9333	27	27.0667	27.1333	27.2
5																					25.3333	25.4	25.4667	25.5333	25.6	25.6667	25.7333	25.8	25.8667	25.9333	26	26.0667	26.1333	26.2	26.2667	26.3333	26.4	26.4667	26.5333	26.6	26.6667	26.7333	26.8	26.8667	26.9333	27	27.0667	27.1333	27.2
4.9																				25.2667	25.3333	25.4	25.4667	25.5333	25.6	25.6667	25.7333	25.8	25.8667	25.9333	26	26.0667	26.1333	26.2	26.2667	26.3333	26.4	26.4667	26.5333	26.6	26.6667	26.7333	26.8	26.8667	26.9333	27	27.0667	27.1333	27.2
4.8																			25.2	25.2667	25.3333	25.4	25.4667	25.5333	25.6	25.6667	25.7333	25.8	25.8667	25.9333	26	26.0667	26.1333	26.2	26.2667	26.3333	26.4	26.4667	26.5333	26.6	26.6667	26.7333	26.8	26.8667	26.9333	27	27.0667	27.1333	27.2
4.7																		25.1333	25.2	25.2667	25.3333	25.4	25.4667	25.5333	25.6	25.6667	25.7333	25.8	25.8667	25.9333	26	26.0667	26.1333	26.2	26.2667	26.3333	26.4	26.4667	26.5333	26.6	26.6667	26.7333	26.8	26.8667	26.9333	27	27.0667	27.1333	27.2
4.6																	25.0667	25.1333	25.2	25.2667	25.3333	25.4	25.4667	25.5333	25.6	25.6667	25.7333	25.8	25.8667	25.9333	26	26.0667	26.1333	26.2	26.2667	26.3333	26.4	26.4667	26.5333	26.6	26.6667	26.7333	26.8	26.8667	26.9333	27	27.0667	27.1333	27.2
4.5																25	25.0667	25.1333	25.2	25.2667	25.3333	25.4	25.4667	25.5333	25.6	25.6667	25.7333	25.8	25.8667	25.9333	26	26.0667	26.1333	26.2	26.2667	26.3333	26.4	26.4667	26.5333	26.6	26.6667	26.7333	26.8	26.8667	26.9333	27	27.0667	27.1333	27.2
4.4															24.9333	25	25.0667	25.1333	25.2	25.2667	25.3333	25.4	25.4667	25.5333	25.6	25.6667	25.7333	25.8	25.8667	25.9333	26	26.0667	26.1333	26.2	26.2667	26.3333	26.4	26.4667	26.5333	26.6	26.6667	26.7333	26.8	26.8667	26.9333	27	27.0667	27.1333	27.2
4.3														24.8667	24.9333	25	25.0667	25.1333	25.2	25.2667	25.3333	25.4	25.4667	25.5333	25.6	25.6667	25.7333	25.8	25.8667	25.9333	26	26.0667	26.1333	26.2	26.2667	26.3333	26.4	26.4667	26.5333	26.6	26.6667	26.7333	26.8	26.8667	26.9333	27	27.0667	27.1333	27.2
4.2													24.8	24.8667	24.9333	25	25.0667	25.1333	25.2	25.2667	25.3333	25.4	25.4667	25.5333	25.6	25.6667	25.7333	25.7999	25.8665	25.9332	25.9998	26.0665	26.1332	26.1999	26.2666	26.3333	26.4	26.4667	26.5333	26.6	26.6667	26.7333	26.8	26.8667	26.9333	27	27.0667	27.1333	27.2
4.1												24.7333	24.8	24.8667	24.9333	25	25.0667	25.1333	25.2	25.2667	25.3333	25.3998	25.4663	25.5328	25.5992	25.6656	25.732	25.7985	25.865	25.9315	25.9981	26.0648	26.1315	26.1983	26.2652	26.3321	26.399	26.4659	26.5329	26.5998	26.6666	26.7333	26.8	26.8667	26.9333	27	27.0667	27.1333	27.2
4											24.6667	24.7333	24.8	24.8667	24.9333	25	25.0667	25.1332	25.1996	25.2659	25.3321	25.3983	25.4644	25.5305	25.5966	25.6628	25.729	25.7952	25.8616	25.928	25.9946	26.0612	26.128	26.1948	26.2618	26.3288	26.3959	26.4631	26.5304	26.5977	26.665	26.7322	26.7994	26.8665	26.9333	27	27.0667	27.1333	27.2
3.9										24.6	24.6667	24.7333	24.8	24.8667	24.9333	24.9997	25.0658	25.1318	25.1977	25.2635	25.3292	25.3949	25.4606	25.5263	25.5922	25.658	25.724	25.7901	25.8563	25.9227	25.9891	26.0557	26.1225	26.1894	26.2564	26.3236	26.3909	26.4583	26.5258	26.5935	26.6611	26.7289	26.7966	26.8643	26.9319	26.9994	27.0665	27.1333	27.2
3.8									24.5333	24.6	24.6667	24.7333	24.7999	24.8661	24.932	24.9977	25.0632	25.1285	25.1938	25.259	25.3243	25.3895	25.4548	25.5202	25.5858	25.6514	25.7172	25.7831	25.8491	25.9154	25.9818	26.0484	26.1151	26.182	26.2491	26.3164	26.3839	26.4515	26.5192	26.5871	26.6552	26.7233	26.7915	26.8598	26.9281	26.9963	27.0644	27.1322	27.1997
3.7								24.4667	24.5333	24.6	24.6666	24.7327	24.7984	24.8637	24.9288	24.9937	25.0584	25.1231	25.1878	25.2525	25.3172	25.3821	25.447	25.5121	25.5773	25.6427	25.7083	25.7741	25.84	25.9062	25.9725	26.039	26.1058	26.1728	26.2399	26.3073	26.3749	26.4427	26.5107	26.5788	26.6471	26.7156	26.7843	26.853	26.9219	26.9907	27.0596	27.1284	27.197
3.6							24.4	24.4667	24.5333	24.5994	24.665	24.73	24.7946	24.859	24.9232	24.9872	25.0513	25.1153	25.1794	25.2436	25.308	25.3724	25.4371	25.5019	25.5669	25.6321	25.6975	25.7631	25.8289	25.895	25.9613	26.0279	26.0946	26.1616	26.2289	26.2963	26.364	26.432	26.5001	26.5685	26.6371	26.7059	26.7749	26.844	26.9134	26.9828	27.0523	27.1219	27.1915
3.5						24.3333	24.4	24.4663	24.5319	24.5966	24.6608	24.7246	24.7881	24.8515	24.9148	24.9782	25.0416	25.1051	25.1687	25.2325	25.2964	25.3606	25.425	25.4895	25.5543	25.6194	25.6847	25.7502	25.816	25.882	25.9483	26.0148	26.0816	26.1486	26.2159	26.2835	26.3513	26.4193	26.4877	26.5562	26.6251	26.6941	26.7634	26.8329	26.9027	26.9726	27.0427	27.1129	27.1832
3.4					24.2667	24.3333	24.399	24.4637	24.5274	24.5906	24.6534	24.716	24.7785	24.841	24.9036	24.9664	25.0292	25.0923	25.1555	25.2189	25.2826	25.3465	25.4107	25.4751	25.5398	25.6047	25.6699	25.7353	25.8011	25.867	25.9333	25.9999	26.0667	26.1338	26.2011	26.2688	26.3367	26.4049	26.4733	26.5421	26.6111	26.6804	26.7499	26.8198	26.8898	26.9601	27.0307	27.1014	27.1724
3.3				24.2	24.2664	24.3312	24.3946	24.4571	24.519	24.5807	24.6423	24.7039	24.7656	24.8275	24.8895	24.9517	25.0142	25.0769	25.1398	25.203	25.2665	25.3302	25.3943	25.4586	25.5231	25.588	25.6531	25.7185	25.7843	25.8502	25.9165	25.9831	26.0499	26.1171	26.1845	26.2522	26.3203	26.3886	26.4572	26.5261	26.5952	26.6647	26.7345	26.8045	26.8749	26.9455	27.0164	27.0876	27.159
3.2			24.1333	24.1991	24.2623	24.324	24.3849	24.4455	24.506	24.5665	24.6273	24.6882	24.7493	24.8107	24.8723	24.9342	24.9964	25.0589	25.1217	25.1847	25.2481	25.3118	25.3757	25.4399	25.5045	25.5693	25.6344	25.6999	25.7656	25.8316	25.8979	25.9645	26.0314	26.0986	26.1661	26.2339	26.3021	26.3705	26.4392	26.5082	26.5775	26.6472	26.7171	26.7873	26.8579	26.9288	27	27.0715	27.1433
3.1		24.0667	24.1308	24.1913	24.2506	24.3098	24.369	24.4284	24.4881	24.548	24.6082	24.6687	24.7296	24.7907	24.8522	24.9139	24.976	25.0384	25.1011	25.1641	25.2274	25.2911	25.355	25.4193	25.4838	25.5487	25.6138	25.6793	25.745	25.8111	25.8775	25.9442	26.0111	26.0784	26.146	26.2139	26.2821	26.3506	26.4194	26.4885	26.558	26.6277	26.6978	26.7682	26.8389	26.91	26.9813	27.0531	27.1251
3	24	24.0569	24.1141	24.1717	24.2297	24.2881	24.3468	24.4059	24.4653	24.5251	24.5852	24.6457	24.7065	24.7676	24.829	24.8908	24.9529	25.0154	25.0781	25.1412	25.2045	25.2682	25.3322	25.3965	25.4612	25.5261	25.5913	25.6568	25.7227	25.7888	25.8553	25.922	25.9891	26.0564	26.1241	26.1921	26.2603	26.3289	26.3978	26.4671	26.5366	26.6064	26.6766	26.7471	26.8179	26.8891	26.9606	27.0324	27.1046
2.9	23.95	24.0168	24.0802	24.1404	24.1998	24.259	24.3184	24.378	24.4378	24.4979	24.5583	24.619	24.6801	24.7414	24.803	24.865	24.9273	24.9898	25.0527	25.1159	25.1795	25.2433	25.3074	25.3718	25.4365	25.5016	25.5669	25.6326	25.6985	25.7647	25.8313	25.8981	25.9653	26.0327	26.1005	26.1685	26.2369	26.3055	26.3745	26.4438	26.5134	26.5833	26.6535	26.7241	26.795	26.8662	26.9377	27.0095	27.0817
2.8	23.9	23.9669	24.0339	24.0993	24.1619	24.2234	24.2843	24.3451	24.4059	24.4667	24.5278	24.589	24.6505	24.7122	24.7742	24.8365	24.8991	24.9619	25.025	25.0885	25.1522	25.2162	25.2805	25.3451	25.41	25.4752	25.5407	25.6064	25.6725	25.7389	25.8055	25.8725	25.9397	26.0072	26.0751	26.1432	26.2117	26.2804	26.3494	26.4187	26.4884	26.5583	26.6286	26.6991	26.77	26.8412	26.9126	26.9844	27.0565
2.7	23.85	23.9171	23.9842	24.0512	24.1177	24.1821	24.2452	24.3077	24.3698	24.4317	24.4937	24.5557	24.6178	24.6802	24.7427	24.8054	24.8684	24.9316	24.9951	25.0588	25.1228	25.1871	25.2516	25.3164	25.3815	25.4469	25.5126	25.5785	25.6447	25.7112	25.778	25.8451	25.9124	25.9801	26.048	26.1162	26.1847	26.2535	26.3226	26.3919	26.4616	26.5315	26.6017	26.6722	26.743	26.8141	26.8855	26.9571	27.029
2.6	23.8	23.8672	23.9344	24.0017	24.0689	24.136	24.2016	24.2661	24.3299	24.3932	24.4563	24.5193	24.5823	24.6453	24.7085	24.7718	24.8353	24.899	24.9629	25.027	25.0913	25.1559	25.2207	25.2858	25.3512	25.4168	25.4826	25.5488	25.6152	25.6818	25.7487	25.8159	25.8834	25.9511	26.0192	26.0874	26.156	26.2248	26.2939	26.3633	26.4329	26.5028	26.573	26.6434	26.7141	26.785	26.8561	26.9274	26.999
2.5	23.75	23.8174	23.8847	23.9521	24.0194	24.0868	24.1542	24.2209	24.2865	24.3514	24.4158	24.4799	24.5439	24.6078	24.6718	24.7358	24.7998	24.8641	24.9285	24.993	25.0578	25.1227	25.1879	25.2533	25.3189	25.3848	25.4509	25.5172	25.5838	25.6506	25.7177	25.7851	25.8526	25.9205	25.9886	26.0569	26.1255	26.1944	26.2635	26.3328	26.4024	26.4722	26.5423	26.6125	26.683	26.7537	26.8245	26.8954	26.9665
2.4	23.7	23.7675	23.835	23.9025	23.97	24.0375	24.105	24.1725	24.2399	24.3065	24.3724	24.4378	24.5029	24.5678	24.6326	24.6973	24.7621	24.8269	24.8919	24.957	25.0222	25.0875	25.1531	25.2188	25.2848	25.3509	25.4173	25.4839	25.5507	25.6177	25.6849	25.7524	25.8201	25.8881	25.9562	26.0246	26.0933	26.1621	26.2312	26.3005	26.37	26.4397	26.5096	26.5796	26.6498	26.7202	26.7906	26.861	26.9314
2.3	23.65	23.7176	23.7853	23.8529	23.9206	23.9882	24.0558	24.1235	24.1911	24.2588	24.3262	24.3929	24.4592	24.5252	24.591	24.6566	24.7221	24.7876	24.8532	24.9188	24.9845	25.0504	25.1164	25.1825	25.2488	25.3152	25.3819	25.4487	25.5157	25.5829	25.6504	25.718	25.7858	25.8539	25.9221	25.9906	26.0592	26.1281	26.1971	26.2663	26.3357	26.4052	26.4749	26.5446	26.6145	26.6844	26.7543	26.8241	26.8937
2.2	23.6	23.6678	23.7356	23.8033	23.8711	23.9389	24.0067	24.0744	24.1422	24.21	24.2778	24.3456	24.4131	24.4802	24.547	24.6135	24.6799	24.7462	24.8124	24.8786	24.9449	25.0112	25.0777	25.1442	25.2109	25.2777	25.3446	25.4117	25.479	25.5464	25.614	25.6818	25.7497	25.8179	25.8862	25.9547	26.0233	26.0921	26.1611	26.2301	26.2994	26.3687	26.438	26.5075	26.5769	26.6462	26.7155	26.7845	26.8531
2.1	23.55	23.6179	23.6858	23.7538	23.8217	23.8896	23.9575	24.0254	24.0933	24.1613	24.2292	24.2971	24.365	24.4329	24.5007	24.5682	24.6355	24.7025	24.7695	24.8364	24.9032	24.9701	25.037	25.104	25.1711	25.2382	25.3055	25.3729	25.4404	25.508	25.5758	25.6437	25.7118	25.78	25.8484	25.9169	25.9855	26.0542	26.1231	26.192	26.261	26.33	26.399	26.468	26.5369	26.6056	26.674	26.7421	26.81
2	23.5	23.5681	23.6361	23.7042	23.7722	23.8403	23.9083	23.9764	24.0444	24.1125	24.1806	24.2486	24.3167	24.3847	24.4528	24.5208	24.5889	24.6568	24.7245	24.7921	24.8596	24.927	24.9944	25.0619	25.1293	25.1969	25.2645	25.3321	25.3999	25.4678	25.5357	25.6038	25.672	25.7403	25.8087	25.8772	25.9457	26.0143	26.083	26.1517	26.2205	26.2891	26.3577	26.4262	26.4944	26.5625	26.6306	26.6986	26.7667
1.9	23.45	23.5182	23.5864	23.6546	23.7228	23.791	23.8592	23.9274	23.9956	24.0637	24.1319	24.2001	24.2683	24.3365	24.4047	24.4729	24.5411	24.6093	24.6775	24.7457	24.8138	24.8819	24.9498	25.0177	25.0857	25.1536	25.2215	25.2895	25.3575	25.4256	25.4938	25.562	25.6303	25.6986	25.767	25.8354	25.9039	25.9724	26.0409	26.1093	26.1777	26.246	26.3142	26.3824	26.4506	26.5187	26.5869	26.6551	26.7233
1.8	23.4	23.4683	23.5367	23.605	23.6733	23.7417	23.81	23.8783	23.9467	24.015	24.0833	24.1517	24.22	24.2883	24.3567	24.425	24.4933	24.5617	24.63	24.6983	24.7667	24.835	24.9033	24.9717	25.04	25.1083	25.1766	25.2449	25.3132	25.3815	25.4498	25.5182	25.5865	25.6549	25.7233	25.7916	25.86	25.9283	25.9967	26.065	26.1333	26.2017	26.27	26.3383	26.4067	26.475	26.5433	26.6117	26.68
1.7	23.35	23.4185	23.4869	23.5554	23.6239	23.6924	23.7608	23.8293	23.8978	23.9662	24.0347	24.1032	24.1717	24.2401	24.3086	24.3771	24.4456	24.514	24.5825	24.651	24.7194	24.7879	24.8564	24.9249	24.9933	25.0618	25.1303	25.1988	25.2672	25.3357	25.4042	25.4726	25.5411	25.6096	25.6781	25.7465	25.815	25.8835	25.9519	26.0204	26.0889	26.1574	26.2258	26.2943	26.3628	26.4312	26.4997	26.5682	26.6367
1.6	23.3	23.3686	23.4372	23.5058	23.5744	23.6431	23.7117	23.7803	23.8489	23.9175	23.9861	24.0547	24.1233	24.1919	24.2606	24.3292	24.3978	24.4664	24.535	24.6036	24.6722	24.7408	24.8094	24.8781	24.9467	25.0153	25.0839	25.1525	25.2211	25.2897	25.3583	25.4269	25.4956	25.5642	25.6328	25.7014	25.77	25.8386	25.9072	25.9758	26.0444	26.1131	26.1817	26.2503	26.3189	26.3875	26.4561	26.5247	26.5933
1.5	23.25	23.3188	23.3875	23.4563	23.525	23.5938	23.6625	23.7313	23.8	23.8687	23.9375	24.0063	24.075	24.1437	24.2125	24.2812	24.35	24.4187	24.4875	24.5562	24.625	24.6937	24.7625	24.8312	24.9	24.9688	25.0375	25.1062	25.175	25.2437	25.3125	25.3813	25.45	25.5187	25.5875	25.6562	25.725	25.7938	25.8625	25.9313	26	26.0688	26.1375	26.2063	26.275	26.3438	26.4125	26.4812	26.55
1.4	23.2	23.2689	23.3378	23.4067	23.4756	23.5444	23.6133	23.6822	23.7511	23.82	23.8889	23.9578	24.0267	24.0956	24.1644	24.2333	24.3022	24.3711	24.44	24.5089	24.5778	24.6467	24.7156	24.7844	24.8533	24.9222	24.9911	25.06	25.1289	25.1978	25.2667	25.3356	25.4044	25.4733	25.5422	25.6111	25.68	25.7489	25.8178	25.8867	25.9556	26.0244	26.0933	26.1622	26.2311	26.3	26.3689	26.4378	26.5067
1.3	23.15	23.219	23.2881	23.3571	23.4261	23.4951	23.5642	23.6332	23.7022	23.7712	23.8403	23.9093	23.9783	24.0474	24.1164	24.1854	24.2544	24.3235	24.3925	24.4615	24.5306	24.5996	24.6686	24.7376	24.8067	24.8757	24.9447	25.0137	25.0828	25.1518	25.2208	25.2899	25.3589	25.4279	25.4969	25.566	25.635	25.704	25.7731	25.8421	25.9111	25.9801	26.0492	26.1182	26.1872	26.2563	26.3253	26.3943	26.4633
1.2	23.1	23.1692	23.2383	23.3075	23.3767	23.4458	23.515	23.5842	23.6533	23.7225	23.7917	23.8608	23.93	23.9992	24.0683	24.1375	24.2067	24.2758	24.345	24.4142	24.4833	24.5525	24.6217	24.6908	24.76	24.8292	24.8983	24.9675	25.0367	25.1058	25.175	25.2442	25.3133	25.3825	25.4517	25.5208	25.59	25.6592	25.7283	25.7975	25.8667	25.9358	26.005	26.0742	26.1433	26.2125	26.2817	26.3508	26.42
1.1	23.05	23.1193	23.1886	23.2579	23.3272	23.3965	23.4658	23.5351	23.6044	23.6737	23.7431	23.8124	23.8817	23.951	24.0203	24.0896	24.1589	24.2282	24.2975	24.3668	24.4361	24.5054	24.5747	24.644	24.7133	24.7826	24.8519	24.9213	24.9906	25.0599	25.1292	25.1985	25.2678	25.3371	25.4064	25.4757	25.545	25.6143	25.6836	25.7529	25.8222	25.8915	25.9608	26.0301	26.0994	26.1687	26.2381	26.3074	26.3767
1	23	23.0694	23.1389	23.2083	23.2778	23.3472	23.4167	23.4861	23.5556	23.625	23.6944	23.7639	23.8333	23.9028	23.9722	24.0417	24.1111	24.1806	24.25	24.3194	24.3889	24.4583	24.5278	24.5972	24.6667	24.7361	24.8056	24.875	24.9444	25.0139	25.0833	25.1528	25.2222	25.2917	25.3611	25.4306	25.5	25.5694	25.6389	25.7083	25.7778	25.8472	25.9167	25.9861	26.0556	26.125	26.1944	26.2639	26.3333
0.9	22.95	23.0196	23.0892	23.1587	23.2283	23.2979	23.3675	23.4371	23.5067	23.5762	23.6458	23.7154	23.785	23.8546	23.9242	23.9938	24.0633	24.1329	24.2025	24.2721	24.3417	24.4113	24.4808	24.5504	24.62	24.6896	24.7592	24.8287	24.8983	24.9679	25.0375	25.1071	25.1767	25.2462	25.3158	25.3854	25.455	25.5246	25.5942	25.6638	25.7333	25.8029	25.8725	25.9421	26.0117	26.0813	26.1508	26.2204	26.29
0.8	22.9	22.9697	23.0394	23.1092	23.1789	23.2486	23.3183	23.3881	23.4578	23.5275	23.5972	23.6669	23.7367	23.8064	23.8761	23.9458	24.0156	24.0853	24.155	24.2247	24.2944	24.3642	24.4339	24.5036	24.5733	24.6431	24.7128	24.7825	24.8522	24.9219	24.9917	25.0614	25.1311	25.2008	25.2706	25.3403	25.41	25.4797	25.5494	25.6192	25.6889	25.7586	25.8283	25.8981	25.9678	26.0375	26.1072	26.1769	26.2467
0.7	22.85	22.9199	22.9897	23.0596	23.1294	23.1993	23.2692	23.339	23.4089	23.4787	23.5486	23.6185	23.6883	23.7582	23.8281	23.8979	23.9678	24.0376	24.1075	24.1774	24.2472	24.3171	24.3869	24.4568	24.5267	24.5965	24.6664	24.7362	24.8061	24.876	24.9458	25.0157	25.0856	25.1554	25.2253	25.2951	25.365	25.4349	25.5047	25.5746	25.6444	25.7143	25.7842	25.854	25.9239	25.9937	26.0636	26.1335	26.2033
0.6	22.8	22.87	22.94	23.01	23.08	23.15	23.22	23.29	23.36	23.43	23.5	23.57	23.64	23.71	23.78	23.85	23.92	23.99	24.06	24.13	24.2	24.27	24.34	24.41	24.48	24.55	24.62	24.69	24.76	24.83	24.9	24.97	25.04	25.11	25.18	25.25	25.32	25.39	25.46	25.53	25.6	25.67	25.74	25.81	25.88	25.95	26.02	26.09	26.16
0.5	22.75	22.8201	22.8903	22.9604	23.0306	23.1007	23.1708	23.241	23.3111	23.3813	23.4514	23.5215	23.5917	23.6618	23.7319	23.8021	23.8722	23.9424	24.0125	24.0826	24.1528	24.2229	24.2931	24.3632	24.4333	24.5035	24.5736	24.6437	24.7139	24.784	24.8542	24.9243	24.9944	25.0646	25.1347	25.2049	25.275	25.3451	25.4153	25.4854	25.5556	25.6257	25.6958	25.766	25.8361	25.9062	25.9764	26.0465	26.1166
0.4	22.7	22.7703	22.8406	22.9108	22.9811	23.0514	23.1217	23.1919	23.2622	23.3325	23.4028	23.4731	23.5433	23.6136	23.6839	23.7542	23.8244	23.8947	23.965	24.0353	24.1056	24.1758	24.2461	24.3164	24.3867	24.4569	24.5272	24.5975	24.6678	24.7381	24.8083	24.8786	24.9489	25.0192	25.0894	25.1597	25.23	25.3003	25.3706	25.4408	25.5111	25.5814	25.6517	25.7219	25.7922	25.8625	25.9328	26.0031	26.0731
0.3	22.65	22.7204	22.7908	22.8613	22.9317	23.0021	23.0725	23.1429	23.2133	23.2837	23.3542	23.4246	23.495	23.5654	23.6358	23.7063	23.7767	23.8471	23.9175	23.9879	24.0583	24.1288	24.1992	24.2696	24.34	24.4104	24.4808	24.5512	24.6217	24.6921	24.7625	24.8329	24.9033	24.9738	25.0442	25.1146	25.185	25.2554	25.3258	25.3962	25.4667	25.5371	25.6075	25.6779	25.7483	25.8188	25.8892	25.9596	26.0296
0.2	22.6	22.6706	22.7411	22.8117	22.8822	22.9528	23.0233	23.0939	23.1644	23.235	23.3056	23.3761	23.4467	23.5172	23.5878	23.6583	23.7289	23.7994	23.87	23.9406	24.0111	24.0817	24.1522	24.2228	24.2933	24.3639	24.4344	24.505	24.5756	24.6461	24.7167	24.7872	24.8578	24.9283	24.9989	25.0694	25.14	25.2106	25.2811	25.3517	25.4222	25.4928	25.5633	25.6339	25.7044	25.775	25.8456	25.9161	25.9861
0.1	22.55	22.6207	22.6914	22.7621	22.8328	22.9035	22.9742	23.0449	23.1156	23.1862	23.2569	23.3276	23.3983	23.469	23.5397	23.6104	23.6811	23.7518	23.8225	23.8932	23.9639	24.0346	24.1053	24.176	24.2467	24.3174	24.3881	24.4587	24.5294	24.6001	24.6708	24.7415	24.8122	24.8829	24.9536	25.0243	25.095	25.1657	25.2364	25.3071	25.3778	25.4485	25.5192	25.5899	25.6606	25.7312	25.8019	25.8726	25.9427
0	22.5	22.5708	22.6417	22.7125	22.7833	22.8542	22.925	22.9958	23.0667	23.1375	23.2083	23.2792	23.35	23.4208	23.4917	23.5625	23.6333	23.7042	23.775	23.8458	23.9167	23.9875	24.0583	24.1292	24.2	24.2708	24.3417	24.4125	24.4833	24.5542	24.625	24.6958	24.7667	24.8375	24.9083	24.9792	25.05	25.1208	25.1917	25.2625	25.3333	25.4042	25.475	25.5458	25.6167	25.6875	25.7583	25.8292	25.8993
-0.1	22.45	22.521	22.5919	22.6629	22.7339	22.8049	22.8758	22.9468	23.0178	23.0887	23.1597	23.2307	23.3017	23.3726	23.4436	23.5146	23.5856	23.6565	23.7275	23.7985	23.8694	23.9404	24.0114	24.0824	24.1533	24.2243	24.2953	24.3663	24.4372	24.5082	24.5792	24.6501	24.7211	24.7921	24.8631	24.934	25.005	25.076	25.1469	25.2179	25.2889	25.3599	25.4308	25.5018	25.5728	25.6438	25.7147	25.7857	25.856
-0.2	22.4	22.4711	22.5422	22.6133	22.6844	22.7556	22.8267	22.8978	22.9689	23.04	23.1111	23.1822	23.2533	23.3244	23.3956	23.4667	23.5378	23.6089	23.68	23.7511	23.8222	23.8933	23.9644	24.0356	24.1067	24.1778	24.2489	24.32	24.3911	24.4622	24.5333	24.6044	24.6756	24.7467	24.8178	24.8889	24.96	25.0311	25.1022	25.1733	25.2444	25.3156	25.3867	25.4578	25.5289	25.6	25.6711	25.7422	25.8127
-0.3	22.35	22.4213	22.4925	22.5637	22.635	22.7063	22.7775	22.8487	22.92	22.9912	23.0625	23.1337	23.205	23.2763	23.3475	23.4187	23.49	23.5613	23.6325	23.7037	23.775	23.8462	23.9175	23.9887	24.06	24.1313	24.2025	24.2737	24.345	24.4163	24.4875	24.5588	24.63	24.7013	24.7725	24.8438	24.915	24.9862	25.0575	25.1287	25.2	25.2712	25.3425	25.4138	25.485	25.5563	25.6275	25.6988	25.7696
-0.4	22.3	22.3714	22.4428	22.5142	22.5856	22.6569	22.7283	22.7997	22.8711	22.9425	23.0139	23.0853	23.1567	23.2281	23.2994	23.3708	23.4422	23.5136	23.585	23.6564	23.7278	23.7992	23.8706	23.9419	24.0133	24.0847	24.1561	24.2275	24.2989	24.3703	24.4417	24.5131	24.5844	24.6558	24.7272	24.7986	24.87	24.9414	25.0128	25.0842	25.1556	25.2269	25.2983	25.3697	25.4411	25.5125	25.5839	25.6553	25.7264
-0.5	22.25	22.3215	22.3931	22.4646	22.5361	22.6076	22.6792	22.7507	22.8222	22.8937	22.9653	23.0368	23.1083	23.1799	23.2514	23.3229	23.3944	23.466	23.5375	23.609	23.6806	23.7521	23.8236	23.8951	23.9667	24.0382	24.1097	24.1812	24.2528	24.3243	24.3958	24.4674	24.5389	24.6104	24.6819	24.7535	24.825	24.8965	24.9681	25.0396	25.1111	25.1826	25.2542	25.3257	25.3972	25.4687	25.5403	25.6118	25.6833
-0.6	22.2	22.2717	22.3433	22.415	22.4867	22.5583	22.63	22.7017	22.7733	22.845	22.9167	22.9883	23.06	23.1317	23.2033	23.275	23.3467	23.4183	23.49	23.5617	23.6333	23.705	23.7767	23.8483	23.92	23.9917	24.0633	24.135	24.2067	24.2783	24.35	24.4217	24.4933	24.565	24.6367	24.7083	24.78	24.8517	24.9233	24.995	25.0667	25.1383	25.21	25.2817	25.3533	25.425	25.4967	25.5683	25.64
-0.7	22.15	22.2218	22.2936	22.3654	22.4372	22.509	22.5808	22.6526	22.7244	22.7963	22.8681	22.9399	23.0117	23.0835	23.1553	23.2271	23.2989	23.3707	23.4425	23.5143	23.5861	23.6579	23.7297	23.8015	23.8733	23.9451	24.0169	24.0888	24.1606	24.2324	24.3042	24.376	24.4478	24.5196	24.5914	24.6632	24.735	24.8068	24.8786	24.9504	25.0222	25.094	25.1658	25.2376	25.3094	25.3813	25.4531	25.5249	25.5967
-0.8	22.1	22.1719	22.2439	22.3158	22.3878	22.4597	22.5317	22.6036	22.6756	22.7475	22.8194	22.8914	22.9633	23.0353	23.1072	23.1792	23.2511	23.3231	23.395	23.4669	23.5389	23.6108	23.6828	23.7547	23.8267	23.8986	23.9706	24.0425	24.1144	24.1864	24.2583	24.3303	24.4022	24.4742	24.5461	24.6181	24.69	24.7619	24.8339	24.9058	24.9778	25.0497	25.1217	25.1936	25.2656	25.3375	25.4094	25.4814	25.5533
-0.9	22.05	22.1221	22.1942	22.2663	22.3383	22.4104	22.4825	22.5546	22.6267	22.6988	22.7708	22.8429	22.915	22.9871	23.0592	23.1313	23.2033	23.2754	23.3475	23.4196	23.4917	23.5637	23.6358	23.7079	23.78	23.8521	23.9242	23.9963	24.0683	24.1404	24.2125	24.2846	24.3567	24.4288	24.5008	24.5729	24.645	24.7171	24.7892	24.8612	24.9333	25.0054	25.0775	25.1496	25.2217	25.2937	25.3658	25.4379	25.51
-1	22	22.0722	22.1444	22.2167	22.2889	22.3611	22.4333	22.5056	22.5778	22.65	22.7222	22.7944	22.8667	22.9389	23.0111	23.0833	23.1556	23.2278	23.3	23.3722	23.4444	23.5167	23.5889	23.6611	23.7333	23.8056	23.8778	23.95	24.0222	24.0944	24.1667	24.2389	24.3111	24.3833	24.4556	24.5278	24.6	24.6722	24.7444	24.8167	24.8889	24.9611	25.0333	25.1056	25.1778	25.25	25.3222	25.3944	25.4667
-1.1	21.95	22.0224	22.0947	22.1671	22.2394	22.3118	22.3842	22.4565	22.5289	22.6012	22.6736	22.746	22.8183	22.8907	22.9631	23.0354	23.1078	23.1801	23.2525	23.3249	23.3972	23.4696	23.5419	23.6143	23.6867	23.759	23.8314	23.9038	23.9761	24.0485	24.1208	24.1932	24.2656	24.3379	24.4103	24.4826	24.555	24.6274	24.6997	24.7721	24.8444	24.9168	24.9892	25.0615	25.1339	25.2062	25.2786	25.351	25.4233
-1.2	21.9	21.9725	22.045	22.1175	22.19	22.2625	22.335	22.4075	22.48	22.5525	22.625	22.6975	22.77	22.8425	22.915	22.9875	23.06	23.1325	23.205	23.2775	23.35	23.4225	23.495	23.5675	23.64	23.7125	23.785	23.8575	23.93	24.0025	24.075	24.1475	24.22	24.2925	24.365	24.4375	24.51	24.5825	24.655	24.7275	24.8	24.8725	24.945	25.0175	25.09	25.1625	25.235	25.3075	25.38
-1.3	21.85	21.9226	21.9953	22.0679	22.1406	22.2132	22.2858	22.3585	22.4311	22.5037	22.5764	22.649	22.7217	22.7943	22.8669	22.9396	23.0122	23.0849	23.1575	23.2301	23.3028	23.3754	23.4481	23.5207	23.5933	23.666	23.7386	23.8113	23.8839	23.9565	24.0292	24.1018	24.1744	24.2471	24.3197	24.3924	24.465	24.5376	24.6103	24.6829	24.7556	24.8282	24.9008	24.9735	25.0461	25.1188	25.1914	25.264	25.3367
-1.4	21.8	21.8728	21.9456	22.0183	22.0911	22.1639	22.2367	22.3094	22.3822	22.455	22.5278	22.6006	22.6733	22.7461	22.8189	22.8917	22.9644	23.0372	23.11	23.1828	23.2556	23.3283	23.4011	23.4739	23.5467	23.6194	23.6922	23.765	23.8378	23.9106	23.9833	24.0561	24.1289	24.2017	24.2744	24.3472	24.42	24.4928	24.5656	24.6383	24.7111	24.7839	24.8567	24.9294	25.0022	25.075	25.1478	25.2206	25.2933
-1.5	21.75	21.8229	21.8958	21.9688	22.0417	22.1146	22.1875	22.2604	22.3333	22.4062	22.4792	22.5521	22.625	22.6979	22.7708	22.8438	22.9167	22.9896	23.0625	23.1354	23.2083	23.2813	23.3542	23.4271	23.5	23.5729	23.6458	23.7187	23.7917	23.8646	23.9375	24.0104	24.0833	24.1562	24.2292	24.3021	24.375	24.4479	24.5208	24.5938	24.6667	24.7396	24.8125	24.8854	24.9583	25.0312	25.1042	25.1771	25.25
-1.6	21.7	21.7731	21.8461	21.9192	21.9922	22.0653	22.1383	22.2114	22.2844	22.3575	22.4306	22.5036	22.5767	22.6497	22.7228	22.7958	22.8689	22.9419	23.015	23.0881	23.1611	23.2342	23.3072	23.3803	23.4533	23.5264	23.5994	23.6725	23.7456	23.8186	23.8917	23.9647	24.0378	24.1108	24.1839	24.2569	24.33	24.4031	24.4761	24.5492	24.6222	24.6953	24.7683	24.8414	24.9144	24.9875	25.0606	25.1336	25.2067
-1.7	21.65	21.7232	21.7964	21.8696	21.9428	22.016	22.0892	22.1624	22.2356	22.3087	22.3819	22.4551	22.5283	22.6015	22.6747	22.7479	22.8211	22.8943	22.9675	23.0407	23.1139	23.1871	23.2603	23.3335	23.4067	23.4799	23.5531	23.6262	23.6994	23.7726	23.8458	23.919	23.9922	24.0654	24.1386	24.2118	24.285	24.3582	24.4314	24.5046	24.5778	24.651	24.7242	24.7974	24.8706	24.9438	25.0169	25.0901	25.1633
-1.8	21.6	21.6733	21.7467	21.82	21.8933	21.9667	22.04	22.1133	22.1867	22.26	22.3333	22.4067	22.48	22.5533	22.6267	22.7	22.7733	22.8467	22.92	22.9933	23.0667	23.14	23.2133	23.2867	23.36	23.4334	23.5068	23.5802	23.6536	23.727	23.8003	23.8736	23.9469	24.0202	24.0934	24.1667	24.24	24.3133	24.3867	24.46	24.5333	24.6067	24.68	24.7533	24.8267	24.9	24.9733	25.0467	25.12
-1.9	21.55	21.6235	21.6969	21.7704	21.8439	21.9174	21.9908	22.0643	22.1378	22.2112	22.2847	22.3582	22.4317	22.5051	22.5786	22.6521	22.7256	22.799	22.8725	22.946	23.0195	23.0933	23.1672	23.2411	23.3151	23.389	23.4629	23.5368	23.6105	23.6842	23.7577	23.8312	23.9045	23.9777	24.0509	24.1239	24.1969	24.2698	24.3428	24.4158	24.489	24.5624	24.6358	24.7093	24.7828	24.8563	24.9297	25.0032	25.0767
-2	21.5	21.5736	21.6472	21.7208	21.7944	21.8681	21.9417	22.0153	22.0889	22.1625	22.2361	22.3097	22.3833	22.4569	22.5306	22.6042	22.6778	22.7517	22.8259	22.9003	22.9749	23.0495	23.1242	23.1989	23.2735	23.3481	23.4225	23.4967	23.5708	23.6448	23.7186	23.7921	23.8656	23.9388	24.0118	24.0847	24.1575	24.2301	24.3026	24.3751	24.4475	24.52	24.5927	24.6656	24.7389	24.8125	24.8861	24.9597	25.0333
-2.1	21.45	21.5237	21.5975	21.6713	21.745	21.8188	21.8925	21.9663	22.04	22.1137	22.1875	22.2613	22.335	22.4087	22.4827	22.5571	22.632	22.7072	22.7826	22.8581	22.9337	23.0092	23.0847	23.1601	23.2353	23.3104	23.3853	23.46	23.5345	23.6087	23.6827	23.7564	23.8299	23.9032	23.9762	24.049	24.1216	24.1939	24.2661	24.3381	24.41	24.4818	24.5536	24.6255	24.6975	24.7699	24.8427	24.9162	24.99
-2.2	21.4	21.4739	21.5478	21.6217	21.6956	21.7694	21.8433	21.9172	21.9911	22.065	22.1389	22.2128	22.287	22.362	22.4377	22.5137	22.59	22.6664	22.7429	22.8195	22.896	22.9723	23.0486	23.1246	23.2004	23.276	23.3514	23.4265	23.5013	23.5758	23.65	23.724	23.7976	23.8709	23.9439	24.0166	24.0891	24.1612	24.2331	24.3047	24.3761	24.4474	24.5185	24.5895	24.6605	24.7316	24.803	24.8747	24.9471
-2.3	21.35	21.424	21.4981	21.5721	21.6461	21.7201	21.7942	21.8682	21.9422	22.0162	22.0907	22.1661	22.2424	22.3193	22.3965	22.474	22.5516	22.6293	22.7068	22.7843	22.8617	22.9388	23.0157	23.0924	23.1688	23.2449	23.3207	23.3962	23.4713	23.5461	23.6206	23.6947	23.7684	23.8418	23.9149	23.9875	24.0599	24.1319	24.2035	24.2749	24.3459	24.4167	24.4872	24.5575	24.6277	24.6977	24.7678	24.8381	24.9087
-2.4	21.3	21.3742	21.4483	21.5225	21.5967	21.6708	21.745	21.8192	21.8935	21.9692	22.0461	22.1238	22.202	22.2806	22.3594	22.4382	22.517	22.5958	22.6743	22.7527	22.8308	22.9087	22.9862	23.0635	23.1404	23.2169	23.2932	23.369	23.4444	23.5195	23.5942	23.6685	23.7424	23.8159	23.889	23.9616	24.0339	24.1058	24.1773	24.2484	24.3192	24.3895	24.4596	24.5293	24.5988	24.668	24.7371	24.8061	24.8752
-2.5	21.25	21.3243	21.3986	21.4729	21.5472	21.6215	21.6958	21.7713	21.8485	21.927	22.0062	22.086	22.166	22.2462	22.3263	22.4064	22.4863	22.566	22.6454	22.7246	22.8034	22.8819	22.96	23.0378	23.1152	23.1922	23.2688	23.3449	23.4207	23.496	23.5709	23.6454	23.7194	23.793	23.8661	23.9389	24.0111	24.0829	24.1543	24.2253	24.2958	24.3659	24.4356	24.5049	24.5738	24.6424	24.7106	24.7786	24.8465
-2.6	21.2	21.2744	21.3489	21.4233	21.4978	21.5725	21.6495	21.7286	21.8089	21.8899	21.9713	22.0529	22.1345	22.2161	22.2975	22.3786	22.4595	22.54	22.6202	22.7001	22.7795	22.8586	22.9372	23.0154	23.0932	23.1706	23.2475	23.324	23.4	23.4756	23.5507	23.6253	23.6995	23.7732	23.8464	23.9191	23.9914	24.0632	24.1345	24.2054	24.2757	24.3456	24.415	24.484	24.5525	24.6205	24.6882	24.7554	24.8224
-2.7	21.15	21.2246	21.2992	21.3737	21.4494	21.5285	21.6097	21.6921	21.7751	21.8583	21.9416	22.0248	22.1078	22.1905	22.2729	22.355	22.4366	22.5179	22.5987	22.6792	22.7591	22.8387	22.9177	22.9964	23.0745	23.1522	23.2294	23.3061	23.3824	23.4582	23.5334	23.6082	23.6825	23.7564	23.8297	23.9025	23.9748	24.0466	24.1179	24.1887	24.2589	24.3287	24.3979	24.4666	24.5348	24.6025	24.6697	24.7364	24.8026
-2.8	21.1	21.1747	21.2494	21.3268	21.4087	21.4926	21.5774	21.6626	21.7477	21.8327	21.9175	22.0019	22.086	22.1696	22.2528	22.3356	22.4179	22.4997	22.5811	22.6619	22.7423	22.8223	22.9017	22.9806	23.059	23.137	23.2145	23.2914	23.3679	23.4438	23.5193	23.5942	23.6686	23.7426	23.816	23.8888	23.9612	24.033	24.1043	24.1751	24.2453	24.315	24.3841	24.4527	24.5207	24.5882	24.6551	24.7214	24.7872
-2.9	21.05	21.1249	21.2055	21.2914	21.3787	21.4662	21.5536	21.6407	21.7273	21.8136	21.8993	21.9846	22.0693	22.1536	22.2373	22.3206	22.4033	22.4856	22.5673	22.6485	22.7292	22.8094	22.889	22.9682	23.0469	23.125	23.2027	23.2798	23.3564	23.4325	23.5081	23.5832	23.6577	23.7317	23.8052	23.8782	23.9506	24.0225	24.0939	24.1647	24.2349	24.3046	24.3737	24.4422	24.5101	24.5775	24.6442	24.7104	24.7759
-3	21	21.0914	21.1821	21.2723	21.3619	21.4509	21.5393	21.6271	21.7144	21.8012	21.8873	21.973	22.0581	22.1426	22.2266	22.3101	22.3931	22.4755	22.5574	22.6388	22.7197	22.8001	22.8799	22.9592	23.038	23.1163	23.1941	23.2713	23.3481	23.4243	23.5	23.5752	23.6498	23.7239	23.7975	23.8706	23.9431	24.0151	24.0865	24.1573	24.2276	24.2974	24.3665	24.4351	24.5031	24.5704	24.6372	24.7033	24.7688
-3.1		21.1083	21.1876	21.273	21.3602	21.4478	21.5353	21.6226	21.7095	21.7959	21.8819	21.9674	22.0524	22.1368	22.2208	22.3043	22.3872	22.4697	22.5516	22.6331	22.714	22.7944	22.8743	22.9536	23.0325	23.1109	23.1887	23.2661	23.3429	23.4192	23.495	23.5702	23.645	23.7192	23.7928	23.866	23.9386	24.0107	24.0822	24.1532	24.2236	24.2934	24.3627	24.4314	24.4995	24.567	24.6339	24.7002	24.7659
-3.2			21.2167	21.2931	21.3739	21.4573	21.542	21.6273	21.7127	21.798	21.8831	21.9679	22.0523	22.1364	22.22	22.3032	22.3859	22.4682	22.5499	22.6312	22.7121	22.7924	22.8722	22.9516	23.0304	23.1088	23.1866	23.264	23.3408	23.4172	23.493	23.5683	23.6431	23.7174	23.7912	23.8644	23.9372	24.0093	24.081	24.1521	24.2227	24.2927	24.3621	24.431	24.4994	24.5671	24.6344	24.701	24.7671
-3.3				21.325	21.4005	21.4786	21.5591	21.6412	21.7241	21.8075	21.8911	21.9747	22.0581	22.1413	22.2243	22.3069	22.3891	22.471	22.5524	22.6334	22.714	22.7941	22.8738	22.953	23.0318	23.11	23.1878	23.2652	23.342	23.4183	23.4942	23.5695	23.6444	23.7188	23.7926	23.866	23.9388	24.0111	24.0829	24.1542	24.225	24.2952	24.365	24.4342	24.5028	24.571	24.6386	24.7058	24.7725
-3.4					21.4333	21.5084	21.5849	21.6634	21.7433	21.8242	21.9057	21.9876	22.0696	22.1517	22.2336	22.3154	22.3969	22.4782	22.5591	22.6397	22.7199	22.7997	22.8791	22.958	23.0366	23.1147	23.1924	23.2696	23.3464	23.4227	23.4985	23.5739	23.6488	23.7232	23.7971	23.8706	23.9436	24.016	24.088	24.1595	24.2306	24.3011	24.3712	24.4408	24.5099	24.5786	24.6468	24.7147	24.7822
-3.5						21.5417	21.6167	21.6922	21.7691	21.8474	21.9265	22.0064	22.0867	22.1673	22.248	22.3287	22.4093	22.4897	22.57	22.6499	22.7296	22.809	22.888	22.9667	23.0449	23.1228	23.2003	23.2774	23.354	23.4303	23.506	23.5814	23.6563	23.7308	23.8048	23.8784	23.9515	24.0241	24.0964	24.1681	24.2395	24.3104	24.3809	24.4509	24.5206	24.59	24.659	24.7278	24.7964
-3.6							21.65	21.725	21.8001	21.876	21.9529	22.0306	22.1091	22.188	22.2672	22.3467	22.4262	22.5056	22.585	22.6643	22.7433	22.8221	22.9006	22.9789	23.0568	23.1344	23.2116	23.2885	23.365	23.4411	23.5168	23.5921	23.667	23.7415	23.8156	23.8893	23.9626	24.0355	24.108	24.1801	24.2518	24.3231	24.3941	24.4647	24.5351	24.6053	24.6753	24.7452	24.8151
-3.7								21.7583	21.8333	21.9083	21.9835	22.0594	22.1361	22.2133	22.291	22.3691	22.4473	22.5257	22.6042	22.6825	22.7608	22.839	22.917	22.9947	23.0722	23.1494	23.2263	23.303	23.3793	23.4552	23.5308	23.6061	23.681	23.7555	23.8297	23.9036	23.977	24.0501	24.1229	24.1954	24.2675	24.3393	24.4109	24.4823	24.5535	24.6246	24.6958	24.767	24.8386
-3.8									21.8667	21.9417	22.0167	22.0917	22.1669	22.2426	22.3189	22.3955	22.4726	22.5498	22.6272	22.7047	22.7822	22.8596	22.9369	23.0141	23.0911	23.1679	23.2445	23.3208	23.3969	23.4727	23.5481	23.6233	23.6982	23.7728	23.8471	23.9211	23.9948	24.0681	24.1413	24.2141	24.2868	24.3592	24.4315	24.5037	24.5759	24.6482	24.7207	24.7936	24.8671
-3.9										21.975	22.05	22.125	22.2	22.275	22.3501	22.4256	22.5014	22.5776	22.6539	22.7305	22.8071	22.8837	22.9604	23.037	23.1134	23.1898	23.266	23.342	23.4178	23.4934	23.5688	23.6439	23.7188	23.7934	23.8678	23.9419	24.0159	24.0896	24.1631	24.2364	24.3097	24.3828	24.4559	24.5291	24.6025	24.6761	24.7502	24.825	24.9
-4											22.0833	22.1583	22.2333	22.3083	22.3833	22.4583	22.5333	22.6085	22.6839	22.7596	22.8354	22.9113	22.9872	23.0632	23.1392	23.215	23.2908	23.3665	23.4421	23.5174	23.5927	23.6677	23.7426	23.8173	23.8918	23.9662	24.0404	24.1145	24.1885	24.2624	24.3363	24.4103	24.4843	24.5587	24.6333	24.7083	24.7833	24.8583	24.9333
-4.1												22.1917	22.2667	22.3417	22.4167	22.4917	22.5667	22.6417	22.7167	22.7917	22.8667	22.9419	23.0173	23.0927	23.1681	23.2435	23.3189	23.3943	23.4696	23.5448	23.6199	23.6949	23.7698	23.8446	23.9193	23.9939	24.0684	24.143	24.2175	24.2921	24.3668	24.4417	24.5167	24.5917	24.6667	24.7417	24.8167	24.8917	24.9667
-4.2													22.3	22.375	22.45	22.525	22.6	22.675	22.75	22.825	22.9	22.975	23.05	23.125	23.2	23.275	23.3501	23.4251	23.5002	23.5753	23.6503	23.7253	23.8002	23.8752	23.9501	24.025	24.1	24.175	24.25	24.325	24.4	24.475	24.55	24.625	24.7	24.775	24.85	24.925	25
-4.3														22.4083	22.4833	22.5583	22.6333	22.7083	22.7833	22.8583	22.9333	23.0083	23.0833	23.1583	23.2333	23.3083	23.3833	23.4583	23.5333	23.6083	23.6833	23.7583	23.8333	23.9083	23.9833	24.0583	24.1333	24.2083	24.2833	24.3583	24.4333	24.5083	24.5833	24.6583	24.7333	24.8083	24.8833	24.9583	25.0333
-4.4															22.5167	22.5917	22.6667	22.7417	22.8167	22.8917	22.9667	23.0417	23.1167	23.1917	23.2667	23.3417	23.4167	23.4917	23.5667	23.6417	23.7167	23.7917	23.8667	23.9417	24.0167	24.0917	24.1667	24.2417	24.3167	24.3917	24.4667	24.5417	24.6167	24.6917	24.7667	24.8417	24.9167	24.9917	25.0667
-4.5																22.625	22.7	22.775	22.85	22.925	23	23.075	23.15	23.225	23.3	23.375	23.45	23.525	23.6	23.675	23.75	23.825	23.9	23.975	24.05	24.125	24.2	24.275	24.35	24.425	24.5	24.575	24.65	24.725	24.8	24.875	24.95	25.025	25.1
-4.6																	22.7333	22.8083	22.8833	22.9583	23.0333	23.1083	23.1833	23.2583	23.3333	23.4083	23.4833	23.5583	23.6333	23.7083	23.7833	23.8583	23.9333	24.0083	24.0833	24.1583	24.2333	24.3083	24.3833	24.4583	24.5333	24.6083	24.6833	24.7583	24.8333	24.9083	24.9833	25.0583	25.1333
-4.7																		22.8417	22.9167	22.9917	23.0667	23.1417	23.2167	23.2917	23.3667	23.4417	23.5167	23.5917	23.6667	23.7417	23.8167	23.8917	23.9667	24.0417	24.1167	24.1917	24.2667	24.3417	24.4167	24.4917	24.5667	24.6417	24.7167	24.7917	24.8667	24.9417	25.0167	25.0917	25.1667
-4.8																			22.95	23.025	23.1	23.175	23.25	23.325	23.4	23.475	23.55	23.625	23.7	23.775	23.85	23.925	24	24.075	24.15	24.225	24.3	24.375	24.45	24.525	24.6	24.675	24.75	24.825	24.9	24.975	25.05	25.125	25.2
-4.9																				23.0583	23.1333	23.2083	23.2833	23.3583	23.4333	23.5083	23.5833	23.6583	23.7333	23.8083	23.8833	23.9583	24.0333	24.1083	24.1833	24.2583	24.3333	24.4083	24.4833	24.5583	24.6333	24.7083	24.7833	24.8583	24.9333	25.0083	25.0833	25.1583	25.2333
-5																					23.1667	23.2417	23.3167	23.3917	23.4667	23.5417	23.6167	23.6917	23.7667	23.8417	23.9167	23.9917	24.0667	24.1417	24.2167	24.2917	24.3667	24.4417	24.5167	24.5917	24.6667	24.7417	24.8167	24.8917	24.9667	25.0417	25.1167	25.1917	25.2667
-5.1																						23.1888	23.35	23.425	23.5	23.575	23.65	23.725	23.8	23.875	23.95	24.025	24.1	24.175	24.25	24.325	24.4	24.475	24.55	24.625	24.7	24.775	24.85	24.925	25	25.075	25.15	25.225	25.3
-5.2																							23.3833	23.4583	23.5333	23.6083	23.6833	23.7583	23.8333	23.9083	23.9833	24.0583	24.1333	24.2083	24.2833	24.3583	24.4333	24.5083	24.5833	24.6583	24.7333	24.8083	24.8833	24.9583	25.0333	25.1083	25.1833	25.2583	25.3333
-5.3																								23.4917	23.5667	23.6417	23.7167	23.7917	23.8667	23.9417	24.0167	24.0917	24.1667	24.2417	24.3167	24.3917	24.4667	24.5417	24.6167	24.6917	24.7667	24.8417	24.9167	24.9917	25.0667	25.1417	25.2167	25.2917	25.3667
-5.4																										23.675	23.75	23.825	23.9	23.975	24.05	24.125	24.2	24.275	24.35	24.425	24.5	24.575	24.65	24.725	24.8	24.875	24.95	25.025	25.1	25.175	25.25	25.325	25.4
-5.5																										23.7083	23.7833	23.8583	23.9333	24.0083	24.0833	24.1583	24.2333	24.3083	24.3833	24.4583	24.5333	24.6083	24.6833	24.7583	24.8333	24.9083	24.9833	25.0583	25.1333	25.2083	25.2833	25.3583	25.4333
-5.6																											23.6765	23.8917	23.9667	24.0417	24.1167	24.1917	24.2667	24.3417	24.4167	24.4917	24.5667	24.6417	24.7167	24.7917	24.8667	24.9417	25.0167	25.0917	25.1667	25.2417	25.3167	25.3917	25.4665
-5.7																												23.925	24	24.075	24.15	24.225	24.3	24.375	24.45	24.525	24.6	24.675	24.75	24.825	24.9	24.975	25.05	25.125	25.2	25.275	25.35	25.425	25.4997
-5.8																													24.0333	24.1083	24.1833	24.2583	24.3333	24.4083	24.4833	24.5583	24.6333	24.7083	24.7833	24.8583	24.9333	25.0083	25.0833	25.1583	25.2333	25.3083	25.3833	25.4583	25.533
-5.9																															24.2167	24.2917	24.3667	24.4417	24.5167	24.5917	24.6667	24.7417	24.8167	24.8917	24.9667	25.0417	25.1167	25.1917	25.2667	25.3417	25.4167	25.4917	25.5662
-6																															24.25	24.325	24.4	24.475	24.55	24.625	24.7	24.775	24.85	24.925	25	25.075	25.15	25.225	25.3	25.375	25.45	25.525	25.5996
-6.1																																24.25	24.4333	24.5083	24.5833	24.6583	24.7333	24.8083	24.8833	24.9583	25.0333	25.1083	25.1833	25.2583	25.3333	25.4083	25.4833	25.5583	25.6329
-6.2																																	24.4667	24.5417	24.6167	24.6917	24.7667	24.8417	24.9167	24.9917	25.0667	25.1417	25.2167	25.2917	25.3667	25.4417	25.5167	25.5917	25.6664
-6.3																																		24.575	24.65	24.725	24.8	24.875	24.95	25.025	25.1	25.175	25.25	25.325	25.4	25.475	25.55	25.625	25.6998
-6.4																																				24.7583	24.8333	24.9083	24.9833	25.0583	25.1333	25.2083	25.2833	25.3583	25.4333	25.5083	25.5833	25.6583	25.7332
-6.5																																				24.7917	24.8667	24.9417	25.0167	25.0917	25.1667	25.2417	25.3167	25.3917	25.4667	25.5417	25.6167	25.6917	25.7666
-6.6																																					24.6792	24.975	25.05	25.125	25.2	25.275	25.35	25.425	25.5	25.575	25.65	25.725	25.8
-6.7																																						25.0083	25.0833	25.1583	25.2333	25.3083	25.3833	25.4583	25.5333	25.6083	25.6833	25.7583	25.8333
-6.8																																							25.1167	25.1917	25.2667	25.3417	25.4167	25.4917	25.5667	25.6417	25.7167	25.7917	25.8667
-6.9																																									25.3	25.375	25.45	25.525	25.6	25.675	25.75	25.825	25.9
-7																																									25.3333	25.4083	25.4833	25.5583	25.6333	25.7083	25.7833	25.8583	25.9333
-7.1																																										25.4032	25.5167	25.5917	25.6667	25.7417	25.8167	25.8917	25.9667
-7.2																																											25.55	25.625	25.7	25.775	25.85	25.925	26
-7.3																																												25.6583	25.7333	25.8083	25.8833	25.9583	26.0333
-7.4																																														25.8417	25.9167	25.9917	26.0667
-7.5																																														25.875	25.95	26.025	26.1
-7.6																																															25.75	26.0583	26.1333
-7.7																																																26.0917	26.1667
-7.8																																																	26.2
-7.9
-8
-8.1
-8.2
-8.3
-8.4
-8.5
-8.6
-8.7
-8.8
-8.9
-9
-9.1
-9.2
-9.3
-9.4
-9.5
-9.6
-9.7
-9.8
-9.9
-10
-10.1
-10.2
-10.3
-10.4
-10.5
-10.6
-10.7
-10.8
-10.9
-11
-11.1
-11.2
-11.3
-11.4
-11.5
-11.6
-11.7
-11.8
-11.9
-12
-12.1
-12.2
-12.3
-12.4
-12.5
-12.6
-12.7
-12.8
-12.9
-13
-13.1
-13.2
-13.3
-13.4
-13.5
-13.6
-13.7
-13.8
-13.9
-14
-14.1
-14.2
-14.3
-14.4
-14.5
-14.6
-14.7
-14.8
-14.9
-15
-15.1
-15.2
-15.3
-15.4
-15.5
-15.6
-15.7
-15.8
-15.9
-16
-16.1
-16.2
-16.3
-16.4
-16.5
-16.6
-16.7
-16.8
-16.9
-17
-17.1
-17.2
-17.3
-17.4
-17.5
-17.6
-17.7
-17.8
-17.9
-18
-18.1
-18.2
-18.3
-18.4
-18.5
-18.6
-18.7
-18.8
-18.9
-19
-19.1
-19.2
-19.3
-19.4
-19.5
-19.6
-19.7
-19.8
-19.9
-20
-20.1
-20.2
-20.3
-20.4
-20.5
-20.6
-20.7
-20.8
-20.9
-21
[truncated: 492 more columns]

## Sheet: CB3_DIFF
	-27	-26.9	-26.8	-26.7	-26.6	-26.5	-26.4	-26.3	-26.2	-26.1	-26	-25.9	-25.8	-25.7	-25.6	-25.5	-25.4	-25.3	-25.2	-25.1	-25	-24.9	-24.8	-24.7	-24.6	-24.5	-24.4	-24.3	-24.2	-24.1	-24	-23.9	-23.8	-23.7	-23.6	-23.5	-23.4	-23.3	-23.2	-23.1	-23	-22.9	-22.8	-22.7	-22.6	-22.5	-22.4	-22.3	-22.2
21
20.9
20.8
20.7
20.6
20.5
20.4
20.3
20.2
20.1
20
19.9
19.8
19.7
19.6
19.5
19.4
19.3
19.2
19.1
19
18.9
18.8
18.7
18.6
18.5
18.4
18.3
18.2
18.1
18
17.9
17.8
17.7
17.6
17.5
17.4
17.3
17.2
17.1
17
16.9
16.8
16.7
16.6
16.5
16.4
16.3
16.2
16.1
16
15.9
15.8
15.7
15.6
15.5
15.4
15.3
15.2
15.1
15
14.9
14.8
14.7
14.6
14.5
14.4
14.3
14.2
14.1
14
13.9
13.8
13.7
13.6
13.5
13.4
13.3
13.2
13.1
13
12.9
12.8
12.7
12.6
12.5
12.4
12.3
12.2
12.1
12
11.9
11.8
11.7
11.6
11.5
11.4
11.3
11.2
11.1
11
10.9
10.8
10.7
10.6
10.5
10.4
10.3
10.2
10.1
10
9.9
9.8
9.7
9.6
9.5
9.4
9.3
9.2
9.1
9
8.9
8.8
8.7
8.6
8.5
8.4
8.3
8.2
8.1
8
7.9
7.8																																																	3
7.7																																																2.95833	2.98333
7.6																																															2.91667	2.94167	2.96667
7.5																																														2.875	2.9	2.925	2.95
7.4																																													2.83333	2.85833	2.88333	2.90833	2.93333
7.3																																												2.79167	2.81667	2.84167	2.86667	2.89167	2.91667
7.2																																											2.75	2.775	2.8	2.825	2.85	2.875	2.9
7.1																																										2.70833	2.73333	2.75833	2.78333	2.80833	2.83333	2.85833	2.88333
7																																									2.66667	2.69167	2.71667	2.74167	2.76667	2.79167	2.81667	2.84167	2.86667
6.9																																								2.625	2.65	2.675	2.7	2.725	2.75	2.775	2.8	2.825	2.85
6.8																																							2.58333	2.60833	2.63333	2.65833	2.68333	2.70833	2.73333	2.75833	2.78333	2.80833	2.83333
6.7																																						2.54167	2.56667	2.59167	2.61667	2.64167	2.66667	2.69167	2.71667	2.74167	2.76667	2.79167	2.81667
6.6																																					2.5	2.525	2.55	2.575	2.6	2.625	2.65	2.675	2.7	2.725	2.75	2.775	2.8
6.5																																				2.45833	2.48333	2.50833	2.53333	2.55833	2.58333	2.60833	2.63333	2.65833	2.68333	2.70833	2.73333	2.75833	2.78331
6.4																																			2.41667	2.44167	2.46667	2.49167	2.51667	2.54167	2.56667	2.59167	2.61667	2.64167	2.66667	2.69167	2.71667	2.74167	2.7666
6.3																																		2.375	2.4	2.425	2.45	2.475	2.5	2.525	2.55	2.575	2.6	2.625	2.65	2.675	2.7	2.725	2.74988
6.2																																	2.33333	2.35833	2.38333	2.40833	2.43333	2.45833	2.48333	2.50833	2.53333	2.55833	2.58333	2.60833	2.63333	2.65833	2.68333	2.70833	2.73317
6.1																																2.29167	2.31667	2.34167	2.36667	2.39167	2.41667	2.44167	2.46667	2.49167	2.51667	2.54167	2.56667	2.59167	2.61667	2.64167	2.66667	2.69167	2.71646
6																															2.25	2.275	2.3	2.325	2.35	2.375	2.4	2.425	2.45	2.475	2.5	2.525	2.55	2.575	2.6	2.625	2.65	2.675	2.69978
5.9																														2.20833	2.23333	2.25833	2.28333	2.30833	2.33333	2.35833	2.38333	2.40833	2.43333	2.45833	2.48333	2.50833	2.53333	2.55833	2.58333	2.60833	2.63333	2.65833	2.68312
5.8																													2.16667	2.19167	2.21667	2.24167	2.26667	2.29167	2.31667	2.34167	2.36667	2.39167	2.41667	2.44167	2.46667	2.49167	2.51667	2.54167	2.56667	2.59167	2.61667	2.64167	2.66648
5.7																												2.125	2.15	2.175	2.2	2.225	2.25	2.275	2.3	2.325	2.35	2.375	2.4	2.425	2.45	2.475	2.5	2.525	2.55	2.575	2.6	2.625	2.64986
5.6																											2.08333	2.10833	2.13333	2.15833	2.18333	2.20833	2.23333	2.25833	2.28333	2.30833	2.33333	2.35833	2.38333	2.40833	2.43333	2.45833	2.48333	2.50833	2.53333	2.55833	2.58333	2.60833	2.63326
5.5																										2.04167	2.06667	2.09167	2.11667	2.14167	2.16667	2.19167	2.21667	2.24167	2.26667	2.29167	2.31667	2.34167	2.36667	2.39167	2.41667	2.44167	2.46667	2.49167	2.51667	2.54167	2.56667	2.59167	2.61664
5.4																									2	2.025	2.05	2.075	2.1	2.125	2.15	2.175	2.2	2.225	2.25	2.275	2.3	2.325	2.35	2.375	2.4	2.425	2.45	2.475	2.5	2.525	2.55	2.575	2.6
5.3																								1.95833	1.98333	2.00833	2.03333	2.05833	2.08333	2.10833	2.13333	2.15833	2.18333	2.20833	2.23333	2.25833	2.28333	2.30833	2.33333	2.35833	2.38333	2.40833	2.43333	2.45833	2.48333	2.50833	2.53333	2.55833	2.58333
5.2																							1.91667	1.94167	1.96667	1.99167	2.01667	2.04167	2.06667	2.09167	2.11667	2.14167	2.16667	2.19167	2.21667	2.24167	2.26667	2.29167	2.31667	2.34167	2.36667	2.39167	2.41667	2.44167	2.46667	2.49167	2.51667	2.54167	2.56667
5.1																						1.875	1.9	1.925	1.95	1.975	2	2.025	2.05	2.075	2.1	2.125	2.15	2.175	2.2	2.225	2.25	2.275	2.3	2.325	2.35	2.375	2.4	2.425	2.45	2.475	2.5	2.525	2.55
5																					1.83333	1.85833	1.88333	1.90833	1.93333	1.95833	1.98333	2.00833	2.03333	2.05833	2.08333	2.10833	2.13333	2.15833	2.18333	2.20833	2.23333	2.25833	2.28333	2.30833	2.33333	2.35833	2.38333	2.40833	2.43333	2.45833	2.48333	2.50833	2.53333
4.9																				1.79167	1.81667	1.84167	1.86667	1.89167	1.91667	1.94167	1.96667	1.99167	2.01667	2.04167	2.06667	2.09167	2.11667	2.14167	2.16667	2.19167	2.21667	2.24167	2.26667	2.29167	2.31667	2.34167	2.36667	2.39167	2.41667	2.44167	2.46667	2.49167	2.51667
4.8																			1.75	1.775	1.8	1.825	1.85	1.875	1.9	1.925	1.95	1.975	2	2.025	2.05	2.075	2.1	2.125	2.15	2.175	2.2	2.225	2.25	2.275	2.3	2.325	2.35	2.375	2.4	2.425	2.45	2.475	2.5
4.7																		1.70833	1.73333	1.75833	1.78333	1.80833	1.83333	1.85833	1.88333	1.90833	1.93333	1.95833	1.98333	2.00833	2.03333	2.05833	2.08333	2.10833	2.13333	2.15833	2.18333	2.20833	2.23333	2.25833	2.28333	2.30833	2.33333	2.35833	2.38333	2.40833	2.43333	2.45833	2.48333
4.6																	1.66667	1.69167	1.71667	1.74167	1.76667	1.79167	1.81667	1.84167	1.86667	1.89167	1.91667	1.94167	1.96667	1.99167	2.01667	2.04167	2.06667	2.09167	2.11667	2.14167	2.16667	2.19167	2.21667	2.24167	2.26667	2.29167	2.31667	2.34167	2.36667	2.39167	2.41667	2.44167	2.46667
4.5																1.625	1.65	1.675	1.7	1.725	1.75	1.775	1.8	1.825	1.85	1.875	1.9	1.925	1.95	1.975	2	2.025	2.05	2.075	2.1	2.125	2.15	2.175	2.2	2.225	2.25	2.275	2.3	2.325	2.35	2.375	2.4	2.425	2.45
4.4															1.58333	1.60833	1.63333	1.65833	1.68333	1.70833	1.73333	1.75833	1.78333	1.80833	1.83333	1.85833	1.88333	1.90833	1.93333	1.95833	1.98333	2.00833	2.03333	2.05833	2.08333	2.10833	2.13333	2.15833	2.18333	2.20833	2.23333	2.25833	2.28333	2.30833	2.33333	2.35833	2.38333	2.40833	2.43333
4.3														1.54167	1.56667	1.59167	1.61667	1.64167	1.66667	1.69167	1.71667	1.74167	1.76667	1.79167	1.81667	1.84167	1.86667	1.89167	1.91667	1.94167	1.96667	1.99167	2.01667	2.04167	2.06667	2.09167	2.11667	2.14167	2.16667	2.19167	2.21667	2.24167	2.26667	2.29167	2.31667	2.34167	2.36667	2.39167	2.41667
4.2													1.5	1.525	1.55	1.575	1.6	1.625	1.65	1.675	1.7	1.725	1.75	1.775	1.8	1.825	1.84998	1.87497	1.89995	1.92494	1.94993	1.97492	1.99993	2.02495	2.04997	2.07499	2.1	2.125	2.15	2.175	2.2	2.225	2.25	2.275	2.3	2.325	2.35	2.375	2.4
4.1												1.45833	1.48333	1.50833	1.53333	1.55833	1.58333	1.60833	1.63333	1.65833	1.68333	1.7083	1.73325	1.75818	1.7831	1.808	1.83289	1.85777	1.88267	1.90757	1.93249	1.95744	1.98242	2.00743	2.03248	2.05757	2.08269	2.10784	2.13301	2.15817	2.18329	2.20833	2.23333	2.25833	2.28333	2.30833	2.33333	2.35833	2.38333
4											1.41667	1.44167	1.46667	1.49167	1.51667	1.54167	1.56667	1.59166	1.61662	1.64156	1.66645	1.69132	1.71614	1.74093	1.7657	1.79044	1.81518	1.83991	1.86465	1.88942	1.91421	1.93904	1.96392	1.98887	2.01387	2.03895	2.06411	2.08934	2.11464	2.13999	2.16539	2.19081	2.2162	2.24151	2.26666	2.29167	2.31667	2.34167	2.36667
3.9										1.375	1.4	1.425	1.45	1.475	1.5	1.52499	1.54994	1.57486	1.59972	1.62452	1.64927	1.67396	1.6986	1.7232	1.74776	1.7723	1.79682	1.82135	1.84589	1.87046	1.89506	1.91972	1.94445	1.96926	1.99416	2.01915	2.04426	2.06949	2.09483	2.12029	2.14586	2.17152	2.19726	2.22303	2.24878	2.27444	2.29989	2.325	2.35
3.8									1.33333	1.35833	1.38333	1.40833	1.43334	1.45834	1.48331	1.50823	1.53309	1.55787	1.58257	1.60719	1.63173	1.6562	1.6806	1.70495	1.72926	1.75354	1.77781	1.80208	1.82636	1.85068	1.87505	1.89948	1.924	1.94861	1.97333	1.99818	2.02318	2.04832	2.07362	2.09909	2.12472	2.15052	2.17647	2.20256	2.22875	2.25499	2.2812	2.30728	2.33307
3.7								1.29167	1.31667	1.34167	1.36668	1.39171	1.41672	1.44169	1.46659	1.49139	1.51609	1.54068	1.56516	1.58954	1.61382	1.63801	1.66213	1.68618	1.71019	1.73416	1.75812	1.78209	1.80607	1.83009	1.85417	1.87832	1.90257	1.92693	1.95142	1.97606	2.00086	2.02585	2.05103	2.07642	2.10203	2.12786	2.15391	2.18018	2.20665	2.23329	2.26007	2.2869	2.31368
3.6							1.25	1.275	1.30001	1.32506	1.35015	1.3752	1.40019	1.42507	1.44982	1.47444	1.49893	1.52327	1.54747	1.57155	1.59552	1.61939	1.64317	1.66688	1.69053	1.71416	1.73776	1.76137	1.785	1.80868	1.83242	1.85624	1.88017	1.90423	1.92843	1.9528	1.97735	2.00211	2.0271	2.05233	2.07782	2.10358	2.12962	2.15595	2.18256	2.20945	2.23659	2.26395	2.29146
3.5						1.20833	1.23333	1.25839	1.28353	1.30871	1.33384	1.35886	1.38374	1.40846	1.43301	1.45738	1.48158	1.50561	1.52949	1.55322	1.57682	1.60031	1.62371	1.64703	1.67029	1.69351	1.71672	1.73993	1.76317	1.78646	1.80981	1.83326	1.85682	1.88051	1.90437	1.92841	1.95266	1.97713	2.00185	2.02684	2.05213	2.07773	2.10365	2.12992	2.15655	2.18353	2.21087	2.23855	2.26654
3.4					1.16667	1.19168	1.21684	1.24215	1.26747	1.29271	1.3178	1.34271	1.36741	1.39189	1.41615	1.4402	1.46405	1.48771	1.5112	1.53453	1.55772	1.58078	1.60375	1.62663	1.64946	1.67224	1.69501	1.71778	1.74058	1.76343	1.78635	1.80938	1.83252	1.85581	1.87927	1.90292	1.9268	1.95092	1.97531	1.99999	2.02499	2.05034	2.07605	2.10215	2.12866	2.1556	2.18297	2.21078	2.23903
3.3				1.125	1.15007	1.17545	1.20101	1.22655	1.25195	1.27715	1.30209	1.32677	1.35119	1.37534	1.39924	1.4229	1.44634	1.46957	1.49261	1.51548	1.53821	1.5608	1.58329	1.6057	1.62804	1.65034	1.67262	1.69491	1.71723	1.73961	1.76206	1.78461	1.80729	1.83012	1.85313	1.87635	1.8998	1.9235	1.94749	1.97179	1.99643	2.02144	2.04685	2.07268	2.09895	2.1257	2.15295	2.18072	2.20903
3.2			1.08333	1.10856	1.13435	1.16031	1.18615	1.21176	1.23706	1.26205	1.28671	1.31105	1.33508	1.35882	1.38228	1.40547	1.42843	1.45117	1.47372	1.49608	1.51829	1.54037	1.56234	1.58422	1.60604	1.62782	1.64958	1.67134	1.69314	1.71499	1.73693	1.75897	1.78114	1.80347	1.82598	1.8487	1.87167	1.8949	1.91842	1.94227	1.96648	1.99107	2.01607	2.04153	2.06746	2.0939	2.12088	2.14843	2.17659
3.1		1.04167	1.06739	1.09395	1.12045	1.14664	1.17244	1.19784	1.22284	1.24744	1.27168	1.29555	1.3191	1.34232	1.36526	1.38792	1.41034	1.43253	1.45452	1.47633	1.49798	1.5195	1.5409	1.56222	1.58347	1.60468	1.62587	1.64708	1.66831	1.6896	1.71098	1.73246	1.75407	1.77585	1.79782	1.82	1.84242	1.86512	1.88812	1.91145	1.93514	1.95923	1.98375	2.00873	2.0342	2.06021	2.08678	2.11395	2.14177
3	1	1.02803	1.05548	1.08237	1.10872	1.13456	1.15992	1.18482	1.20928	1.23332	1.25698	1.28028	1.30323	1.32586	1.34819	1.37025	1.39206	1.41365	1.43503	1.45623	1.47727	1.49818	1.51898	1.53969	1.56033	1.58094	1.60152	1.62212	1.64275	1.66344	1.68421	1.70509	1.72611	1.74729	1.76865	1.79024	1.81207	1.83417	1.85658	1.87933	1.90244	1.92595	1.94989	1.9743	1.9992	2.02465	2.05067	2.0773	2.10459
2.9	1	1.02375	1.04848	1.07387	1.09912	1.12403	1.14855	1.17265	1.19636	1.21968	1.24262	1.26521	1.28747	1.30942	1.33107	1.35246	1.37361	1.39453	1.41525	1.43579	1.45618	1.47643	1.49658	1.51664	1.53663	1.55659	1.57653	1.59648	1.61647	1.63651	1.65664	1.67687	1.69725	1.71778	1.7385	1.75944	1.78062	1.80208	1.82383	1.84592	1.86838	1.89123	1.9145	1.93824	1.96247	1.98723	2.01256	2.03849	2.06507
2.8	1	1.0225	1.045	1.06791	1.09138	1.11489	1.13823	1.1613	1.18405	1.20648	1.22857	1.25035	1.27182	1.293	1.31391	1.33456	1.35497	1.37517	1.39518	1.41502	1.4347	1.45426	1.47371	1.49307	1.51238	1.53165	1.5509	1.57017	1.58947	1.60882	1.62826	1.64781	1.66749	1.68733	1.70736	1.7276	1.74808	1.76882	1.78987	1.81123	1.83296	1.85507	1.87759	1.90056	1.92401	1.94796	1.97246	1.99753	2.0232
2.7	1	1.02125	1.0425	1.06375	1.08515	1.10696	1.12886	1.15068	1.1723	1.1937	1.21483	1.23569	1.25628	1.27661	1.29669	1.31654	1.33617	1.35559	1.37483	1.39391	1.41285	1.43166	1.45037	1.46901	1.48758	1.50612	1.52465	1.54319	1.56176	1.58038	1.59909	1.61791	1.63685	1.65595	1.67523	1.69472	1.71444	1.73442	1.75468	1.77526	1.79617	1.81746	1.83914	1.86124	1.88379	1.90682	1.93034	1.95438	1.97895
2.6	1	1.02	1.04	1.06	1.08	1.10003	1.12032	1.14072	1.16108	1.18131	1.20137	1.22121	1.24084	1.26025	1.27943	1.29841	1.31719	1.33579	1.35421	1.37248	1.39063	1.40865	1.42658	1.44444	1.46224	1.48001	1.49776	1.51553	1.53333	1.55119	1.56912	1.58716	1.60532	1.62363	1.64212	1.6608	1.6797	1.69885	1.71827	1.73798	1.75802	1.7784	1.79914	1.82027	1.84181	1.86377	1.88617	1.90901	1.93229
2.5	1	1.01875	1.0375	1.05625	1.075	1.09375	1.1125	1.13136	1.15033	1.16929	1.18817	1.20691	1.2255	1.2439	1.26213	1.28018	1.29805	1.31576	1.33332	1.35074	1.36804	1.38523	1.40233	1.41937	1.43636	1.45331	1.47026	1.48721	1.5042	1.52124	1.53836	1.55557	1.5729	1.59037	1.608	1.62582	1.64385	1.66211	1.68062	1.6994	1.71847	1.73785	1.75757	1.77762	1.79803	1.81879	1.83991	1.86137	1.88313
2.4	1	1.0175	1.035	1.0525	1.07	1.0875	1.105	1.1225	1.14002	1.15761	1.17523	1.19278	1.21025	1.22758	1.24478	1.26184	1.27875	1.29552	1.31216	1.32868	1.34509	1.3614	1.37764	1.39381	1.40994	1.42604	1.44213	1.45823	1.47436	1.49054	1.50679	1.52313	1.53958	1.55616	1.57289	1.58979	1.60688	1.62418	1.64171	1.65948	1.6775	1.6958	1.71438	1.73325	1.7524	1.77182	1.79149	1.81137	1.8314
2.3	1	1.01625	1.0325	1.04875	1.065	1.08125	1.0975	1.11375	1.13	1.14625	1.16252	1.17882	1.19508	1.21129	1.2274	1.2434	1.25929	1.27507	1.29074	1.30631	1.32178	1.33717	1.35249	1.36776	1.38298	1.39818	1.41337	1.42857	1.4438	1.45907	1.47441	1.48983	1.50535	1.52098	1.53675	1.55268	1.56877	1.58504	1.60151	1.61819	1.63509	1.65221	1.66955	1.6871	1.70486	1.72278	1.74083	1.75894	1.77699
2.2	1	1.015	1.03	1.045	1.06	1.075	1.09	1.105	1.12	1.135	1.15	1.165	1.18001	1.19501	1.20997	1.22486	1.23968	1.25442	1.26907	1.28363	1.29812	1.31254	1.3269	1.34121	1.35548	1.36974	1.38399	1.39824	1.41252	1.42684	1.44122	1.45566	1.47019	1.48483	1.49958	1.51446	1.52949	1.54467	1.56	1.57551	1.59118	1.60702	1.623	1.63912	1.65534	1.6716	1.68784	1.70394	1.71973
2.1	1	1.01375	1.0275	1.04125	1.055	1.06875	1.0825	1.09625	1.11	1.12375	1.1375	1.15125	1.165	1.17875	1.1925	1.20623	1.21992	1.23355	1.24713	1.26065	1.2741	1.2875	1.30085	1.31416	1.32744	1.34071	1.35396	1.36723	1.38051	1.39382	1.40719	1.42061	1.4341	1.44768	1.46135	1.47512	1.48901	1.50302	1.51714	1.53138	1.54573	1.56018	1.57469	1.58923	1.60376	1.61818	1.63239	1.64625	1.66
2	1	1.0125	1.025	1.0375	1.05	1.0625	1.075	1.0875	1.1	1.1125	1.125	1.1375	1.15	1.1625	1.175	1.1875	1.2	1.21248	1.22494	1.23735	1.24973	1.26206	1.27435	1.28662	1.29886	1.31108	1.3233	1.33552	1.34775	1.36001	1.37231	1.38465	1.39704	1.4095	1.42203	1.43463	1.4473	1.46006	1.47288	1.48576	1.49868	1.51161	1.52452	1.53734	1.55	1.5625	1.575	1.5875	1.6
1.9	1	1.01125	1.0225	1.03375	1.045	1.05625	1.0675	1.07875	1.09	1.10125	1.1125	1.12375	1.135	1.14625	1.1575	1.16875	1.18	1.19125	1.2025	1.21375	1.22499	1.23621	1.2474	1.25856	1.26971	1.28085	1.29197	1.3031	1.31424	1.32539	1.33656	1.34776	1.35899	1.37027	1.38158	1.39293	1.40432	1.41573	1.42716	1.43857	1.44995	1.46125	1.4725	1.48375	1.495	1.50625	1.5175	1.52875	1.54
1.8	1	1.01	1.02	1.03	1.04	1.05	1.06	1.07	1.08	1.09	1.1	1.11	1.12	1.13	1.14	1.15	1.16	1.17	1.18	1.19	1.2	1.21	1.22	1.23	1.24	1.24999	1.25998	1.26996	1.27994	1.28993	1.29991	1.30991	1.31992	1.32994	1.33997	1.34999	1.36	1.37	1.38	1.39	1.4	1.41	1.42	1.43	1.44	1.45	1.46	1.47	1.48
1.7	1	1.00875	1.0175	1.02625	1.035	1.04375	1.0525	1.06125	1.07	1.07875	1.0875	1.09625	1.105	1.11375	1.1225	1.13125	1.14	1.14875	1.1575	1.16625	1.175	1.18375	1.1925	1.20125	1.21	1.21875	1.2275	1.23625	1.245	1.25375	1.2625	1.27125	1.28	1.28875	1.2975	1.30625	1.315	1.32375	1.3325	1.34125	1.35	1.35875	1.3675	1.37625	1.385	1.39375	1.4025	1.41125	1.42
1.6	1	1.0075	1.015	1.0225	1.03	1.0375	1.045	1.0525	1.06	1.0675	1.075	1.0825	1.09	1.0975	1.105	1.1125	1.12	1.1275	1.135	1.1425	1.15	1.1575	1.165	1.1725	1.18	1.1875	1.195	1.2025	1.21	1.2175	1.225	1.2325	1.24	1.2475	1.255	1.2625	1.27	1.2775	1.285	1.2925	1.3	1.3075	1.315	1.3225	1.33	1.3375	1.345	1.3525	1.36
1.5	1	1.00625	1.0125	1.01875	1.025	1.03125	1.0375	1.04375	1.05	1.05625	1.0625	1.06875	1.075	1.08125	1.0875	1.09375	1.1	1.10625	1.1125	1.11875	1.125	1.13125	1.1375	1.14375	1.15	1.15625	1.1625	1.16875	1.175	1.18125	1.1875	1.19375	1.2	1.20625	1.2125	1.21875	1.225	1.23125	1.2375	1.24375	1.25	1.25625	1.2625	1.26875	1.275	1.28125	1.2875	1.29375	1.3
1.4	1	1.005	1.01	1.015	1.02	1.025	1.03	1.035	1.04	1.045	1.05	1.055	1.06	1.065	1.07	1.075	1.08	1.085	1.09	1.095	1.1	1.105	1.11	1.115	1.12	1.125	1.13	1.135	1.14	1.145	1.15	1.155	1.16	1.165	1.17	1.175	1.18	1.185	1.19	1.195	1.2	1.205	1.21	1.215	1.22	1.225	1.23	1.235	1.24
1.3	1	1.00375	1.0075	1.01125	1.015	1.01875	1.0225	1.02625	1.03	1.03375	1.0375	1.04125	1.045	1.04875	1.0525	1.05625	1.06	1.06375	1.0675	1.07125	1.075	1.07875	1.0825	1.08625	1.09	1.09375	1.0975	1.10125	1.105	1.10875	1.1125	1.11625	1.12	1.12375	1.1275	1.13125	1.135	1.13875	1.1425	1.14625	1.15	1.15375	1.1575	1.16125	1.165	1.16875	1.1725	1.17625	1.18
1.2	1	1.0025	1.005	1.0075	1.01	1.0125	1.015	1.0175	1.02	1.0225	1.025	1.0275	1.03	1.0325	1.035	1.0375	1.04	1.0425	1.045	1.0475	1.05	1.0525	1.055	1.0575	1.06	1.0625	1.065	1.0675	1.07	1.0725	1.075	1.0775	1.08	1.0825	1.085	1.0875	1.09	1.0925	1.095	1.0975	1.1	1.1025	1.105	1.1075	1.11	1.1125	1.115	1.1175	1.12
1.1	1	1.00125	1.0025	1.00375	1.005	1.00625	1.0075	1.00875	1.01	1.01125	1.0125	1.01375	1.015	1.01625	1.0175	1.01875	1.02	1.02125	1.0225	1.02375	1.025	1.02625	1.0275	1.02875	1.03	1.03125	1.0325	1.03375	1.035	1.03625	1.0375	1.03875	1.04	1.04125	1.0425	1.04375	1.045	1.04625	1.0475	1.04875	1.05	1.05125	1.0525	1.05375	1.055	1.05625	1.0575	1.05875	1.06
1	1	1	1	1	1	1	1	1	1	1	1	1	1	1	1	1	1	1	1	1	1	1	1	1	1	1	1	1	1	1	1	1	1	1	1	1	1	1	1	1	1	1	1	1	1	1	1	1	1
0.9	1	0.99875	0.9975	0.99625	0.995	0.99375	0.9925	0.99125	0.99	0.98875	0.9875	0.98625	0.985	0.98375	0.9825	0.98125	0.98	0.97875	0.9775	0.97625	0.975	0.97375	0.9725	0.97125	0.97	0.96875	0.9675	0.96625	0.965	0.96375	0.9625	0.96125	0.96	0.95875	0.9575	0.95625	0.955	0.95375	0.9525	0.95125	0.95	0.94875	0.9475	0.94625	0.945	0.94375	0.9425	0.94125	0.94
0.8	1	0.9975	0.995	0.9925	0.99	0.9875	0.985	0.9825	0.98	0.9775	0.975	0.9725	0.97	0.9675	0.965	0.9625	0.96	0.9575	0.955	0.9525	0.95	0.9475	0.945	0.9425	0.94	0.9375	0.935	0.9325	0.93	0.9275	0.925	0.9225	0.92	0.9175	0.915	0.9125	0.91	0.9075	0.905	0.9025	0.9	0.8975	0.895	0.8925	0.89	0.8875	0.885	0.8825	0.88
0.7	1	0.99625	0.9925	0.98875	0.985	0.98125	0.9775	0.97375	0.97	0.96625	0.9625	0.95875	0.955	0.95125	0.9475	0.94375	0.94	0.93625	0.9325	0.92875	0.925	0.92125	0.9175	0.91375	0.91	0.90625	0.9025	0.89875	0.895	0.89125	0.8875	0.88375	0.88	0.87625	0.8725	0.86875	0.865	0.86125	0.8575	0.85375	0.85	0.84625	0.8425	0.83875	0.835	0.83125	0.8275	0.82375	0.82
0.6	1	0.995	0.99	0.985	0.98	0.975	0.97	0.965	0.96	0.955	0.95	0.945	0.94	0.935	0.93	0.925	0.92	0.915	0.91	0.905	0.9	0.895	0.89	0.885	0.88	0.875	0.87	0.865	0.86	0.855	0.85	0.845	0.84	0.835	0.83	0.825	0.82	0.815	0.81	0.805	0.8	0.795	0.79	0.785	0.78	0.775	0.77	0.765	0.76
0.5	1	0.99375	0.9875	0.98125	0.975	0.96875	0.9625	0.95625	0.95	0.94375	0.9375	0.93125	0.925	0.91875	0.9125	0.90625	0.9	0.89375	0.8875	0.88125	0.875	0.86875	0.8625	0.85625	0.85	0.84375	0.8375	0.83125	0.825	0.81875	0.8125	0.80625	0.8	0.79375	0.7875	0.78125	0.775	0.76875	0.7625	0.75625	0.75	0.74375	0.7375	0.73125	0.725	0.71875	0.7125	0.70625	0.699984
0.4	1	0.9925	0.985	0.9775	0.97	0.9625	0.955	0.9475	0.94	0.9325	0.925	0.9175	0.91	0.9025	0.895	0.8875	0.88	0.8725	0.865	0.8575	0.85	0.8425	0.835	0.8275	0.82	0.8125	0.805	0.7975	0.79	0.7825	0.775	0.7675	0.76	0.7525	0.745	0.7375	0.73	0.7225	0.715	0.7075	0.7	0.6925	0.685	0.6775	0.67	0.6625	0.655	0.6475	0.639949
0.3	1	0.99125	0.9825	0.97375	0.965	0.95625	0.9475	0.93875	0.93	0.92125	0.9125	0.90375	0.895	0.88625	0.8775	0.86875	0.86	0.85125	0.8425	0.83375	0.825	0.81625	0.8075	0.79875	0.79	0.78125	0.7725	0.76375	0.755	0.74625	0.7375	0.72875	0.72	0.71125	0.7025	0.69375	0.685	0.67625	0.6675	0.65875	0.65	0.64125	0.6325	0.62375	0.615	0.60625	0.5975	0.58875	0.579911
0.2	1	0.99	0.98	0.97	0.96	0.95	0.94	0.93	0.92	0.91	0.9	0.89	0.88	0.87	0.86	0.85	0.84	0.83	0.82	0.81	0.8	0.79	0.78	0.77	0.76	0.75	0.74	0.73	0.72	0.71	0.7	0.69	0.68	0.67	0.66	0.65	0.64	0.63	0.62	0.61	0.6	0.59	0.58	0.57	0.56	0.55	0.54	0.53	0.51988
0.1	1	0.98875	0.9775	0.96625	0.955	0.94375	0.9325	0.92125	0.91	0.89875	0.8875	0.87625	0.865	0.85375	0.8425	0.83125	0.82	0.80875	0.7975	0.78625	0.775	0.76375	0.7525	0.74125	0.73	0.71875	0.7075	0.69625	0.685	0.67375	0.6625	0.65125	0.64	0.62875	0.6175	0.60625	0.595	0.58375	0.5725	0.56125	0.55	0.53875	0.5275	0.51625	0.505	0.49375	0.4825	0.47125	0.459863
0	1	0.9875	0.975	0.9625	0.95	0.9375	0.925	0.9125	0.9	0.8875	0.875	0.8625	0.85	0.8375	0.825	0.8125	0.8	0.7875	0.775	0.7625	0.75	0.7375	0.725	0.7125	0.7	0.6875	0.675	0.6625	0.65	0.6375	0.625	0.6125	0.6	0.5875	0.575	0.5625	0.55	0.5375	0.525	0.5125	0.5	0.4875	0.475	0.4625	0.45	0.4375	0.425	0.4125	0.399861
-0.1	1	0.98625	0.9725	0.95875	0.945	0.93125	0.9175	0.90375	0.89	0.87625	0.8625	0.84875	0.835	0.82125	0.8075	0.79375	0.78	0.76625	0.7525	0.73875	0.725	0.71125	0.6975	0.68375	0.67	0.65625	0.6425	0.62875	0.615	0.60125	0.5875	0.57375	0.56	0.54625	0.5325	0.51875	0.505	0.49125	0.4775	0.46375	0.45	0.43625	0.4225	0.40875	0.395	0.38125	0.3675	0.35375	0.339874
-0.2	1	0.985	0.97	0.955	0.94	0.925	0.91	0.895	0.88	0.865	0.85	0.835	0.82	0.805	0.79	0.775	0.76	0.745	0.73	0.715	0.7	0.685	0.67	0.655	0.64	0.625	0.61	0.595	0.58	0.565	0.55	0.535	0.52	0.505	0.49	0.475	0.46	0.445	0.43	0.415	0.4	0.385	0.37	0.355	0.34	0.325	0.31	0.295	0.279899
-0.3	1	0.98375	0.9675	0.95125	0.935	0.91875	0.9025	0.88625	0.87	0.85375	0.8375	0.82125	0.805	0.78875	0.7725	0.75625	0.74	0.72375	0.7075	0.69125	0.675	0.65875	0.6425	0.62625	0.61	0.59375	0.5775	0.56125	0.545	0.52875	0.5125	0.49625	0.48	0.46375	0.4475	0.43125	0.415	0.39875	0.3825	0.36625	0.35	0.33375	0.3175	0.30125	0.285	0.26875	0.2525	0.23625	0.219931
-0.4	1	0.9825	0.965	0.9475	0.93	0.9125	0.895	0.8775	0.86	0.8425	0.825	0.8075	0.79	0.7725	0.755	0.7375	0.72	0.7025	0.685	0.6675	0.65	0.6325	0.615	0.5975	0.58	0.5625	0.545	0.5275	0.51	0.4925	0.475	0.4575	0.44	0.4225	0.405	0.3875	0.37	0.3525	0.335	0.3175	0.3	0.2825	0.265	0.2475	0.23	0.2125	0.195	0.1775	0.159964
-0.5	1	0.98125	0.9625	0.94375	0.925	0.90625	0.8875	0.86875	0.85	0.83125	0.8125	0.79375	0.775	0.75625	0.7375	0.71875	0.7	0.68125	0.6625	0.64375	0.625	0.60625	0.5875	0.56875	0.55	0.53125	0.5125	0.49375	0.475	0.45625	0.4375	0.41875	0.4	0.38125	0.3625	0.34375	0.325	0.30625	0.2875	0.26875	0.25	0.23125	0.2125	0.19375	0.175	0.15625	0.1375	0.11875	0.0999895
-0.6	1	0.98	0.96	0.94	0.92	0.9	0.88	0.86	0.84	0.82	0.8	0.78	0.76	0.74	0.72	0.7	0.68	0.66	0.64	0.62	0.6	0.58	0.56	0.54	0.52	0.5	0.48	0.46	0.44	0.42	0.4	0.38	0.36	0.34	0.32	0.3	0.28	0.26	0.24	0.22	0.2	0.18	0.16	0.14	0.12	0.1	0.08	0.06	0.04
-0.7	1	0.97875	0.9575	0.93625	0.915	0.89375	0.8725	0.85125	0.83	0.80875	0.7875	0.76625	0.745	0.72375	0.7025	0.68125	0.66	0.63875	0.6175	0.59625	0.575	0.55375	0.5325	0.51125	0.49	0.46875	0.4475	0.42625	0.405	0.38375	0.3625	0.34125	0.32	0.29875	0.2775	0.25625	0.235	0.21375	0.1925	0.17125	0.15	0.12875	0.1075	0.08625	0.065	0.04375	0.0225	0.00125	-0.02
-0.8	1	0.9775	0.955	0.9325	0.91	0.8875	0.865	0.8425	0.82	0.7975	0.775	0.7525	0.73	0.7075	0.685	0.6625	0.64	0.6175	0.595	0.5725	0.55	0.5275	0.505	0.4825	0.46	0.4375	0.415	0.3925	0.37	0.3475	0.325	0.3025	0.28	0.2575	0.235	0.2125	0.19	0.1675	0.145	0.1225	0.1	0.0775	0.055	0.0325	0.01	-0.0125	-0.035	-0.0575	-0.08
-0.9	1	0.97625	0.9525	0.92875	0.905	0.88125	0.8575	0.83375	0.81	0.78625	0.7625	0.73875	0.715	0.69125	0.6675	0.64375	0.62	0.59625	0.5725	0.54875	0.525	0.50125	0.4775	0.45375	0.43	0.40625	0.3825	0.35875	0.335	0.31125	0.2875	0.26375	0.24	0.21625	0.1925	0.16875	0.145	0.12125	0.0975	0.07375	0.05	0.02625	0.0025	-0.02125	-0.045	-0.06875	-0.0925	-0.11625	-0.14
-1	1	0.975	0.95	0.925	0.9	0.875	0.85	0.825	0.8	0.775	0.75	0.725	0.7	0.675	0.65	0.625	0.6	0.575	0.55	0.525	0.5	0.475	0.45	0.425	0.4	0.375	0.35	0.325	0.3	0.275	0.25	0.225	0.2	0.175	0.15	0.125	0.1	0.075	0.05	0.025	0	-0.025	-0.05	-0.075	-0.1	-0.125	-0.15	-0.175	-0.2
-1.1	1	0.97375	0.9475	0.92125	0.895	0.86875	0.8425	0.81625	0.79	0.76375	0.7375	0.71125	0.685	0.65875	0.6325	0.60625	0.58	0.55375	0.5275	0.50125	0.475	0.44875	0.4225	0.39625	0.37	0.34375	0.3175	0.29125	0.265	0.23875	0.2125	0.18625	0.16	0.13375	0.1075	0.08125	0.055	0.02875	0.0025	-0.02375	-0.05	-0.07625	-0.1025	-0.12875	-0.155	-0.18125	-0.2075	-0.23375	-0.26
-1.2	1	0.9725	0.945	0.9175	0.89	0.8625	0.835	0.8075	0.78	0.7525	0.725	0.6975	0.67	0.6425	0.615	0.5875	0.56	0.5325	0.505	0.4775	0.45	0.4225	0.395	0.3675	0.34	0.3125	0.285	0.2575	0.23	0.2025	0.175	0.1475	0.12	0.0925	0.065	0.0375	0.01	-0.0175	-0.045	-0.0725	-0.1	-0.1275	-0.155	-0.1825	-0.21	-0.2375	-0.265	-0.2925	-0.32
-1.3	1	0.97125	0.9425	0.91375	0.885	0.85625	0.8275	0.79875	0.77	0.74125	0.7125	0.68375	0.655	0.62625	0.5975	0.56875	0.54	0.51125	0.4825	0.45375	0.425	0.39625	0.3675	0.33875	0.31	0.28125	0.2525	0.22375	0.195	0.16625	0.1375	0.10875	0.08	0.05125	0.0225	-0.00625	-0.035	-0.06375	-0.0925	-0.12125	-0.15	-0.17875	-0.2075	-0.23625	-0.265	-0.29375	-0.3225	-0.35125	-0.38
-1.4	1	0.97	0.94	0.91	0.88	0.85	0.82	0.79	0.76	0.73	0.7	0.67	0.64	0.61	0.58	0.55	0.52	0.49	0.46	0.43	0.4	0.37	0.34	0.31	0.28	0.25	0.22	0.19	0.16	0.13	0.1	0.07	0.04	0.01	-0.02	-0.05	-0.08	-0.11	-0.14	-0.17	-0.2	-0.23	-0.26	-0.29	-0.32	-0.35	-0.38	-0.41	-0.44
-1.5	1	0.96875	0.9375	0.90625	0.875	0.84375	0.8125	0.78125	0.75	0.71875	0.6875	0.65625	0.625	0.59375	0.5625	0.53125	0.5	0.46875	0.4375	0.40625	0.375	0.34375	0.3125	0.28125	0.25	0.21875	0.1875	0.15625	0.125	0.09375	0.0625	0.03125	7.10543e-15	-0.03125	-0.0625	-0.09375	-0.125	-0.15625	-0.1875	-0.21875	-0.25	-0.28125	-0.3125	-0.34375	-0.375	-0.40625	-0.4375	-0.46875	-0.5
-1.6	1	0.9675	0.935	0.9025	0.87	0.8375	0.805	0.7725	0.74	0.7075	0.675	0.6425	0.61	0.5775	0.545	0.5125	0.48	0.4475	0.415	0.3825	0.35	0.3175	0.285	0.2525	0.22	0.1875	0.155	0.1225	0.09	0.0575	0.025	-0.0075	-0.04	-0.0725	-0.105	-0.1375	-0.17	-0.2025	-0.235	-0.2675	-0.3	-0.3325	-0.365	-0.3975	-0.43	-0.4625	-0.495	-0.5275	-0.56
-1.7	1	0.96625	0.9325	0.89875	0.865	0.83125	0.7975	0.76375	0.73	0.69625	0.6625	0.62875	0.595	0.56125	0.5275	0.49375	0.46	0.42625	0.3925	0.35875	0.325	0.29125	0.2575	0.22375	0.19	0.15625	0.1225	0.08875	0.055	0.02125	-0.0125	-0.04625	-0.08	-0.11375	-0.1475	-0.18125	-0.215	-0.24875	-0.2825	-0.31625	-0.35	-0.38375	-0.4175	-0.45125	-0.485	-0.51875	-0.5525	-0.58625	-0.62
-1.8	1	0.965	0.93	0.895	0.86	0.825	0.79	0.755	0.72	0.685	0.65	0.615	0.58	0.545	0.51	0.475	0.44	0.405	0.37	0.335	0.3	0.265	0.23	0.195	0.16	0.125033	0.090112	0.0552073	0.0202965	-0.0146383	-0.0496089	-0.0846216	-0.119675	-0.154762	-0.189866	-0.224958	-0.26	-0.295	-0.33	-0.365	-0.4	-0.435	-0.47	-0.505	-0.54	-0.575	-0.61	-0.645	-0.68
-1.9	1	0.96375	0.9275	0.89125	0.855	0.81875	0.7825	0.74625	0.71	0.67375	0.6375	0.60125	0.565	0.52875	0.4925	0.45625	0.42	0.38375	0.3475	0.31125	0.275097	0.239141	0.203323	0.167594	0.131908	0.096226	0.0605132	0.0247398	-0.0111194	-0.0470854	-0.0831744	-0.119398	-0.155762	-0.192265	-0.228903	-0.265658	-0.302506	-0.33941	-0.376319	-0.413162	-0.449846	-0.48625	-0.5225	-0.55875	-0.595	-0.63125	-0.6675	-0.70375	-0.74
-2	1	0.9625	0.925	0.8875	0.85	0.8125	0.775	0.7375	0.7	0.6625	0.625	0.5875	0.55	0.5125	0.475	0.4375	0.400004	0.362765	0.325862	0.289213	0.252748	0.216405	0.180126	0.143865	0.107576	0.0712216	0.0347666	-0.00181972	-0.0385644	-0.0754907	-0.112618	-0.149963	-0.187537	-0.225346	-0.263391	-0.301669	-0.340165	-0.378858	-0.417715	-0.456687	-0.49571	-0.534692	-0.573515	-0.612019	-0.649992	-0.6875	-0.725	-0.7625	-0.8
-2.1	1	0.96125	0.9225	0.88375	0.845	0.80625	0.7675	0.72875	0.69	0.65125	0.6125	0.57375	0.535	0.49625	0.457654	0.419587	0.381959	0.344668	0.307625	0.270756	0.233994	0.19728	0.160562	0.123793	0.0869328	0.0499422	0.012787	-0.0245639	-0.0621386	-0.0999624	-0.138058	-0.176444	-0.215137	-0.25415	-0.293491	-0.333163	-0.373164	-0.413486	-0.454109	-0.495004	-0.53613	-0.577425	-0.618804	-0.660155	-0.701321	-0.742091	-0.782178	-0.82125	-0.86
-2.2	1	0.96	0.92	0.88	0.84	0.8	0.76	0.72	0.68	0.64	0.6	0.56	0.520318	0.481366	0.442992	0.405067	0.367477	0.330132	0.29295	0.255862	0.218807	0.181732	0.144589	0.107333	0.069924	0.0323266	-0.00549348	-0.0435673	-0.0819239	-0.12059	-0.15959	-0.198946	-0.238678	-0.278803	-0.319336	-0.360288	-0.401665	-0.443468	-0.485692	-0.528324	-0.571341	-0.614705	-0.658364	-0.702239	-0.746225	-0.790171	-0.833871	-0.877038	-0.919268
-2.3	1	0.95875	0.9175	0.87625	0.835	0.79375	0.7525	0.71125	0.67	0.62875	0.587827	0.547867	0.508682	0.470094	0.431958	0.394156	0.356589	0.319175	0.281842	0.244528	0.207179	0.169745	0.132182	0.0944501	0.0565109	0.0183296	-0.0201265	-0.0588883	-0.0979851	-0.137445	-0.177293	-0.217554	-0.258252	-0.299408	-0.34104	-0.383166	-0.4258	-0.468951	-0.512626	-0.556824	-0.601539	-0.646753	-0.692438	-0.738548	-0.785016	-0.831743	-0.87859	-0.925359	-0.971767
-2.4	1	0.9575	0.915	0.8725	0.83	0.7875	0.745	0.7025	0.660154	0.618965	0.578843	0.539528	0.50082	0.462561	0.424627	0.386914	0.349339	0.31183	0.274324	0.236768	0.199112	0.161314	0.123331	0.0851283	0.0466691	0.00792071	-0.0311487	-0.0705696	-0.110371	-0.150582	-0.191229	-0.232339	-0.273937	-0.316048	-0.358695	-0.401899	-0.445681	-0.490059	-0.535046	-0.580654	-0.62689	-0.673752	-0.721233	-0.769312	-0.817955	-0.867105	-0.916678	-0.966548	-1.01653
-2.5	1	0.95625	0.9125	0.86875	0.825	0.78125	0.7375	0.694662	0.653376	0.61322	0.573891	0.535164	0.496871	0.458881	0.421092	0.383418	0.345789	0.308145	0.270433	0.232608	0.194626	0.156448	0.118038	0.0793627	0.0403881	0.00108299	-0.0385831	-0.0786399	-0.119117	-0.160042	-0.201444	-0.243351	-0.285791	-0.328789	-0.372372	-0.416567	-0.461398	-0.506889	-0.553061	-0.599935	-0.647527	-0.695851	-0.744916	-0.794721	-0.845258	-0.896504	-0.948419	-1.00093	-1.05394
-2.6	1	0.955	0.91	0.865	0.82	0.775194	0.73229	0.691089	0.65106	0.611849	0.573212	0.534971	0.496997	0.459188	0.421463	0.383756	0.346012	0.30818	0.270218	0.232087	0.193749	0.15517	0.116318	0.0771611	0.0376691	-0.00218793	-0.0424395	-0.0831147	-0.124242	-0.165852	-0.207971	-0.250629	-0.293856	-0.337679	-0.382128	-0.427232	-0.473019	-0.519518	-0.566757	-0.614762	-0.663559	-0.713172	-0.763622	-0.814927	-0.867097	-0.920137	-0.974041	-1.02878	-1.08432
-2.7	1	0.95375	0.9075	0.86125	0.815813	0.773124	0.732264	0.692564	0.653622	0.615182	0.577071	0.539167	0.501376	0.463628	0.425863	0.388033	0.350094	0.312008	0.273739	0.235254	0.196522	0.157512	0.118195	0.0785423	0.0385251	-0.00188498	-0.0427163	-0.0839973	-0.125757	-0.168023	-0.210826	-0.254196	-0.298161	-0.342752	-0.388001	-0.433939	-0.480596	-0.528005	-0.576199	-0.625209	-0.675068	-0.725806	-0.777457	-0.830048	-0.883607	-0.938158	-0.99372	-1.0503	-1.10791
-2.8	1	0.9525	0.905	0.859462	0.817478	0.777328	0.738198	0.69967	0.661511	0.623571	0.585752	0.547979	0.510197	0.472359	0.434425	0.39636	0.358132	0.319709	0.281064	0.242169	0.202995	0.163516	0.123705	0.0835347	0.0429786	0.00200917	-0.0394011	-0.0812802	-0.123656	-0.166559	-0.210017	-0.25406	-0.29872	-0.344027	-0.390015	-0.436715	-0.484161	-0.532388	-0.581432	-0.631327	-0.682111	-0.733821	-0.786495	-0.840171	-0.894888	-0.950682	-1.00759	-1.06565	-1.12488
-2.9	1	0.95125	0.906712	0.866348	0.827365	0.788989	0.750922	0.713017	0.675188	0.637378	0.599542	0.561644	0.523655	0.485544	0.447286	0.408855	0.370225	0.331371	0.29227	0.252896	0.213225	0.173231	0.13289	0.092175	0.0510608	0.00952077	-0.0324723	-0.0749459	-0.117928	-0.161448	-0.205536	-0.250221	-0.295535	-0.341509	-0.388178	-0.435574	-0.483732	-0.532689	-0.582481	-0.633147	-0.684726	-0.737258	-0.790787	-0.845354	-0.901004	-0.957784	-1.01574	-1.07492	-1.13537
-3	1	0.961719	0.923527	0.885405	0.847331	0.809284	0.771242	0.733186	0.695094	0.656944	0.618715	0.580386	0.541935	0.503341	0.464581	0.425633	0.386474	0.347082	0.307434	0.267505	0.227273	0.186712	0.145798	0.104506	0.0628099	0.0206835	-0.0219003	-0.0649687	-0.10855	-0.152674	-0.197368	-0.242665	-0.288596	-0.335192	-0.382486	-0.430514	-0.47931	-0.528911	-0.579355	-0.63068	-0.682927	-0.736137	-0.790355	-0.845624	-0.901992	-0.959507	-1.01822	-1.07818	-1.13945
-3.1		1.00833	0.961439	0.919288	0.878855	0.839151	0.799809	0.760655	0.721594	0.682562	0.64351	0.604403	0.565207	0.525894	0.486435	0.446805	0.406978	0.366929	0.326633	0.286066	0.245202	0.204015	0.162482	0.120575	0.0782688	0.0355365	-0.00764915	-0.0513158	-0.095492	-0.140207	-0.185489	-0.231371	-0.277882	-0.325056	-0.372924	-0.421522	-0.470884	-0.521046	-0.572045	-0.62392	-0.67671	-0.730456	-0.785199	-0.840984	-0.897855	-0.955857	-1.01504	-1.07545	-1.13713
-3.2			1.01667	0.96775	0.9222	0.878913	0.836917	0.795683	0.754912	0.714423	0.674095	0.633842	0.5936	0.553318	0.512952	0.472464	0.43182	0.390989	0.349939	0.308643	0.267071	0.225197	0.182993	0.140431	0.097483	0.0541226	0.0103213	-0.0339493	-0.0787179	-0.124014	-0.169866	-0.216307	-0.263365	-0.311074	-0.359465	-0.408571	-0.458427	-0.509067	-0.560527	-0.612843	-0.666051	-0.72019	-0.775296	-0.83141	-0.888568	-0.946808	-1.00617	-1.06668	-1.12838
-3.3				1.025	0.975356	0.927784	0.882252	0.838157	0.795031	0.752558	0.71052	0.668765	0.627181	0.585682	0.544199	0.502676	0.461065	0.419322	0.37741	0.335292	0.292936	0.250309	0.20738	0.16412	0.120498	0.0764854	0.0320532	-0.0128281	-0.0581879	-0.104056	-0.150461	-0.197435	-0.245007	-0.293208	-0.34207	-0.391624	-0.441903	-0.492938	-0.544763	-0.597409	-0.650909	-0.705296	-0.7606	-0.816852	-0.874078	-0.932303	-0.991546	-1.05182	-1.11311
-3.4					1.03333	0.983404	0.934607	0.887422	0.841583	0.796757	0.752671	0.709114	0.665926	0.622984	0.58019	0.537464	0.494741	0.451964	0.409082	0.366053	0.322835	0.27939	0.235685	0.191683	0.147355	0.102667	0.0575883	0.0120893	-0.0338603	-0.0802907	-0.127232	-0.174713	-0.222764	-0.271415	-0.320696	-0.370635	-0.421263	-0.472608	-0.524698	-0.577562	-0.631225	-0.685711	-0.741042	-0.797236	-0.854304	-0.912251	-0.97107	-1.03074	-1.09121
-3.5						1.04167	0.991667	0.942116	0.89373	0.84649	0.800202	0.754661	0.709686	0.665128	0.620865	0.576794	0.532833	0.48891	0.444964	0.400939	0.356788	0.312467	0.267935	0.223153	0.178087	0.132701	0.0869638	0.0408421	-0.00569456	-0.0526766	-0.100134	-0.148095	-0.19659	-0.245645	-0.295289	-0.345549	-0.396449	-0.448016	-0.50027	-0.553234	-0.606924	-0.661355	-0.716535	-0.772465	-0.829137	-0.88653	-0.944601	-1.00328	-1.06247
-3.6							1.05	1	0.950068	0.900821	0.852476	0.804963	0.758148	0.71189	0.666062	0.620551	0.57526	0.530107	0.485018	0.439931	0.394788	0.34954	0.304139	0.258544	0.212715	0.166615	0.120209	0.0734631	0.0263459	-0.0211735	-0.0691245	-0.117535	-0.166434	-0.215845	-0.265794	-0.316305	-0.367397	-0.419091	-0.471401	-0.52434	-0.577915	-0.632127	-0.686967	-0.742417	-0.798441	-0.854985	-0.911965	-0.969253	-1.02667
-3.7								1.05833	1.00833	0.958333	0.908502	0.859307	0.81079	0.762885	0.715494	0.668517	0.621859	0.57543	0.529154	0.48296	0.436787	0.390577	0.344279	0.297848	0.251241	0.204417	0.15734	0.109975	0.062289	0.0142519	-0.0341654	-0.0829901	-0.132247	-0.181961	-0.232151	-0.282837	-0.334035	-0.385755	-0.438005	-0.490787	-0.544094	-0.597911	-0.65221	-0.706945	-0.762051	-0.81743	-0.872944	-0.928394	-0.983498
-3.8									1.06667	1.01667	0.966667	0.916667	0.866846	0.81753	0.768715	0.720349	0.67236	0.624671	0.577208	0.529901	0.482685	0.435503	0.3883	0.341027	0.293639	0.246094	0.198354	0.150384	0.10215	0.0536225	0.00477376	-0.0444217	-0.0939866	-0.143941	-0.194301	-0.24508	-0.296287	-0.347924	-0.399989	-0.452469	-0.505343	-0.558576	-0.612115	-0.665883	-0.719776	-0.773644	-0.827283	-0.880405	-0.932608
-3.9										1.075	1.025	0.975	0.925	0.875	0.825092	0.775548	0.726369	0.677513	0.628926	0.580548	0.532321	0.484189	0.436098	0.388	0.339848	0.291602	0.243222	0.194674	0.145924	0.096945	0.0477099	-0.00180365	-0.051615	-0.10174	-0.152189	-0.202968	-0.254078	-0.305512	-0.357253	-0.409274	-0.461535	-0.513976	-0.566515	-0.619039	-0.671394	-0.723371	-0.774683	-0.825	-0.875
-4											1.08333	1.03333	0.983333	0.933333	0.883333	0.833333	0.783336	0.733512	0.683946	0.634607	0.585452	0.536436	0.487512	0.438636	0.389765	0.340859	0.291882	0.242799	0.193583	0.144204	0.0946411	0.0448747	-0.00510974	-0.0553222	-0.105767	-0.156441	-0.207336	-0.25843	-0.309695	-0.361082	-0.41253	-0.46395	-0.515226	-0.566199	-0.616658	-0.666667	-0.716667	-0.766667	-0.816667
-4.1												1.09167	1.04167	0.991667	0.941667	0.891667	0.841667	0.791667	0.741667	0.691667	0.641737	0.59196	0.542305	0.492739	0.443226	0.393732	0.344225	0.294677	0.245061	0.195354	0.145539	0.0956016	0.045533	-0.00466943	-0.0550013	-0.10545	-0.155994	-0.206598	-0.257214	-0.307773	-0.358186	-0.408333	-0.458333	-0.508333	-0.558333	-0.608333	-0.658333	-0.708333	-0.758333
-4.2													1.1	1.05	1	0.95	0.9	0.85	0.8	0.75	0.7	0.65	0.6	0.55	0.5	0.450027	0.400092	0.350173	0.300252	0.250312	0.200342	0.150335	0.100291	0.0502147	0.000122446	-0.0499614	-0.1	-0.15	-0.2	-0.25	-0.3	-0.35	-0.4	-0.45	-0.5	-0.55	-0.6	-0.65	-0.7
-4.3														1.10833	1.05833	1.00833	0.958333	0.908333	0.858333	0.808333	0.758333	0.708333	0.658333	0.608333	0.558333	0.508333	0.458333	0.408333	0.358333	0.308333	0.258333	0.208333	0.158333	0.108333	0.0583333	0.00833333	-0.0416667	-0.0916667	-0.141667	-0.191667	-0.241667	-0.291667	-0.341667	-0.391667	-0.441667	-0.491667	-0.541667	-0.591667	-0.641667
-4.4															1.11667	1.06667	1.01667	0.966667	0.916667	0.866667	0.816667	0.766667	0.716667	0.666667	0.616667	0.566667	0.516667	0.466667	0.416667	0.366667	0.316667	0.266667	0.216667	0.166667	0.116667	0.0666667	0.0166667	-0.0333333	-0.0833333	-0.133333	-0.183333	-0.233333	-0.283333	-0.333333	-0.383333	-0.433333	-0.483333	-0.533333	-0.583333
-4.5																1.125	1.075	1.025	0.975	0.925	0.875	0.825	0.775	0.725	0.675	0.625	0.575	0.525	0.475	0.425	0.375	0.325	0.275	0.225	0.175	0.125	0.075	0.025	-0.025	-0.075	-0.125	-0.175	-0.225	-0.275	-0.325	-0.375	-0.425	-0.475	-0.525
-4.6																	1.13333	1.08333	1.03333	0.983333	0.933333	0.883333	0.833333	0.783333	0.733333	0.683333	0.633333	0.583333	0.533333	0.483333	0.433333	0.383333	0.333333	0.283333	0.233333	0.183333	0.133333	0.0833333	0.0333333	-0.0166667	-0.0666667	-0.116667	-0.166667	-0.216667	-0.266667	-0.316667	-0.366667	-0.416667	-0.466667
-4.7																		1.14167	1.09167	1.04167	0.991667	0.941667	0.891667	0.841667	0.791667	0.741667	0.691667	0.641667	0.591667	0.541667	0.491667	0.441667	0.391667	0.341667	0.291667	0.241667	0.191667	0.141667	0.0916667	0.0416667	-0.00833333	-0.0583333	-0.108333	-0.158333	-0.208333	-0.258333	-0.308333	-0.358333	-0.408333
-4.8																			1.15	1.1	1.05	1	0.95	0.9	0.85	0.8	0.75	0.7	0.65	0.6	0.55	0.5	0.45	0.4	0.35	0.3	0.25	0.2	0.15	0.1	0.05	0	-0.05	-0.1	-0.15	-0.2	-0.25	-0.3	-0.35
-4.9																				1.15833	1.10833	1.05833	1.00833	0.958333	0.908333	0.858333	0.808333	0.758333	0.708333	0.658333	0.608333	0.558333	0.508333	0.458333	0.408333	0.358333	0.308333	0.258333	0.208333	0.158333	0.108333	0.0583333	0.00833333	-0.0416667	-0.0916667	-0.141667	-0.191667	-0.241667	-0.291667
[truncated: 161 more rows]
[truncated: 492 more columns]

## Sheet: CB4_PRE
	-27	-26.9	-26.8	-26.7	-26.6	-26.5	-26.4	-26.3	-26.2	-26.1	-26	-25.9	-25.8	-25.7	-25.6	-25.5	-25.4	-25.3	-25.2	-25.1	-25	-24.9	-24.8	-24.7	-24.6	-24.5	-24.4	-24.3	-24.2	-24.1	-24	-23.9	-23.8	-23.7	-23.6	-23.5	-23.4	-23.3	-23.2	-23.1	-23	-22.9	-22.8	-22.7	-22.6	-22.5	-22.4	-22.3	-22.2
[truncated: 421 more rows]
[truncated: 492 more columns]

[truncated: 23 more sheets: CB4_POST, CB4_DIFF, CB5_PRE, CB5_POST, CB5_DIFF, CB6_PRE, CB6_POST, CB6_DIFF, CB7_PRE, CB7_POST, CB7_DIFF, CB8_PRE, CB8_POST, CB8_DIFF, CB9_PRE, CB9_POST, CB9_DIFF, CB10_PRE, CB10_POST, CB10_DIFF …]
