# Supplementary material for: Spared perilesional V1 activity underlies training-induced recovery of luminance detection sensitivity in cortically-blind patients
Source: Nat Commun. 2021 Oct 20;12:6102. doi: 10.1038/s41467-021-26345-1 (PMC8528839; doi:10.1038/s41467-021-26345-1)
Supplement: Supplementary file 4 — Source Data [file 41467_2021_26345_MOESM4_ESM.zip › FIGURE_SOURCEFILES/Figure5_sourceData.xlsx]

## Sheet: Figure 5
Figure 5b
HVF change (in dB) with training as a function of pre-training V1 coherence responce
SUBJECT ID	pre-training V1 coherence			post-training V1 coherence
	weak HVF recovery	strong HVF recovery	intact V1	weak HVF recovery	strong HVF recovery	intact V1
CB1	0.32324	0.559444	0.681175	0.315181	0.348257	0.629903
CB2	0.734643	0.681748	0.590175	0.739536	0.734514	0.637396
CB3	0.450035	0.612199	0.681785	0.426409	0.283471	0.487652
CB4	0.419207	0.748355	0.67697	0.4222	0.774577	0.705752
CB5	0.205359	0.207032	0.697823	0.227912	0.256873	0.715812
CB6	0.198213	0.570883	0.641896	NaN	0.562222	0.623164
CB7	0.189892	0.36156	0.634586	0.168946	0.27588	0.607293
CB8	0.452912	0.525165	0.657575	0.442628	0.754535	0.596643
AVERAGE	0.371687	0.533298	0.657748	0.39183	0.498791	0.625452
SEM	0.0654498	0.0616177	0.0122882	0.0703765	0.0821897	0.0249747
Figure 5c
HVF change (in dB) with training as a function of pre-training V1 amplitude responce
SUBJECT ID	pre-training V1 amplitude			post-training V1 amplitude
	weak HVF recovery	strong HVF recovery	intact V1	weak HVF recovery	strong HVF recovery	intact V1
CB1	0.404908	0.391573	1.02946	0.430174	0.403952	0.988157
CB2	1.26168	1.38331	0.931826	1.08057	0.942708	1.03742
CB3	0.536964	0.703639	1.15233	0.919912	0.363111	1.53782
CB4	0.465999	0.97019	1.07521	0.480837	1.24028	1.12587
CB5	0.355545	0.0958846	0.971475	0.335119	0.130261	1.08462
CB6	0.0792336	0.672992	0.912746	NaN	0.422827	0.762569
CB7	0.363718	0.661521	1.07865	1.02321	0.900021	1.18948
CB8	0.629371	0.691539	1.46298	0.824919	0.978546	0.973748
AVERAGE	0.512178	0.696331	1.07684	0.727819	0.672714	1.08746
SEM	0.121285	0.133776	0.0621221	0.108187	0.137906	0.0785546
Figure 5d
HVF change (in dB) with training as a function of pre-training V1 voxels' depth in the blind field
SUBJECT ID	pre-training V1 depth in the blind field (deg)			post-training V1 depth in the blind field (deg)
	weak HVF recovery	strong HVF recovery	intact V1	weak HVF recovery	strong HVF recovery	intact V1
CB1	2.42018	1.06723	-5.80063	1.76283	2.41237	-5.76198
CB2	2.39478	1.83304	-4.38026	2.45838	1.59349	-4.80384
CB3	0.782542	0.929672	-7.00861	0.403518	0.751109	-7.00849
CB4	4.15267	0.770914	-5.5324	4.40758	0.783284	-5.48905
CB5	3.53335	0.1	-3.33773	3.86159	0.526216	-3.25248
CB6	0.1	1.2842	-8.84386	NaN	1.01296	-8.50963
CB7	4.65689	0.867243	-3.6566	3.9925	0.86022	-3.20567
CB8	1.70451	0.6	-5.72745	2.1296	0.774584	-5.76553
AVERAGE	2.46812	0.931537	-5.53594	2.71657	1.08928	-5.47458
SEM	0.563837	0.178626	-0.639719	0.50969	0.219055	-0.630582
